# Supplementary material for: Mathematical modeling based on RT-qPCR analysis of SARS-CoV-2 in wastewater as a tool for epidemiology
Source: Sci Rep. 2021 Sep 30;11:19456. doi: 10.1038/s41598-021-98653-x (PMC8484274; doi:10.1038/s41598-021-98653-x)
Supplement: Supplementary file 2 — Supplementary Information 2. [file 41598_2021_98653_MOESM2_ESM.zip]

Archive with 46 entries (46 files):
- E Petrzalka 18:02:2021
- __MACOSX/._E Petrzalka 18:02:2021
- E Petrzalka 18:02:2021.ab1
- __MACOSX/._E Petrzalka 18:02:2021.ab1
- E Petrzalka 18:02:2021.txt
- __MACOSX/._E Petrzalka 18:02:2021.txt
- E Vrakuna 03:03:2021
- __MACOSX/._E Vrakuna 03:03:2021
- E Vrakuna 03:03:2021.ab1
- __MACOSX/._E Vrakuna 03:03:2021.ab1
- E Vrakuna 03:03:2021.txt
- __MACOSX/._E Vrakuna 03:03:2021.txt
- P3 Petrzalka 11:02:2021
- __MACOSX/._P3 Petrzalka 11:02:2021
- P3 Petrzalka 11:02:2021.ab1
- __MACOSX/._P3 Petrzalka 11:02:2021.ab1
- P3 Petrzalka 11:02:2021.txt
- __MACOSX/._P3 Petrzalka 11:02:2021.txt
- P3 Vrakuna 24:02:2021
- __MACOSX/._P3 Vrakuna 24:02:2021
- P3 Vrakuna 24:02:2021.ab1
- __MACOSX/._P3 Vrakuna 24:02:2021.ab1
- P3 Vrakuna 24:02:2021.txt
- __MACOSX/._P3 Vrakuna 24:02:2021.txt
- P5 Petrzalka 11:02:2021
- __MACOSX/._P5 Petrzalka 11:02:2021
- P5 Petrzalka 11:02:2021.ab1
- __MACOSX/._P5 Petrzalka 11:02:2021.ab1
- P5 Vrakuna 24:02:2021
- __MACOSX/._P5 Vrakuna 24:02:2021
- P5 Vrakuna 24:02:2021.ab1
- __MACOSX/._P5 Vrakuna 24:02:2021.ab1
- P5 Vrakuna 24:02:2021.txt
- __MACOSX/._P5 Vrakuna 24:02:2021.txt
- RdRP Petrzalka 11:02:2021
- __MACOSX/._RdRP Petrzalka 11:02:2021
- RdRP Petrzalka 11:02:2021.ab1
- __MACOSX/._RdRP Petrzalka 11:02:2021.ab1
- RdRP Petrzalka 11:02:2021.txt
- __MACOSX/._RdRP Petrzalka 11:02:2021.txt
- RdRP Vrakuna 03:03:2021
- __MACOSX/._RdRP Vrakuna 03:03:2021
- RdRP Vrakuna 03:03:2021.ab1
- __MACOSX/._RdRP Vrakuna 03:03:2021.ab1
- RdRP Vrakuna 03:03:2021.txt
- __MACOSX/._RdRP Vrakuna 03:03:2021.txt
