# Supplementary material for: Mathematical modeling based on RT-qPCR analysis of SARS-CoV-2 in wastewater as a tool for epidemiology
Source: Sci Rep. 2021 Sep 30;11:19456. doi: 10.1038/s41598-021-98653-x (PMC8484274; doi:10.1038/s41598-021-98653-x)
Supplement: Supplementary file 2 — Supplementary Information 2. [file 41598_2021_98653_MOESM2_ESM.zip › E Petrzalka 18:02:2021.txt]

RID: J75VBYK2016	
Job Title:Nucleotide Sequence				
Program: BLASTN 
Query: None ID: lcl|Query_7289(dna) Length: 53
Database: nt Nucleotide collection (nt)
	
Sequences producing significant alignments:
                                                                  Scientific      Common                     Max    Total Query   E   Per.   Acc.                        
Description                                                       Name            Name            Taxid      Score  Score cover Value Ident  Len        Accession        
Severe acute respiratory syndrome coronavirus 2 isolate...        Severe acute... NA              2697049    89.8   89.8  94%   1e-14 98.00  64         MT293547.1       
Severe acute respiratory syndrome coronavirus 2 isolate...        Severe acute... NA              2697049    87.9   87.9  92%   4e-14 97.96  29655      MT520491.1       
Severe acute respiratory syndrome coronavirus 2 isolate...        Severe acute... NA              2697049    87.9   87.9  92%   4e-14 97.96  29812      MT439597.1       
Severe acute respiratory syndrome coronavirus 2 isolate...        Severe acute... NA              2697049    87.9   87.9  92%   4e-14 97.96  29810      MT439596.1       
Severe acute respiratory syndrome coronavirus 2 isolate...        Severe acute... NA              2697049    87.9   87.9  92%   4e-14 97.96  29814      MT439595.1       
Severe acute respiratory syndrome coronavirus 2 isolate...        Severe acute... NA              2697049    87.9   87.9  92%   4e-14 97.96  29827      MT434759.1       
Severe acute respiratory syndrome coronavirus 2 isolate...        Severe acute... NA              2697049    87.9   87.9  92%   4e-14 97.96  29811      MT434758.1       
Severe acute respiratory syndrome coronavirus 2 isolate...        Severe acute... NA              2697049    87.9   87.9  92%   4e-14 97.96  29598      MZ780489.1       
Severe acute respiratory syndrome coronavirus 2 genome assembl... Severe acute... NA              2697049    87.9   87.9  92%   4e-14 97.96  29887      OU448102.1       
Severe acute respiratory syndrome coronavirus 2 genome assembl... Severe acute... NA              2697049    87.9   87.9  92%   4e-14 97.96  29890      OU435243.1       
Severe acute respiratory syndrome coronavirus 2 genome assembl... Severe acute... NA              2697049    87.9   87.9  92%   4e-14 97.96  29890      OU435242.1       
Severe acute respiratory syndrome coronavirus 2 genome assembl... Severe acute... NA              2697049    87.9   87.9  92%   4e-14 97.96  29890      OU435241.1       
Severe acute respiratory syndrome coronavirus 2 genome assembl... Severe acute... NA              2697049    87.9   87.9  92%   4e-14 97.96  29890      OU435240.1       
Severe acute respiratory syndrome coronavirus 2 genome assembl... Severe acute... NA              2697049    87.9   87.9  92%   4e-14 97.96  29890      OU435239.1       
Severe acute respiratory syndrome coronavirus 2 genome assembl... Severe acute... NA              2697049    87.9   87.9  92%   4e-14 97.96  29890      OU435238.1       
Severe acute respiratory syndrome coronavirus 2 genome assembl... Severe acute... NA              2697049    87.9   87.9  92%   4e-14 97.96  29890      OU435237.1       
Severe acute respiratory syndrome coronavirus 2 genome assembl... Severe acute... NA              2697049    87.9   87.9  92%   4e-14 97.96  29890      OU435236.1       
Severe acute respiratory syndrome coronavirus 2 genome assembl... Severe acute... NA              2697049    87.9   87.9  92%   4e-14 97.96  29890      OU435235.1       
Severe acute respiratory syndrome coronavirus 2 genome assembl... Severe acute... NA              2697049    87.9   87.9  92%   4e-14 97.96  29890      OU435233.1       
Severe acute respiratory syndrome coronavirus 2 genome assembl... Severe acute... NA              2697049    87.9   87.9  92%   4e-14 97.96  29890      OU435232.1       
Severe acute respiratory syndrome coronavirus 2 genome assembl... Severe acute... NA              2697049    87.9   87.9  92%   4e-14 97.96  29890      OU435231.1       
Severe acute respiratory syndrome coronavirus 2 genome assembl... Severe acute... NA              2697049    87.9   87.9  92%   4e-14 97.96  29890      OU435230.1       
Severe acute respiratory syndrome coronavirus 2 genome assembl... Severe acute... NA              2697049    87.9   87.9  92%   4e-14 97.96  29890      OU435229.1       
Severe acute respiratory syndrome coronavirus 2 genome assembl... Severe acute... NA              2697049    87.9   87.9  92%   4e-14 97.96  29890      OU435228.1       
Severe acute respiratory syndrome coronavirus 2 genome assembl... Severe acute... NA              2697049    87.9   87.9  92%   4e-14 97.96  29890      OU435225.1       
Severe acute respiratory syndrome coronavirus 2 genome assembl... Severe acute... NA              2697049    87.9   87.9  92%   4e-14 97.96  29890      OU435224.1       
Severe acute respiratory syndrome coronavirus 2 genome assembl... Severe acute... NA              2697049    87.9   87.9  92%   4e-14 97.96  29884      OU435223.1       
Severe acute respiratory syndrome coronavirus 2 genome assembl... Severe acute... NA              2697049    87.9   87.9  92%   4e-14 97.96  29890      OU435222.1       
Severe acute respiratory syndrome coronavirus 2 genome assembl... Severe acute... NA              2697049    87.9   87.9  92%   4e-14 97.96  29890      OU435221.1       
Severe acute respiratory syndrome coronavirus 2 genome assembl... Severe acute... NA              2697049    87.9   87.9  92%   4e-14 97.96  29890      OU435220.1       
Severe acute respiratory syndrome coronavirus 2 genome assembl... Severe acute... NA              2697049    87.9   87.9  92%   4e-14 97.96  29849      OU435219.1       
Severe acute respiratory syndrome coronavirus 2 genome assembl... Severe acute... NA              2697049    87.9   87.9  92%   4e-14 97.96  29890      OU435218.1       
Severe acute respiratory syndrome coronavirus 2 genome assembl... Severe acute... NA              2697049    87.9   87.9  92%   4e-14 97.96  29890      OU435217.1       
Severe acute respiratory syndrome coronavirus 2 genome assembl... Severe acute... NA              2697049    87.9   87.9  92%   4e-14 97.96  29884      OU435216.1       
Severe acute respiratory syndrome coronavirus 2 genome assembl... Severe acute... NA              2697049    87.9   87.9  92%   4e-14 97.96  29890      OU435215.1       
Severe acute respiratory syndrome coronavirus 2 genome assembl... Severe acute... NA              2697049    87.9   87.9  92%   4e-14 97.96  29890      OU435214.1       
Severe acute respiratory syndrome coronavirus 2 genome assembl... Severe acute... NA              2697049    87.9   87.9  92%   4e-14 97.96  29884      OU435213.1       
Severe acute respiratory syndrome coronavirus 2 genome assembl... Severe acute... NA              2697049    87.9   87.9  92%   4e-14 97.96  29884      OU435212.1       
Severe acute respiratory syndrome coronavirus 2 genome assembl... Severe acute... NA              2697049    87.9   87.9  92%   4e-14 97.96  29890      OU435211.1       
Severe acute respiratory syndrome coronavirus 2 genome assembl... Severe acute... NA              2697049    87.9   87.9  92%   4e-14 97.96  29890      OU435210.1       
Severe acute respiratory syndrome coronavirus 2 genome assembl... Severe acute... NA              2697049    87.9   87.9  92%   4e-14 97.96  29884      OU435209.1       
Severe acute respiratory syndrome coronavirus 2 genome assembl... Severe acute... NA              2697049    87.9   87.9  92%   4e-14 97.96  29890      OU435208.1       
Severe acute respiratory syndrome coronavirus 2 genome assembl... Severe acute... NA              2697049    87.9   87.9  92%   4e-14 97.96  29890      OU435206.1       
Severe acute respiratory syndrome coronavirus 2 genome assembl... Severe acute... NA              2697049    87.9   87.9  92%   4e-14 97.96  29890      OU435205.1       
Severe acute respiratory syndrome coronavirus 2 genome assembl... Severe acute... NA              2697049    87.9   87.9  92%   4e-14 97.96  29890      OU435204.1       
Severe acute respiratory syndrome coronavirus 2 genome assembl... Severe acute... NA              2697049    87.9   87.9  92%   4e-14 97.96  29890      OU435203.1       
Severe acute respiratory syndrome coronavirus 2 genome assembl... Severe acute... NA              2697049    87.9   87.9  92%   4e-14 97.96  29884      OU435202.1       
Severe acute respiratory syndrome coronavirus 2 genome assembl... Severe acute... NA              2697049    87.9   87.9  92%   4e-14 97.96  29890      OU435201.1       
Severe acute respiratory syndrome coronavirus 2 genome assembl... Severe acute... NA              2697049    87.9   87.9  92%   4e-14 97.96  29890      OU435199.1       
Severe acute respiratory syndrome coronavirus 2 genome assembl... Severe acute... NA              2697049    87.9   87.9  92%   4e-14 97.96  29890      OU435196.1       
Severe acute respiratory syndrome coronavirus 2 genome assembl... Severe acute... NA              2697049    87.9   87.9  92%   4e-14 97.96  29890      OU435195.1       
Severe acute respiratory syndrome coronavirus 2 genome assembl... Severe acute... NA              2697049    87.9   87.9  92%   4e-14 97.96  29884      OU435194.1       
Severe acute respiratory syndrome coronavirus 2 genome assembl... Severe acute... NA              2697049    87.9   87.9  92%   4e-14 97.96  29881      OU435192.1       
Severe acute respiratory syndrome coronavirus 2 genome assembl... Severe acute... NA              2697049    87.9   87.9  92%   4e-14 97.96  29890      OU435191.1       
Severe acute respiratory syndrome coronavirus 2 genome assembl... Severe acute... NA              2697049    87.9   87.9  92%   4e-14 97.96  29884      OU435190.1       
Severe acute respiratory syndrome coronavirus 2 genome assembl... Severe acute... NA              2697049    87.9   87.9  92%   4e-14 97.96  29884      OU435189.1       
Severe acute respiratory syndrome coronavirus 2 genome assembl... Severe acute... NA              2697049    87.9   87.9  92%   4e-14 97.96  29890      OU435188.1       
Severe acute respiratory syndrome coronavirus 2 genome assembl... Severe acute... NA              2697049    87.9   87.9  92%   4e-14 97.96  29890      OU435187.1       
Severe acute respiratory syndrome coronavirus 2 genome assembl... Severe acute... NA              2697049    87.9   87.9  92%   4e-14 97.96  29884      OU435186.1       
Severe acute respiratory syndrome coronavirus 2 genome assembl... Severe acute... NA              2697049    87.9   87.9  92%   4e-14 97.96  29890      OU435182.1       
Severe acute respiratory syndrome coronavirus 2 genome assembl... Severe acute... NA              2697049    87.9   87.9  92%   4e-14 97.96  29890      OU435181.1       
Severe acute respiratory syndrome coronavirus 2 genome assembl... Severe acute... NA              2697049    87.9   87.9  92%   4e-14 97.96  29890      OU435180.1       
Severe acute respiratory syndrome coronavirus 2 genome assembl... Severe acute... NA              2697049    87.9   87.9  92%   4e-14 97.96  29887      OU435178.1       
Severe acute respiratory syndrome coronavirus 2 genome assembl... Severe acute... NA              2697049    87.9   87.9  92%   4e-14 97.96  29890      OU435176.1       
Severe acute respiratory syndrome coronavirus 2 genome assembl... Severe acute... NA              2697049    87.9   87.9  92%   4e-14 97.96  29884      OU435175.1       
Severe acute respiratory syndrome coronavirus 2 genome assembl... Severe acute... NA              2697049    87.9   87.9  92%   4e-14 97.96  29884      OU435174.1       
Severe acute respiratory syndrome coronavirus 2 genome assembl... Severe acute... NA              2697049    87.9   87.9  92%   4e-14 97.96  29890      OU435173.1       
Severe acute respiratory syndrome coronavirus 2 genome assembl... Severe acute... NA              2697049    87.9   87.9  92%   4e-14 97.96  29884      OU435172.1       
Severe acute respiratory syndrome coronavirus 2 genome assembl... Severe acute... NA              2697049    87.9   87.9  92%   4e-14 97.96  29890      OU435170.1       
Severe acute respiratory syndrome coronavirus 2 genome assembl... Severe acute... NA              2697049    87.9   87.9  92%   4e-14 97.96  29896      OU435169.1       
Severe acute respiratory syndrome coronavirus 2 genome assembl... Severe acute... NA              2697049    87.9   87.9  92%   4e-14 97.96  29890      OU435168.1       
Severe acute respiratory syndrome coronavirus 2 genome assembl... Severe acute... NA              2697049    87.9   87.9  92%   4e-14 97.96  29890      OU435167.1       
Severe acute respiratory syndrome coronavirus 2 genome assembl... Severe acute... NA              2697049    87.9   87.9  92%   4e-14 97.96  29890      OU435166.1       
Severe acute respiratory syndrome coronavirus 2 genome assembl... Severe acute... NA              2697049    87.9   87.9  92%   4e-14 97.96  29890      OU435165.1       
Severe acute respiratory syndrome coronavirus 2 genome assembl... Severe acute... NA              2697049    87.9   87.9  92%   4e-14 97.96  29890      OU435163.1       
Severe acute respiratory syndrome coronavirus 2 genome assembl... Severe acute... NA              2697049    87.9   87.9  92%   4e-14 97.96  29890      OU435162.1       
Severe acute respiratory syndrome coronavirus 2 genome assembl... Severe acute... NA              2697049    87.9   87.9  92%   4e-14 97.96  29890      OU435161.1       
Severe acute respiratory syndrome coronavirus 2 genome assembl... Severe acute... NA              2697049    87.9   87.9  92%   4e-14 97.96  29887      OU435160.1       
Severe acute respiratory syndrome coronavirus 2 genome assembl... Severe acute... NA              2697049    87.9   87.9  92%   4e-14 97.96  29890      OU435158.1       
Severe acute respiratory syndrome coronavirus 2 genome assembl... Severe acute... NA              2697049    87.9   87.9  92%   4e-14 97.96  29890      OU435157.1       
Severe acute respiratory syndrome coronavirus 2 genome assembl... Severe acute... NA              2697049    87.9   87.9  92%   4e-14 97.96  29890      OU435156.1       
Severe acute respiratory syndrome coronavirus 2 genome assembl... Severe acute... NA              2697049    87.9   87.9  92%   4e-14 97.96  29890      OU435155.1       
Severe acute respiratory syndrome coronavirus 2 genome assembl... Severe acute... NA              2697049    87.9   87.9  92%   4e-14 97.96  29890      OU435154.1       
Severe acute respiratory syndrome coronavirus 2 genome assembl... Severe acute... NA              2697049    87.9   87.9  92%   4e-14 97.96  29890      OU435153.1       
Severe acute respiratory syndrome coronavirus 2 genome assembl... Severe acute... NA              2697049    87.9   87.9  92%   4e-14 97.96  29890      OU435151.1       
Severe acute respiratory syndrome coronavirus 2 genome assembl... Severe acute... NA              2697049    87.9   87.9  92%   4e-14 97.96  29895      OU419147.1       
Severe acute respiratory syndrome coronavirus 2 isolate...        Severe acute... NA              2697049    87.9   87.9  92%   4e-14 97.96  29643      OU043176.2       
Severe acute respiratory syndrome coronavirus 2 genome assembl... Severe acute... NA              2697049    87.9   87.9  92%   4e-14 97.96  29884      OU296150.1       
Severe acute respiratory syndrome coronavirus 2 isolate...        Severe acute... NA              2697049    87.9   87.9  92%   4e-14 97.96  29837      MZ363543.1       
Severe acute respiratory syndrome coronavirus 2 genome assembl... Severe acute... NA              2697049    87.9   87.9  92%   4e-14 97.96  29884      OU252394.1       
Severe acute respiratory syndrome coronavirus 2 isolate...        Severe acute... NA              2697049    87.9   87.9  92%   4e-14 97.96  29546      MZ356898.1       
Severe acute respiratory syndrome coronavirus 2 isolate...        Severe acute... NA              2697049    87.9   87.9  92%   4e-14 97.96  29849      MZ356897.1       
Severe acute respiratory syndrome coronavirus 2 genome assembl... Severe acute... NA              2697049    87.9   87.9  92%   4e-14 97.96  29751      OU081592.1       
Severe acute respiratory syndrome coronavirus 2 isolate...        Severe acute... NA              2697049    87.9   87.9  92%   4e-14 97.96  29836      OE995449.1       
Severe acute respiratory syndrome coronavirus 2 isolate...        Severe acute... NA              2697049    87.9   87.9  92%   4e-14 97.96  29868      MZ084385.1       
Severe acute respiratory syndrome coronavirus 2 isolate 1 geno... Severe acute... NA              2697049    87.9   87.9  92%   4e-14 97.96  29903      OD916306.1       
Severe acute respiratory syndrome coronavirus 2 genome assembl... Severe acute... NA              2697049    87.9   87.9  92%   4e-14 97.96  29783      OA963925.1       
Severe acute respiratory syndrome coronavirus 2 genome assembl... Severe acute... NA              2697049    87.9   87.9  92%   4e-14 97.96  29783      FR998004.1       
Severe acute respiratory syndrome coronavirus 2 isolate...        Severe acute... NA              2697049    87.9   87.9  92%   4e-14 97.96  29836      MT396248.2       
Severe acute respiratory syndrome coronavirus 2 isolate...        Severe acute... NA              2697049    86.1   86.1  90%   1e-13 97.92  29855      MW969236.1       

Alignments:
>Severe acute respiratory syndrome coronavirus 2 isolate SARS-CoV-2/human/IRQ/KRD/2020 envelope protein (E) gene, partial cds
Sequence ID: MT293547.1 Length: 64 
Range 1: 15 to 64

Score:89.8 bits(48), Expect:1e-14, 
Identities:49/50(98%),  Gaps:0/50(0%), Strand: Plus/Plus

Query  1   CACTAGCCATCCTTACTGCNCTTCGATTGTGTGCGTACTGCTGCAATATA  50
           ||||||||||||||||||| ||||||||||||||||||||||||||||||
Sbjct  15  CACTAGCCATCCTTACTGCGCTTCGATTGTGTGCGTACTGCTGCAATATA  64


>Severe acute respiratory syndrome coronavirus 2 isolate SARS-CoV-2/human/USA/MA_MGH_00630/2020 ORF1ab polyprotein (ORF1ab), ORF1a polyprotein (ORF1ab), surface glycoprotein (S), and ORF3a protein (ORF3a) genes, complete cds; envelope protein (E), membrane glycoprotein (M), ORF6 protein (ORF6), ORF7a protein (ORF7a), and ORF7b (ORF7b) genes, partial cds; and ORF8 protein (ORF8), nucleocapsid phosphoprotein (N), and ORF10 protein (ORF10) genes, complete cds
Sequence ID: MT520491.1 Length: 29655 
Range 1: 26152 to 26200

Score:87.9 bits(47), Expect:4e-14, 
Identities:48/49(98%),  Gaps:0/49(0%), Strand: Plus/Plus

Query  1      CACTAGCCATCCTTACTGCNCTTCGATTGTGTGCGTACTGCTGCAATAT  49
              ||||||||||||||||||| |||||||||||||||||||||||||||||
Sbjct  26152  CACTAGCCATCCTTACTGCGCTTCGATTGTGTGCGTACTGCTGCAATAT  26200


>Severe acute respiratory syndrome coronavirus 2 isolate SARS-CoV-2/human/IND/nimh-3970/2020 ORF1ab polyprotein (ORF1ab), ORF1a polyprotein (ORF1ab), surface glycoprotein (S), ORF3a protein (ORF3a), envelope protein (E), membrane glycoprotein (M), ORF6 protein (ORF6), ORF7a protein (ORF7a), ORF7b (ORF7b), ORF8 protein (ORF8), nucleocapsid phosphoprotein (N), and ORF10 protein (ORF10) genes, complete cds
Sequence ID: MT439597.1 Length: 29812 
Range 1: 26303 to 26351

Score:87.9 bits(47), Expect:4e-14, 
Identities:48/49(98%),  Gaps:0/49(0%), Strand: Plus/Plus

Query  1      CACTAGCCATCCTTACTGCNCTTCGATTGTGTGCGTACTGCTGCAATAT  49
              ||||||||||||||||||| |||||||||||||||||||||||||||||
Sbjct  26303  CACTAGCCATCCTTACTGCGCTTCGATTGTGTGCGTACTGCTGCAATAT  26351


>Severe acute respiratory syndrome coronavirus 2 isolate SARS-CoV-2/human/IND/nimh-4378/2020 ORF1ab polyprotein (ORF1ab), ORF1a polyprotein (ORF1ab), surface glycoprotein (S), ORF3a protein (ORF3a), envelope protein (E), membrane glycoprotein (M), ORF6 protein (ORF6), ORF7a protein (ORF7a), ORF7b (ORF7b), ORF8 protein (ORF8), nucleocapsid phosphoprotein (N), and ORF10 protein (ORF10) genes, complete cds
Sequence ID: MT439596.1 Length: 29810 
Range 1: 26303 to 26351

Score:87.9 bits(47), Expect:4e-14, 
Identities:48/49(98%),  Gaps:0/49(0%), Strand: Plus/Plus

Query  1      CACTAGCCATCCTTACTGCNCTTCGATTGTGTGCGTACTGCTGCAATAT  49
              ||||||||||||||||||| |||||||||||||||||||||||||||||
Sbjct  26303  CACTAGCCATCCTTACTGCGCTTCGATTGTGTGCGTACTGCTGCAATAT  26351


>Severe acute respiratory syndrome coronavirus 2 isolate SARS-CoV-2/human/IND/nimh-4376/2020 ORF1ab polyprotein (ORF1ab), ORF1a polyprotein (ORF1ab), surface glycoprotein (S), ORF3a protein (ORF3a), envelope protein (E), membrane glycoprotein (M), ORF6 protein (ORF6), ORF7a protein (ORF7a), ORF7b (ORF7b), ORF8 protein (ORF8), nucleocapsid phosphoprotein (N), and ORF10 protein (ORF10) genes, complete cds
Sequence ID: MT439595.1 Length: 29814 
Range 1: 26304 to 26352

Score:87.9 bits(47), Expect:4e-14, 
Identities:48/49(98%),  Gaps:0/49(0%), Strand: Plus/Plus

Query  1      CACTAGCCATCCTTACTGCNCTTCGATTGTGTGCGTACTGCTGCAATAT  49
              ||||||||||||||||||| |||||||||||||||||||||||||||||
Sbjct  26304  CACTAGCCATCCTTACTGCGCTTCGATTGTGTGCGTACTGCTGCAATAT  26352


>Severe acute respiratory syndrome coronavirus 2 isolate SARS-CoV-2/human/IND/nimh-1596/2020 ORF1ab polyprotein (ORF1ab), ORF1a polyprotein (ORF1ab), surface glycoprotein (S), ORF3a protein (ORF3a), envelope protein (E), membrane glycoprotein (M), ORF6 protein (ORF6), ORF7a protein (ORF7a), ORF7b (ORF7b), ORF8 protein (ORF8), nucleocapsid phosphoprotein (N), and ORF10 protein (ORF10) genes, complete cds
Sequence ID: MT434759.1 Length: 29827 
Range 1: 26303 to 26351

Score:87.9 bits(47), Expect:4e-14, 
Identities:48/49(98%),  Gaps:0/49(0%), Strand: Plus/Plus

Query  1      CACTAGCCATCCTTACTGCNCTTCGATTGTGTGCGTACTGCTGCAATAT  49
              ||||||||||||||||||| |||||||||||||||||||||||||||||
Sbjct  26303  CACTAGCCATCCTTACTGCGCTTCGATTGTGTGCGTACTGCTGCAATAT  26351


>Severe acute respiratory syndrome coronavirus 2 isolate SARS-CoV-2/human/IND/nimh-3952/2020 ORF1ab polyprotein (ORF1ab), ORF1a polyprotein (ORF1ab), surface glycoprotein (S), ORF3a protein (ORF3a), envelope protein (E), membrane glycoprotein (M), ORF6 protein (ORF6), ORF7a protein (ORF7a), ORF7b (ORF7b), ORF8 protein (ORF8), nucleocapsid phosphoprotein (N), and ORF10 protein (ORF10) genes, complete cds
Sequence ID: MT434758.1 Length: 29811 
Range 1: 26303 to 26351

Score:87.9 bits(47), Expect:4e-14, 
Identities:48/49(98%),  Gaps:0/49(0%), Strand: Plus/Plus

Query  1      CACTAGCCATCCTTACTGCNCTTCGATTGTGTGCGTACTGCTGCAATAT  49
              ||||||||||||||||||| |||||||||||||||||||||||||||||
Sbjct  26303  CACTAGCCATCCTTACTGCGCTTCGATTGTGTGCGTACTGCTGCAATAT  26351


>Severe acute respiratory syndrome coronavirus 2 isolate SARS-CoV-2/human/USA/RI-CDC-2-4393980/2021 ORF1ab polyprotein (ORF1ab), ORF1a polyprotein (ORF1ab), surface glycoprotein (S), ORF3a protein (ORF3a), envelope protein (E), membrane glycoprotein (M), and ORF6 protein (ORF6) genes, complete cds; ORF7a gene, complete sequence; ORF7b (ORF7b), ORF8 protein (ORF8), and nucleocapsid phosphoprotein (N) genes, complete cds; and ORF10 protein (ORF10) gene, partial cds
Sequence ID: MZ780489.1 Length: 29598 
Range 1: 26268 to 26316

Score:87.9 bits(47), Expect:4e-14, 
Identities:48/49(98%),  Gaps:0/49(0%), Strand: Plus/Plus

Query  1      CACTAGCCATCCTTACTGCNCTTCGATTGTGTGCGTACTGCTGCAATAT  49
              ||||||||||||||||||| |||||||||||||||||||||||||||||
Sbjct  26268  CACTAGCCATCCTTACTGCGCTTCGATTGTGTGCGTACTGCTGCAATAT  26316


>Severe acute respiratory syndrome coronavirus 2 genome assembly, complete genome: monopartite
Sequence ID: OU448102.1 Length: 29887 
Range 1: 26324 to 26372

Score:87.9 bits(47), Expect:4e-14, 
Identities:48/49(98%),  Gaps:0/49(0%), Strand: Plus/Plus

Query  1      CACTAGCCATCCTTACTGCNCTTCGATTGTGTGCGTACTGCTGCAATAT  49
              ||||||||||||||||||| |||||||||||||||||||||||||||||
Sbjct  26324  CACTAGCCATCCTTACTGCGCTTCGATTGTGTGCGTACTGCTGCAATAT  26372


>Severe acute respiratory syndrome coronavirus 2 genome assembly, chromosome: 1
Sequence ID: OU435243.1 Length: 29890 
Range 1: 26327 to 26375

Score:87.9 bits(47), Expect:4e-14, 
Identities:48/49(98%),  Gaps:0/49(0%), Strand: Plus/Plus

Query  1      CACTAGCCATCCTTACTGCNCTTCGATTGTGTGCGTACTGCTGCAATAT  49
              ||||||||||||||||||| |||||||||||||||||||||||||||||
Sbjct  26327  CACTAGCCATCCTTACTGCGCTTCGATTGTGTGCGTACTGCTGCAATAT  26375


>Severe acute respiratory syndrome coronavirus 2 genome assembly, chromosome: 1
Sequence ID: OU435242.1 Length: 29890 
Range 1: 26327 to 26375

Score:87.9 bits(47), Expect:4e-14, 
Identities:48/49(98%),  Gaps:0/49(0%), Strand: Plus/Plus

Query  1      CACTAGCCATCCTTACTGCNCTTCGATTGTGTGCGTACTGCTGCAATAT  49
              ||||||||||||||||||| |||||||||||||||||||||||||||||
Sbjct  26327  CACTAGCCATCCTTACTGCGCTTCGATTGTGTGCGTACTGCTGCAATAT  26375


>Severe acute respiratory syndrome coronavirus 2 genome assembly, chromosome: 1
Sequence ID: OU435241.1 Length: 29890 
Range 1: 26327 to 26375

Score:87.9 bits(47), Expect:4e-14, 
Identities:48/49(98%),  Gaps:0/49(0%), Strand: Plus/Plus

Query  1      CACTAGCCATCCTTACTGCNCTTCGATTGTGTGCGTACTGCTGCAATAT  49
              ||||||||||||||||||| |||||||||||||||||||||||||||||
Sbjct  26327  CACTAGCCATCCTTACTGCGCTTCGATTGTGTGCGTACTGCTGCAATAT  26375


>Severe acute respiratory syndrome coronavirus 2 genome assembly, chromosome: 1
Sequence ID: OU435240.1 Length: 29890 
Range 1: 26327 to 26375

Score:87.9 bits(47), Expect:4e-14, 
Identities:48/49(98%),  Gaps:0/49(0%), Strand: Plus/Plus

Query  1      CACTAGCCATCCTTACTGCNCTTCGATTGTGTGCGTACTGCTGCAATAT  49
              ||||||||||||||||||| |||||||||||||||||||||||||||||
Sbjct  26327  CACTAGCCATCCTTACTGCGCTTCGATTGTGTGCGTACTGCTGCAATAT  26375


>Severe acute respiratory syndrome coronavirus 2 genome assembly, chromosome: 1
Sequence ID: OU435239.1 Length: 29890 
Range 1: 26327 to 26375

Score:87.9 bits(47), Expect:4e-14, 
Identities:48/49(98%),  Gaps:0/49(0%), Strand: Plus/Plus

Query  1      CACTAGCCATCCTTACTGCNCTTCGATTGTGTGCGTACTGCTGCAATAT  49
              ||||||||||||||||||| |||||||||||||||||||||||||||||
Sbjct  26327  CACTAGCCATCCTTACTGCGCTTCGATTGTGTGCGTACTGCTGCAATAT  26375


>Severe acute respiratory syndrome coronavirus 2 genome assembly, chromosome: 1
Sequence ID: OU435238.1 Length: 29890 
Range 1: 26327 to 26375

Score:87.9 bits(47), Expect:4e-14, 
Identities:48/49(98%),  Gaps:0/49(0%), Strand: Plus/Plus

Query  1      CACTAGCCATCCTTACTGCNCTTCGATTGTGTGCGTACTGCTGCAATAT  49
              ||||||||||||||||||| |||||||||||||||||||||||||||||
Sbjct  26327  CACTAGCCATCCTTACTGCGCTTCGATTGTGTGCGTACTGCTGCAATAT  26375


>Severe acute respiratory syndrome coronavirus 2 genome assembly, chromosome: 1
Sequence ID: OU435237.1 Length: 29890 
Range 1: 26327 to 26375

Score:87.9 bits(47), Expect:4e-14, 
Identities:48/49(98%),  Gaps:0/49(0%), Strand: Plus/Plus

Query  1      CACTAGCCATCCTTACTGCNCTTCGATTGTGTGCGTACTGCTGCAATAT  49
              ||||||||||||||||||| |||||||||||||||||||||||||||||
Sbjct  26327  CACTAGCCATCCTTACTGCGCTTCGATTGTGTGCGTACTGCTGCAATAT  26375


>Severe acute respiratory syndrome coronavirus 2 genome assembly, chromosome: 1
Sequence ID: OU435236.1 Length: 29890 
Range 1: 26327 to 26375

Score:87.9 bits(47), Expect:4e-14, 
Identities:48/49(98%),  Gaps:0/49(0%), Strand: Plus/Plus

Query  1      CACTAGCCATCCTTACTGCNCTTCGATTGTGTGCGTACTGCTGCAATAT  49
              ||||||||||||||||||| |||||||||||||||||||||||||||||
Sbjct  26327  CACTAGCCATCCTTACTGCGCTTCGATTGTGTGCGTACTGCTGCAATAT  26375


>Severe acute respiratory syndrome coronavirus 2 genome assembly, chromosome: 1
Sequence ID: OU435235.1 Length: 29890 
>Severe acute respiratory syndrome coronavirus 2 genome assembly, chromosome: 1
Sequence ID: OU462625.1 Length: 29890 >Severe acute respiratory syndrome coronavirus 2 genome assembly, chromosome: 1
Sequence ID: OU446063.1 Length: 29890 >Severe acute respiratory syndrome coronavirus 2 genome assembly, chromosome: 1
Sequence ID: OU446072.1 Length: 29890  
Range 1: 26327 to 26375

Score:87.9 bits(47), Expect:4e-14, 
Identities:48/49(98%),  Gaps:0/49(0%), Strand: Plus/Plus

Query  1      CACTAGCCATCCTTACTGCNCTTCGATTGTGTGCGTACTGCTGCAATAT  49
              ||||||||||||||||||| |||||||||||||||||||||||||||||
Sbjct  26327  CACTAGCCATCCTTACTGCGCTTCGATTGTGTGCGTACTGCTGCAATAT  26375


>Severe acute respiratory syndrome coronavirus 2 genome assembly, chromosome: 1
Sequence ID: OU435233.1 Length: 29890 
Range 1: 26327 to 26375

Score:87.9 bits(47), Expect:4e-14, 
Identities:48/49(98%),  Gaps:0/49(0%), Strand: Plus/Plus

Query  1      CACTAGCCATCCTTACTGCNCTTCGATTGTGTGCGTACTGCTGCAATAT  49
              ||||||||||||||||||| |||||||||||||||||||||||||||||
Sbjct  26327  CACTAGCCATCCTTACTGCGCTTCGATTGTGTGCGTACTGCTGCAATAT  26375


>Severe acute respiratory syndrome coronavirus 2 genome assembly, chromosome: 1
Sequence ID: OU435232.1 Length: 29890 
Range 1: 26327 to 26375

Score:87.9 bits(47), Expect:4e-14, 
Identities:48/49(98%),  Gaps:0/49(0%), Strand: Plus/Plus

Query  1      CACTAGCCATCCTTACTGCNCTTCGATTGTGTGCGTACTGCTGCAATAT  49
              ||||||||||||||||||| |||||||||||||||||||||||||||||
Sbjct  26327  CACTAGCCATCCTTACTGCGCTTCGATTGTGTGCGTACTGCTGCAATAT  26375


>Severe acute respiratory syndrome coronavirus 2 genome assembly, chromosome: 1
Sequence ID: OU435231.1 Length: 29890 
Range 1: 26327 to 26375

Score:87.9 bits(47), Expect:4e-14, 
Identities:48/49(98%),  Gaps:0/49(0%), Strand: Plus/Plus

Query  1      CACTAGCCATCCTTACTGCNCTTCGATTGTGTGCGTACTGCTGCAATAT  49
              ||||||||||||||||||| |||||||||||||||||||||||||||||
Sbjct  26327  CACTAGCCATCCTTACTGCGCTTCGATTGTGTGCGTACTGCTGCAATAT  26375


>Severe acute respiratory syndrome coronavirus 2 genome assembly, chromosome: 1
Sequence ID: OU435230.1 Length: 29890 
Range 1: 26327 to 26375

Score:87.9 bits(47), Expect:4e-14, 
Identities:48/49(98%),  Gaps:0/49(0%), Strand: Plus/Plus

Query  1      CACTAGCCATCCTTACTGCNCTTCGATTGTGTGCGTACTGCTGCAATAT  49
              ||||||||||||||||||| |||||||||||||||||||||||||||||
Sbjct  26327  CACTAGCCATCCTTACTGCGCTTCGATTGTGTGCGTACTGCTGCAATAT  26375


>Severe acute respiratory syndrome coronavirus 2 genome assembly, chromosome: 1
Sequence ID: OU435229.1 Length: 29890 
Range 1: 26327 to 26375

Score:87.9 bits(47), Expect:4e-14, 
Identities:48/49(98%),  Gaps:0/49(0%), Strand: Plus/Plus

Query  1      CACTAGCCATCCTTACTGCNCTTCGATTGTGTGCGTACTGCTGCAATAT  49
              ||||||||||||||||||| |||||||||||||||||||||||||||||
Sbjct  26327  CACTAGCCATCCTTACTGCGCTTCGATTGTGTGCGTACTGCTGCAATAT  26375


>Severe acute respiratory syndrome coronavirus 2 genome assembly, chromosome: 1
Sequence ID: OU435228.1 Length: 29890 
Range 1: 26327 to 26375

Score:87.9 bits(47), Expect:4e-14, 
Identities:48/49(98%),  Gaps:0/49(0%), Strand: Plus/Plus

Query  1      CACTAGCCATCCTTACTGCNCTTCGATTGTGTGCGTACTGCTGCAATAT  49
              ||||||||||||||||||| |||||||||||||||||||||||||||||
Sbjct  26327  CACTAGCCATCCTTACTGCGCTTCGATTGTGTGCGTACTGCTGCAATAT  26375


>Severe acute respiratory syndrome coronavirus 2 genome assembly, chromosome: 1
Sequence ID: OU435225.1 Length: 29890 
>Severe acute respiratory syndrome coronavirus 2 genome assembly, chromosome: 1
Sequence ID: OU437437.1 Length: 29890 >Severe acute respiratory syndrome coronavirus 2 genome assembly, chromosome: 1
Sequence ID: OU450887.1 Length: 29890 >Severe acute respiratory syndrome coronavirus 2 genome assembly, chromosome: 1
Sequence ID: OU456850.1 Length: 29890 >Severe acute respiratory syndrome coronavirus 2 genome assembly, chromosome: 1
Sequence ID: OU495508.1 Length: 29890  
Range 1: 26327 to 26375

Score:87.9 bits(47), Expect:4e-14, 
Identities:48/49(98%),  Gaps:0/49(0%), Strand: Plus/Plus

Query  1      CACTAGCCATCCTTACTGCNCTTCGATTGTGTGCGTACTGCTGCAATAT  49
              ||||||||||||||||||| |||||||||||||||||||||||||||||
Sbjct  26327  CACTAGCCATCCTTACTGCGCTTCGATTGTGTGCGTACTGCTGCAATAT  26375


>Severe acute respiratory syndrome coronavirus 2 genome assembly, chromosome: 1
Sequence ID: OU435224.1 Length: 29890 
Range 1: 26327 to 26375

Score:87.9 bits(47), Expect:4e-14, 
Identities:48/49(98%),  Gaps:0/49(0%), Strand: Plus/Plus

Query  1      CACTAGCCATCCTTACTGCNCTTCGATTGTGTGCGTACTGCTGCAATAT  49
              ||||||||||||||||||| |||||||||||||||||||||||||||||
Sbjct  26327  CACTAGCCATCCTTACTGCGCTTCGATTGTGTGCGTACTGCTGCAATAT  26375


>Severe acute respiratory syndrome coronavirus 2 genome assembly, chromosome: 1
Sequence ID: OU435223.1 Length: 29884 
Range 1: 26315 to 26363

Score:87.9 bits(47), Expect:4e-14, 
Identities:48/49(98%),  Gaps:0/49(0%), Strand: Plus/Plus

Query  1      CACTAGCCATCCTTACTGCNCTTCGATTGTGTGCGTACTGCTGCAATAT  49
              ||||||||||||||||||| |||||||||||||||||||||||||||||
Sbjct  26315  CACTAGCCATCCTTACTGCGCTTCGATTGTGTGCGTACTGCTGCAATAT  26363


>Severe acute respiratory syndrome coronavirus 2 genome assembly, chromosome: 1
Sequence ID: OU435222.1 Length: 29890 
Range 1: 26327 to 26375

Score:87.9 bits(47), Expect:4e-14, 
Identities:48/49(98%),  Gaps:0/49(0%), Strand: Plus/Plus

Query  1      CACTAGCCATCCTTACTGCNCTTCGATTGTGTGCGTACTGCTGCAATAT  49
              ||||||||||||||||||| |||||||||||||||||||||||||||||
Sbjct  26327  CACTAGCCATCCTTACTGCGCTTCGATTGTGTGCGTACTGCTGCAATAT  26375


>Severe acute respiratory syndrome coronavirus 2 genome assembly, chromosome: 1
Sequence ID: OU435221.1 Length: 29890 
Range 1: 26327 to 26375

Score:87.9 bits(47), Expect:4e-14, 
Identities:48/49(98%),  Gaps:0/49(0%), Strand: Plus/Plus

Query  1      CACTAGCCATCCTTACTGCNCTTCGATTGTGTGCGTACTGCTGCAATAT  49
              ||||||||||||||||||| |||||||||||||||||||||||||||||
Sbjct  26327  CACTAGCCATCCTTACTGCGCTTCGATTGTGTGCGTACTGCTGCAATAT  26375


>Severe acute respiratory syndrome coronavirus 2 genome assembly, chromosome: 1
Sequence ID: OU435220.1 Length: 29890 
Range 1: 26327 to 26375

Score:87.9 bits(47), Expect:4e-14, 
Identities:48/49(98%),  Gaps:0/49(0%), Strand: Plus/Plus

Query  1      CACTAGCCATCCTTACTGCNCTTCGATTGTGTGCGTACTGCTGCAATAT  49
              ||||||||||||||||||| |||||||||||||||||||||||||||||
Sbjct  26327  CACTAGCCATCCTTACTGCGCTTCGATTGTGTGCGTACTGCTGCAATAT  26375


>Severe acute respiratory syndrome coronavirus 2 genome assembly, chromosome: 1
Sequence ID: OU435219.1 Length: 29849 
Range 1: 26286 to 26334

Score:87.9 bits(47), Expect:4e-14, 
Identities:48/49(98%),  Gaps:0/49(0%), Strand: Plus/Plus

Query  1      CACTAGCCATCCTTACTGCNCTTCGATTGTGTGCGTACTGCTGCAATAT  49
              ||||||||||||||||||| |||||||||||||||||||||||||||||
Sbjct  26286  CACTAGCCATCCTTACTGCGCTTCGATTGTGTGCGTACTGCTGCAATAT  26334


>Severe acute respiratory syndrome coronavirus 2 genome assembly, chromosome: 1
Sequence ID: OU435218.1 Length: 29890 
Range 1: 26327 to 26375

Score:87.9 bits(47), Expect:4e-14, 
Identities:48/49(98%),  Gaps:0/49(0%), Strand: Plus/Plus

Query  1      CACTAGCCATCCTTACTGCNCTTCGATTGTGTGCGTACTGCTGCAATAT  49
              ||||||||||||||||||| |||||||||||||||||||||||||||||
Sbjct  26327  CACTAGCCATCCTTACTGCGCTTCGATTGTGTGCGTACTGCTGCAATAT  26375


>Severe acute respiratory syndrome coronavirus 2 genome assembly, chromosome: 1
Sequence ID: OU435217.1 Length: 29890 
Range 1: 26327 to 26375

Score:87.9 bits(47), Expect:4e-14, 
Identities:48/49(98%),  Gaps:0/49(0%), Strand: Plus/Plus

Query  1      CACTAGCCATCCTTACTGCNCTTCGATTGTGTGCGTACTGCTGCAATAT  49
              ||||||||||||||||||| |||||||||||||||||||||||||||||
Sbjct  26327  CACTAGCCATCCTTACTGCGCTTCGATTGTGTGCGTACTGCTGCAATAT  26375


>Severe acute respiratory syndrome coronavirus 2 genome assembly, chromosome: 1
Sequence ID: OU435216.1 Length: 29884 
Range 1: 26315 to 26363

Score:87.9 bits(47), Expect:4e-14, 
Identities:48/49(98%),  Gaps:0/49(0%), Strand: Plus/Plus

Query  1      CACTAGCCATCCTTACTGCNCTTCGATTGTGTGCGTACTGCTGCAATAT  49
              ||||||||||||||||||| |||||||||||||||||||||||||||||
Sbjct  26315  CACTAGCCATCCTTACTGCGCTTCGATTGTGTGCGTACTGCTGCAATAT  26363


>Severe acute respiratory syndrome coronavirus 2 genome assembly, chromosome: 1
Sequence ID: OU435215.1 Length: 29890 
Range 1: 26327 to 26375

Score:87.9 bits(47), Expect:4e-14, 
Identities:48/49(98%),  Gaps:0/49(0%), Strand: Plus/Plus

Query  1      CACTAGCCATCCTTACTGCNCTTCGATTGTGTGCGTACTGCTGCAATAT  49
              ||||||||||||||||||| |||||||||||||||||||||||||||||
Sbjct  26327  CACTAGCCATCCTTACTGCGCTTCGATTGTGTGCGTACTGCTGCAATAT  26375


>Severe acute respiratory syndrome coronavirus 2 genome assembly, chromosome: 1
Sequence ID: OU435214.1 Length: 29890 
Range 1: 26327 to 26375

Score:87.9 bits(47), Expect:4e-14, 
Identities:48/49(98%),  Gaps:0/49(0%), Strand: Plus/Plus

Query  1      CACTAGCCATCCTTACTGCNCTTCGATTGTGTGCGTACTGCTGCAATAT  49
              ||||||||||||||||||| |||||||||||||||||||||||||||||
Sbjct  26327  CACTAGCCATCCTTACTGCGCTTCGATTGTGTGCGTACTGCTGCAATAT  26375


>Severe acute respiratory syndrome coronavirus 2 genome assembly, chromosome: 1
Sequence ID: OU435213.1 Length: 29884 
Range 1: 26315 to 26363

Score:87.9 bits(47), Expect:4e-14, 
Identities:48/49(98%),  Gaps:0/49(0%), Strand: Plus/Plus

Query  1      CACTAGCCATCCTTACTGCNCTTCGATTGTGTGCGTACTGCTGCAATAT  49
              ||||||||||||||||||| |||||||||||||||||||||||||||||
Sbjct  26315  CACTAGCCATCCTTACTGCGCTTCGATTGTGTGCGTACTGCTGCAATAT  26363


>Severe acute respiratory syndrome coronavirus 2 genome assembly, chromosome: 1
Sequence ID: OU435212.1 Length: 29884 
Range 1: 26315 to 26363

Score:87.9 bits(47), Expect:4e-14, 
Identities:48/49(98%),  Gaps:0/49(0%), Strand: Plus/Plus

Query  1      CACTAGCCATCCTTACTGCNCTTCGATTGTGTGCGTACTGCTGCAATAT  49
              ||||||||||||||||||| |||||||||||||||||||||||||||||
Sbjct  26315  CACTAGCCATCCTTACTGCGCTTCGATTGTGTGCGTACTGCTGCAATAT  26363


>Severe acute respiratory syndrome coronavirus 2 genome assembly, chromosome: 1
Sequence ID: OU435211.1 Length: 29890 
Range 1: 26327 to 26375

Score:87.9 bits(47), Expect:4e-14, 
Identities:48/49(98%),  Gaps:0/49(0%), Strand: Plus/Plus

Query  1      CACTAGCCATCCTTACTGCNCTTCGATTGTGTGCGTACTGCTGCAATAT  49
              ||||||||||||||||||| |||||||||||||||||||||||||||||
Sbjct  26327  CACTAGCCATCCTTACTGCGCTTCGATTGTGTGCGTACTGCTGCAATAT  26375


>Severe acute respiratory syndrome coronavirus 2 genome assembly, chromosome: 1
Sequence ID: OU435210.1 Length: 29890 
Range 1: 26327 to 26375

Score:87.9 bits(47), Expect:4e-14, 
Identities:48/49(98%),  Gaps:0/49(0%), Strand: Plus/Plus

Query  1      CACTAGCCATCCTTACTGCNCTTCGATTGTGTGCGTACTGCTGCAATAT  49
              ||||||||||||||||||| |||||||||||||||||||||||||||||
Sbjct  26327  CACTAGCCATCCTTACTGCGCTTCGATTGTGTGCGTACTGCTGCAATAT  26375


>Severe acute respiratory syndrome coronavirus 2 genome assembly, chromosome: 1
Sequence ID: OU435209.1 Length: 29884 
Range 1: 26315 to 26363

Score:87.9 bits(47), Expect:4e-14, 
Identities:48/49(98%),  Gaps:0/49(0%), Strand: Plus/Plus

Query  1      CACTAGCCATCCTTACTGCNCTTCGATTGTGTGCGTACTGCTGCAATAT  49
              ||||||||||||||||||| |||||||||||||||||||||||||||||
Sbjct  26315  CACTAGCCATCCTTACTGCGCTTCGATTGTGTGCGTACTGCTGCAATAT  26363


>Severe acute respiratory syndrome coronavirus 2 genome assembly, chromosome: 1
Sequence ID: OU435208.1 Length: 29890 
Range 1: 26327 to 26375

Score:87.9 bits(47), Expect:4e-14, 
Identities:48/49(98%),  Gaps:0/49(0%), Strand: Plus/Plus

Query  1      CACTAGCCATCCTTACTGCNCTTCGATTGTGTGCGTACTGCTGCAATAT  49
              ||||||||||||||||||| |||||||||||||||||||||||||||||
Sbjct  26327  CACTAGCCATCCTTACTGCGCTTCGATTGTGTGCGTACTGCTGCAATAT  26375


>Severe acute respiratory syndrome coronavirus 2 genome assembly, chromosome: 1
Sequence ID: OU435206.1 Length: 29890 
Range 1: 26327 to 26375

Score:87.9 bits(47), Expect:4e-14, 
Identities:48/49(98%),  Gaps:0/49(0%), Strand: Plus/Plus

Query  1      CACTAGCCATCCTTACTGCNCTTCGATTGTGTGCGTACTGCTGCAATAT  49
              ||||||||||||||||||| |||||||||||||||||||||||||||||
Sbjct  26327  CACTAGCCATCCTTACTGCGCTTCGATTGTGTGCGTACTGCTGCAATAT  26375


>Severe acute respiratory syndrome coronavirus 2 genome assembly, chromosome: 1
Sequence ID: OU435205.1 Length: 29890 
>Severe acute respiratory syndrome coronavirus 2 genome assembly, chromosome: 1
Sequence ID: OU462617.1 Length: 29890  
Range 1: 26327 to 26375

Score:87.9 bits(47), Expect:4e-14, 
Identities:48/49(98%),  Gaps:0/49(0%), Strand: Plus/Plus

Query  1      CACTAGCCATCCTTACTGCNCTTCGATTGTGTGCGTACTGCTGCAATAT  49
              ||||||||||||||||||| |||||||||||||||||||||||||||||
Sbjct  26327  CACTAGCCATCCTTACTGCGCTTCGATTGTGTGCGTACTGCTGCAATAT  26375


>Severe acute respiratory syndrome coronavirus 2 genome assembly, chromosome: 1
Sequence ID: OU435204.1 Length: 29890 
Range 1: 26327 to 26375

Score:87.9 bits(47), Expect:4e-14, 
Identities:48/49(98%),  Gaps:0/49(0%), Strand: Plus/Plus

Query  1      CACTAGCCATCCTTACTGCNCTTCGATTGTGTGCGTACTGCTGCAATAT  49
              ||||||||||||||||||| |||||||||||||||||||||||||||||
Sbjct  26327  CACTAGCCATCCTTACTGCGCTTCGATTGTGTGCGTACTGCTGCAATAT  26375


>Severe acute respiratory syndrome coronavirus 2 genome assembly, chromosome: 1
Sequence ID: OU435203.1 Length: 29890 
Range 1: 26327 to 26375

Score:87.9 bits(47), Expect:4e-14, 
Identities:48/49(98%),  Gaps:0/49(0%), Strand: Plus/Plus

Query  1      CACTAGCCATCCTTACTGCNCTTCGATTGTGTGCGTACTGCTGCAATAT  49
              ||||||||||||||||||| |||||||||||||||||||||||||||||
Sbjct  26327  CACTAGCCATCCTTACTGCGCTTCGATTGTGTGCGTACTGCTGCAATAT  26375


>Severe acute respiratory syndrome coronavirus 2 genome assembly, chromosome: 1
Sequence ID: OU435202.1 Length: 29884 
Range 1: 26315 to 26363

Score:87.9 bits(47), Expect:4e-14, 
Identities:48/49(98%),  Gaps:0/49(0%), Strand: Plus/Plus

Query  1      CACTAGCCATCCTTACTGCNCTTCGATTGTGTGCGTACTGCTGCAATAT  49
              ||||||||||||||||||| |||||||||||||||||||||||||||||
Sbjct  26315  CACTAGCCATCCTTACTGCGCTTCGATTGTGTGCGTACTGCTGCAATAT  26363


>Severe acute respiratory syndrome coronavirus 2 genome assembly, chromosome: 1
Sequence ID: OU435201.1 Length: 29890 
Range 1: 26327 to 26375

Score:87.9 bits(47), Expect:4e-14, 
Identities:48/49(98%),  Gaps:0/49(0%), Strand: Plus/Plus

Query  1      CACTAGCCATCCTTACTGCNCTTCGATTGTGTGCGTACTGCTGCAATAT  49
              ||||||||||||||||||| |||||||||||||||||||||||||||||
Sbjct  26327  CACTAGCCATCCTTACTGCGCTTCGATTGTGTGCGTACTGCTGCAATAT  26375


>Severe acute respiratory syndrome coronavirus 2 genome assembly, chromosome: 1
Sequence ID: OU435199.1 Length: 29890 
Range 1: 26327 to 26375

Score:87.9 bits(47), Expect:4e-14, 
Identities:48/49(98%),  Gaps:0/49(0%), Strand: Plus/Plus

Query  1      CACTAGCCATCCTTACTGCNCTTCGATTGTGTGCGTACTGCTGCAATAT  49
              ||||||||||||||||||| |||||||||||||||||||||||||||||
Sbjct  26327  CACTAGCCATCCTTACTGCGCTTCGATTGTGTGCGTACTGCTGCAATAT  26375


>Severe acute respiratory syndrome coronavirus 2 genome assembly, chromosome: 1
Sequence ID: OU435196.1 Length: 29890 
Range 1: 26327 to 26375

Score:87.9 bits(47), Expect:4e-14, 
Identities:48/49(98%),  Gaps:0/49(0%), Strand: Plus/Plus

Query  1      CACTAGCCATCCTTACTGCNCTTCGATTGTGTGCGTACTGCTGCAATAT  49
              ||||||||||||||||||| |||||||||||||||||||||||||||||
Sbjct  26327  CACTAGCCATCCTTACTGCGCTTCGATTGTGTGCGTACTGCTGCAATAT  26375


>Severe acute respiratory syndrome coronavirus 2 genome assembly, chromosome: 1
Sequence ID: OU435195.1 Length: 29890 
Range 1: 26327 to 26375

Score:87.9 bits(47), Expect:4e-14, 
Identities:48/49(98%),  Gaps:0/49(0%), Strand: Plus/Plus

Query  1      CACTAGCCATCCTTACTGCNCTTCGATTGTGTGCGTACTGCTGCAATAT  49
              ||||||||||||||||||| |||||||||||||||||||||||||||||
Sbjct  26327  CACTAGCCATCCTTACTGCGCTTCGATTGTGTGCGTACTGCTGCAATAT  26375


>Severe acute respiratory syndrome coronavirus 2 genome assembly, chromosome: 1
Sequence ID: OU435194.1 Length: 29884 
Range 1: 26315 to 26363

Score:87.9 bits(47), Expect:4e-14, 
Identities:48/49(98%),  Gaps:0/49(0%), Strand: Plus/Plus

Query  1      CACTAGCCATCCTTACTGCNCTTCGATTGTGTGCGTACTGCTGCAATAT  49
              ||||||||||||||||||| |||||||||||||||||||||||||||||
Sbjct  26315  CACTAGCCATCCTTACTGCGCTTCGATTGTGTGCGTACTGCTGCAATAT  26363


>Severe acute respiratory syndrome coronavirus 2 genome assembly, chromosome: 1
Sequence ID: OU435192.1 Length: 29881 
Range 1: 26327 to 26375

Score:87.9 bits(47), Expect:4e-14, 
Identities:48/49(98%),  Gaps:0/49(0%), Strand: Plus/Plus

Query  1      CACTAGCCATCCTTACTGCNCTTCGATTGTGTGCGTACTGCTGCAATAT  49
              ||||||||||||||||||| |||||||||||||||||||||||||||||
Sbjct  26327  CACTAGCCATCCTTACTGCGCTTCGATTGTGTGCGTACTGCTGCAATAT  26375


>Severe acute respiratory syndrome coronavirus 2 genome assembly, chromosome: 1
Sequence ID: OU435191.1 Length: 29890 
Range 1: 26327 to 26375

Score:87.9 bits(47), Expect:4e-14, 
Identities:48/49(98%),  Gaps:0/49(0%), Strand: Plus/Plus

Query  1      CACTAGCCATCCTTACTGCNCTTCGATTGTGTGCGTACTGCTGCAATAT  49
              ||||||||||||||||||| |||||||||||||||||||||||||||||
Sbjct  26327  CACTAGCCATCCTTACTGCGCTTCGATTGTGTGCGTACTGCTGCAATAT  26375


>Severe acute respiratory syndrome coronavirus 2 genome assembly, chromosome: 1
Sequence ID: OU435190.1 Length: 29884 
Range 1: 26315 to 26363

Score:87.9 bits(47), Expect:4e-14, 
Identities:48/49(98%),  Gaps:0/49(0%), Strand: Plus/Plus

Query  1      CACTAGCCATCCTTACTGCNCTTCGATTGTGTGCGTACTGCTGCAATAT  49
              ||||||||||||||||||| |||||||||||||||||||||||||||||
Sbjct  26315  CACTAGCCATCCTTACTGCGCTTCGATTGTGTGCGTACTGCTGCAATAT  26363


>Severe acute respiratory syndrome coronavirus 2 genome assembly, chromosome: 1
Sequence ID: OU435189.1 Length: 29884 
Range 1: 26315 to 26363

Score:87.9 bits(47), Expect:4e-14, 
Identities:48/49(98%),  Gaps:0/49(0%), Strand: Plus/Plus

Query  1      CACTAGCCATCCTTACTGCNCTTCGATTGTGTGCGTACTGCTGCAATAT  49
              ||||||||||||||||||| |||||||||||||||||||||||||||||
Sbjct  26315  CACTAGCCATCCTTACTGCGCTTCGATTGTGTGCGTACTGCTGCAATAT  26363


>Severe acute respiratory syndrome coronavirus 2 genome assembly, chromosome: 1
Sequence ID: OU435188.1 Length: 29890 
>Severe acute respiratory syndrome coronavirus 2 genome assembly, chromosome: 1
Sequence ID: OU435207.1 Length: 29890  
Range 1: 26327 to 26375

Score:87.9 bits(47), Expect:4e-14, 
Identities:48/49(98%),  Gaps:0/49(0%), Strand: Plus/Plus

Query  1      CACTAGCCATCCTTACTGCNCTTCGATTGTGTGCGTACTGCTGCAATAT  49
              ||||||||||||||||||| |||||||||||||||||||||||||||||
Sbjct  26327  CACTAGCCATCCTTACTGCGCTTCGATTGTGTGCGTACTGCTGCAATAT  26375


>Severe acute respiratory syndrome coronavirus 2 genome assembly, chromosome: 1
Sequence ID: OU435187.1 Length: 29890 
Range 1: 26327 to 26375

Score:87.9 bits(47), Expect:4e-14, 
Identities:48/49(98%),  Gaps:0/49(0%), Strand: Plus/Plus

Query  1      CACTAGCCATCCTTACTGCNCTTCGATTGTGTGCGTACTGCTGCAATAT  49
              ||||||||||||||||||| |||||||||||||||||||||||||||||
Sbjct  26327  CACTAGCCATCCTTACTGCGCTTCGATTGTGTGCGTACTGCTGCAATAT  26375


>Severe acute respiratory syndrome coronavirus 2 genome assembly, chromosome: 1
Sequence ID: OU435186.1 Length: 29884 
>Severe acute respiratory syndrome coronavirus 2 genome assembly, complete genome: monopartite
Sequence ID: OU491363.1 Length: 29884  
Range 1: 26315 to 26363

Score:87.9 bits(47), Expect:4e-14, 
Identities:48/49(98%),  Gaps:0/49(0%), Strand: Plus/Plus

Query  1      CACTAGCCATCCTTACTGCNCTTCGATTGTGTGCGTACTGCTGCAATAT  49
              ||||||||||||||||||| |||||||||||||||||||||||||||||
Sbjct  26315  CACTAGCCATCCTTACTGCGCTTCGATTGTGTGCGTACTGCTGCAATAT  26363


>Severe acute respiratory syndrome coronavirus 2 genome assembly, chromosome: 1
Sequence ID: OU435182.1 Length: 29890 
>Severe acute respiratory syndrome coronavirus 2 genome assembly, chromosome: 1
Sequence ID: OU435193.1 Length: 29890  
Range 1: 26327 to 26375

Score:87.9 bits(47), Expect:4e-14, 
Identities:48/49(98%),  Gaps:0/49(0%), Strand: Plus/Plus

Query  1      CACTAGCCATCCTTACTGCNCTTCGATTGTGTGCGTACTGCTGCAATAT  49
              ||||||||||||||||||| |||||||||||||||||||||||||||||
Sbjct  26327  CACTAGCCATCCTTACTGCGCTTCGATTGTGTGCGTACTGCTGCAATAT  26375


>Severe acute respiratory syndrome coronavirus 2 genome assembly, chromosome: 1
Sequence ID: OU435181.1 Length: 29890 
Range 1: 26327 to 26375

Score:87.9 bits(47), Expect:4e-14, 
Identities:48/49(98%),  Gaps:0/49(0%), Strand: Plus/Plus

Query  1      CACTAGCCATCCTTACTGCNCTTCGATTGTGTGCGTACTGCTGCAATAT  49
              ||||||||||||||||||| |||||||||||||||||||||||||||||
Sbjct  26327  CACTAGCCATCCTTACTGCGCTTCGATTGTGTGCGTACTGCTGCAATAT  26375


>Severe acute respiratory syndrome coronavirus 2 genome assembly, chromosome: 1
Sequence ID: OU435180.1 Length: 29890 
>Severe acute respiratory syndrome coronavirus 2 genome assembly, chromosome: 1
Sequence ID: OU435184.1 Length: 29890  
Range 1: 26327 to 26375

Score:87.9 bits(47), Expect:4e-14, 
Identities:48/49(98%),  Gaps:0/49(0%), Strand: Plus/Plus

Query  1      CACTAGCCATCCTTACTGCNCTTCGATTGTGTGCGTACTGCTGCAATAT  49
              ||||||||||||||||||| |||||||||||||||||||||||||||||
Sbjct  26327  CACTAGCCATCCTTACTGCGCTTCGATTGTGTGCGTACTGCTGCAATAT  26375


>Severe acute respiratory syndrome coronavirus 2 genome assembly, chromosome: 1
Sequence ID: OU435178.1 Length: 29887 
Range 1: 26327 to 26375

Score:87.9 bits(47), Expect:4e-14, 
Identities:48/49(98%),  Gaps:0/49(0%), Strand: Plus/Plus

Query  1      CACTAGCCATCCTTACTGCNCTTCGATTGTGTGCGTACTGCTGCAATAT  49
              ||||||||||||||||||| |||||||||||||||||||||||||||||
Sbjct  26327  CACTAGCCATCCTTACTGCGCTTCGATTGTGTGCGTACTGCTGCAATAT  26375


>Severe acute respiratory syndrome coronavirus 2 genome assembly, chromosome: 1
Sequence ID: OU435176.1 Length: 29890 
Range 1: 26327 to 26375

Score:87.9 bits(47), Expect:4e-14, 
Identities:48/49(98%),  Gaps:0/49(0%), Strand: Plus/Plus

Query  1      CACTAGCCATCCTTACTGCNCTTCGATTGTGTGCGTACTGCTGCAATAT  49
              ||||||||||||||||||| |||||||||||||||||||||||||||||
Sbjct  26327  CACTAGCCATCCTTACTGCGCTTCGATTGTGTGCGTACTGCTGCAATAT  26375


>Severe acute respiratory syndrome coronavirus 2 genome assembly, chromosome: 1
Sequence ID: OU435175.1 Length: 29884 
Range 1: 26315 to 26363

Score:87.9 bits(47), Expect:4e-14, 
Identities:48/49(98%),  Gaps:0/49(0%), Strand: Plus/Plus

Query  1      CACTAGCCATCCTTACTGCNCTTCGATTGTGTGCGTACTGCTGCAATAT  49
              ||||||||||||||||||| |||||||||||||||||||||||||||||
Sbjct  26315  CACTAGCCATCCTTACTGCGCTTCGATTGTGTGCGTACTGCTGCAATAT  26363


>Severe acute respiratory syndrome coronavirus 2 genome assembly, chromosome: 1
Sequence ID: OU435174.1 Length: 29884 
Range 1: 26315 to 26363

Score:87.9 bits(47), Expect:4e-14, 
Identities:48/49(98%),  Gaps:0/49(0%), Strand: Plus/Plus

Query  1      CACTAGCCATCCTTACTGCNCTTCGATTGTGTGCGTACTGCTGCAATAT  49
              ||||||||||||||||||| |||||||||||||||||||||||||||||
Sbjct  26315  CACTAGCCATCCTTACTGCGCTTCGATTGTGTGCGTACTGCTGCAATAT  26363


>Severe acute respiratory syndrome coronavirus 2 genome assembly, chromosome: 1
Sequence ID: OU435173.1 Length: 29890 
Range 1: 26327 to 26375

Score:87.9 bits(47), Expect:4e-14, 
Identities:48/49(98%),  Gaps:0/49(0%), Strand: Plus/Plus

Query  1      CACTAGCCATCCTTACTGCNCTTCGATTGTGTGCGTACTGCTGCAATAT  49
              ||||||||||||||||||| |||||||||||||||||||||||||||||
Sbjct  26327  CACTAGCCATCCTTACTGCGCTTCGATTGTGTGCGTACTGCTGCAATAT  26375


>Severe acute respiratory syndrome coronavirus 2 genome assembly, chromosome: 1
Sequence ID: OU435172.1 Length: 29884 
Range 1: 26315 to 26363

Score:87.9 bits(47), Expect:4e-14, 
Identities:48/49(98%),  Gaps:0/49(0%), Strand: Plus/Plus

Query  1      CACTAGCCATCCTTACTGCNCTTCGATTGTGTGCGTACTGCTGCAATAT  49
              ||||||||||||||||||| |||||||||||||||||||||||||||||
Sbjct  26315  CACTAGCCATCCTTACTGCGCTTCGATTGTGTGCGTACTGCTGCAATAT  26363


>Severe acute respiratory syndrome coronavirus 2 genome assembly, chromosome: 1
Sequence ID: OU435170.1 Length: 29890 
Range 1: 26327 to 26375

Score:87.9 bits(47), Expect:4e-14, 
Identities:48/49(98%),  Gaps:0/49(0%), Strand: Plus/Plus

Query  1      CACTAGCCATCCTTACTGCNCTTCGATTGTGTGCGTACTGCTGCAATAT  49
              ||||||||||||||||||| |||||||||||||||||||||||||||||
Sbjct  26327  CACTAGCCATCCTTACTGCGCTTCGATTGTGTGCGTACTGCTGCAATAT  26375


>Severe acute respiratory syndrome coronavirus 2 genome assembly, chromosome: 1
Sequence ID: OU435169.1 Length: 29896 
Range 1: 26333 to 26381

Score:87.9 bits(47), Expect:4e-14, 
Identities:48/49(98%),  Gaps:0/49(0%), Strand: Plus/Plus

Query  1      CACTAGCCATCCTTACTGCNCTTCGATTGTGTGCGTACTGCTGCAATAT  49
              ||||||||||||||||||| |||||||||||||||||||||||||||||
Sbjct  26333  CACTAGCCATCCTTACTGCGCTTCGATTGTGTGCGTACTGCTGCAATAT  26381


>Severe acute respiratory syndrome coronavirus 2 genome assembly, chromosome: 1
Sequence ID: OU435168.1 Length: 29890 
>Severe acute respiratory syndrome coronavirus 2 genome assembly, chromosome: 1
Sequence ID: OU435197.1 Length: 29890  
Range 1: 26327 to 26375

Score:87.9 bits(47), Expect:4e-14, 
Identities:48/49(98%),  Gaps:0/49(0%), Strand: Plus/Plus

Query  1      CACTAGCCATCCTTACTGCNCTTCGATTGTGTGCGTACTGCTGCAATAT  49
              ||||||||||||||||||| |||||||||||||||||||||||||||||
Sbjct  26327  CACTAGCCATCCTTACTGCGCTTCGATTGTGTGCGTACTGCTGCAATAT  26375


>Severe acute respiratory syndrome coronavirus 2 genome assembly, chromosome: 1
Sequence ID: OU435167.1 Length: 29890 
Range 1: 26327 to 26375

Score:87.9 bits(47), Expect:4e-14, 
Identities:48/49(98%),  Gaps:0/49(0%), Strand: Plus/Plus

Query  1      CACTAGCCATCCTTACTGCNCTTCGATTGTGTGCGTACTGCTGCAATAT  49
              ||||||||||||||||||| |||||||||||||||||||||||||||||
Sbjct  26327  CACTAGCCATCCTTACTGCGCTTCGATTGTGTGCGTACTGCTGCAATAT  26375


>Severe acute respiratory syndrome coronavirus 2 genome assembly, chromosome: 1
Sequence ID: OU435166.1 Length: 29890 
Range 1: 26327 to 26375

Score:87.9 bits(47), Expect:4e-14, 
Identities:48/49(98%),  Gaps:0/49(0%), Strand: Plus/Plus

Query  1      CACTAGCCATCCTTACTGCNCTTCGATTGTGTGCGTACTGCTGCAATAT  49
              ||||||||||||||||||| |||||||||||||||||||||||||||||
Sbjct  26327  CACTAGCCATCCTTACTGCGCTTCGATTGTGTGCGTACTGCTGCAATAT  26375


>Severe acute respiratory syndrome coronavirus 2 genome assembly, chromosome: 1
Sequence ID: OU435165.1 Length: 29890 
Range 1: 26327 to 26375

Score:87.9 bits(47), Expect:4e-14, 
Identities:48/49(98%),  Gaps:0/49(0%), Strand: Plus/Plus

Query  1      CACTAGCCATCCTTACTGCNCTTCGATTGTGTGCGTACTGCTGCAATAT  49
              ||||||||||||||||||| |||||||||||||||||||||||||||||
Sbjct  26327  CACTAGCCATCCTTACTGCGCTTCGATTGTGTGCGTACTGCTGCAATAT  26375


>Severe acute respiratory syndrome coronavirus 2 genome assembly, chromosome: 1
Sequence ID: OU435163.1 Length: 29890 
Range 1: 26327 to 26375

Score:87.9 bits(47), Expect:4e-14, 
Identities:48/49(98%),  Gaps:0/49(0%), Strand: Plus/Plus

Query  1      CACTAGCCATCCTTACTGCNCTTCGATTGTGTGCGTACTGCTGCAATAT  49
              ||||||||||||||||||| |||||||||||||||||||||||||||||
Sbjct  26327  CACTAGCCATCCTTACTGCGCTTCGATTGTGTGCGTACTGCTGCAATAT  26375


>Severe acute respiratory syndrome coronavirus 2 genome assembly, chromosome: 1
Sequence ID: OU435162.1 Length: 29890 
Range 1: 26327 to 26375

Score:87.9 bits(47), Expect:4e-14, 
Identities:48/49(98%),  Gaps:0/49(0%), Strand: Plus/Plus

Query  1      CACTAGCCATCCTTACTGCNCTTCGATTGTGTGCGTACTGCTGCAATAT  49
              ||||||||||||||||||| |||||||||||||||||||||||||||||
Sbjct  26327  CACTAGCCATCCTTACTGCGCTTCGATTGTGTGCGTACTGCTGCAATAT  26375


>Severe acute respiratory syndrome coronavirus 2 genome assembly, chromosome: 1
Sequence ID: OU435161.1 Length: 29890 
Range 1: 26327 to 26375

Score:87.9 bits(47), Expect:4e-14, 
Identities:48/49(98%),  Gaps:0/49(0%), Strand: Plus/Plus

Query  1      CACTAGCCATCCTTACTGCNCTTCGATTGTGTGCGTACTGCTGCAATAT  49
              ||||||||||||||||||| |||||||||||||||||||||||||||||
Sbjct  26327  CACTAGCCATCCTTACTGCGCTTCGATTGTGTGCGTACTGCTGCAATAT  26375


>Severe acute respiratory syndrome coronavirus 2 genome assembly, chromosome: 1
Sequence ID: OU435160.1 Length: 29887 
Range 1: 26324 to 26372

Score:87.9 bits(47), Expect:4e-14, 
Identities:48/49(98%),  Gaps:0/49(0%), Strand: Plus/Plus

Query  1      CACTAGCCATCCTTACTGCNCTTCGATTGTGTGCGTACTGCTGCAATAT  49
              ||||||||||||||||||| |||||||||||||||||||||||||||||
Sbjct  26324  CACTAGCCATCCTTACTGCGCTTCGATTGTGTGCGTACTGCTGCAATAT  26372


>Severe acute respiratory syndrome coronavirus 2 genome assembly, chromosome: 1
Sequence ID: OU435158.1 Length: 29890 
Range 1: 26327 to 26375

Score:87.9 bits(47), Expect:4e-14, 
Identities:48/49(98%),  Gaps:0/49(0%), Strand: Plus/Plus

Query  1      CACTAGCCATCCTTACTGCNCTTCGATTGTGTGCGTACTGCTGCAATAT  49
              ||||||||||||||||||| |||||||||||||||||||||||||||||
Sbjct  26327  CACTAGCCATCCTTACTGCGCTTCGATTGTGTGCGTACTGCTGCAATAT  26375


>Severe acute respiratory syndrome coronavirus 2 genome assembly, chromosome: 1
Sequence ID: OU435157.1 Length: 29890 
Range 1: 26327 to 26375

Score:87.9 bits(47), Expect:4e-14, 
Identities:48/49(98%),  Gaps:0/49(0%), Strand: Plus/Plus

Query  1      CACTAGCCATCCTTACTGCNCTTCGATTGTGTGCGTACTGCTGCAATAT  49
              ||||||||||||||||||| |||||||||||||||||||||||||||||
Sbjct  26327  CACTAGCCATCCTTACTGCGCTTCGATTGTGTGCGTACTGCTGCAATAT  26375


>Severe acute respiratory syndrome coronavirus 2 genome assembly, chromosome: 1
Sequence ID: OU435156.1 Length: 29890 
Range 1: 26327 to 26375

Score:87.9 bits(47), Expect:4e-14, 
Identities:48/49(98%),  Gaps:0/49(0%), Strand: Plus/Plus

Query  1      CACTAGCCATCCTTACTGCNCTTCGATTGTGTGCGTACTGCTGCAATAT  49
              ||||||||||||||||||| |||||||||||||||||||||||||||||
Sbjct  26327  CACTAGCCATCCTTACTGCGCTTCGATTGTGTGCGTACTGCTGCAATAT  26375


>Severe acute respiratory syndrome coronavirus 2 genome assembly, chromosome: 1
Sequence ID: OU435155.1 Length: 29890 
Range 1: 26327 to 26375

Score:87.9 bits(47), Expect:4e-14, 
Identities:48/49(98%),  Gaps:0/49(0%), Strand: Plus/Plus

Query  1      CACTAGCCATCCTTACTGCNCTTCGATTGTGTGCGTACTGCTGCAATAT  49
              ||||||||||||||||||| |||||||||||||||||||||||||||||
Sbjct  26327  CACTAGCCATCCTTACTGCGCTTCGATTGTGTGCGTACTGCTGCAATAT  26375


>Severe acute respiratory syndrome coronavirus 2 genome assembly, chromosome: 1
Sequence ID: OU435154.1 Length: 29890 
Range 1: 26327 to 26375

Score:87.9 bits(47), Expect:4e-14, 
Identities:48/49(98%),  Gaps:0/49(0%), Strand: Plus/Plus

Query  1      CACTAGCCATCCTTACTGCNCTTCGATTGTGTGCGTACTGCTGCAATAT  49
              ||||||||||||||||||| |||||||||||||||||||||||||||||
Sbjct  26327  CACTAGCCATCCTTACTGCGCTTCGATTGTGTGCGTACTGCTGCAATAT  26375


>Severe acute respiratory syndrome coronavirus 2 genome assembly, chromosome: 1
Sequence ID: OU435153.1 Length: 29890 
Range 1: 26327 to 26375

Score:87.9 bits(47), Expect:4e-14, 
Identities:48/49(98%),  Gaps:0/49(0%), Strand: Plus/Plus

Query  1      CACTAGCCATCCTTACTGCNCTTCGATTGTGTGCGTACTGCTGCAATAT  49
              ||||||||||||||||||| |||||||||||||||||||||||||||||
Sbjct  26327  CACTAGCCATCCTTACTGCGCTTCGATTGTGTGCGTACTGCTGCAATAT  26375


>Severe acute respiratory syndrome coronavirus 2 genome assembly, chromosome: 1
Sequence ID: OU435151.1 Length: 29890 
Range 1: 26327 to 26375

Score:87.9 bits(47), Expect:4e-14, 
Identities:48/49(98%),  Gaps:0/49(0%), Strand: Plus/Plus

Query  1      CACTAGCCATCCTTACTGCNCTTCGATTGTGTGCGTACTGCTGCAATAT  49
              ||||||||||||||||||| |||||||||||||||||||||||||||||
Sbjct  26327  CACTAGCCATCCTTACTGCGCTTCGATTGTGTGCGTACTGCTGCAATAT  26375


>Severe acute respiratory syndrome coronavirus 2 genome assembly, complete genome: monopartite
Sequence ID: OU419147.1 Length: 29895 
Range 1: 26332 to 26380

Score:87.9 bits(47), Expect:4e-14, 
Identities:48/49(98%),  Gaps:0/49(0%), Strand: Plus/Plus

Query  1      CACTAGCCATCCTTACTGCNCTTCGATTGTGTGCGTACTGCTGCAATAT  49
              ||||||||||||||||||| |||||||||||||||||||||||||||||
Sbjct  26332  CACTAGCCATCCTTACTGCGCTTCGATTGTGTGCGTACTGCTGCAATAT  26380


>Severe acute respiratory syndrome coronavirus 2 isolate hCoV-19/Switzerland/TI-EOC-902_25856379/2021 genome assembly, chromosome: 1
Sequence ID: OU043176.2 Length: 29643 
Range 1: 26264 to 26312

Score:87.9 bits(47), Expect:4e-14, 
Identities:48/49(98%),  Gaps:0/49(0%), Strand: Plus/Plus

Query  1      CACTAGCCATCCTTACTGCNCTTCGATTGTGTGCGTACTGCTGCAATAT  49
              ||||||||||||||||||| |||||||||||||||||||||||||||||
Sbjct  26264  CACTAGCCATCCTTACTGCGCTTCGATTGTGTGCGTACTGCTGCAATAT  26312


>Severe acute respiratory syndrome coronavirus 2 genome assembly, chromosome: 1
Sequence ID: OU296150.1 Length: 29884 
Range 1: 26315 to 26363

Score:87.9 bits(47), Expect:4e-14, 
Identities:48/49(98%),  Gaps:0/49(0%), Strand: Plus/Plus

Query  1      CACTAGCCATCCTTACTGCNCTTCGATTGTGTGCGTACTGCTGCAATAT  49
              ||||||||||||||||||| |||||||||||||||||||||||||||||
Sbjct  26315  CACTAGCCATCCTTACTGCGCTTCGATTGTGTGCGTACTGCTGCAATAT  26363


>Severe acute respiratory syndrome coronavirus 2 isolate SARS-CoV-2/human/USA/WI-MCW-CA073/2020 ORF1ab polyprotein (ORF1ab), ORF1a polyprotein (ORF1ab), surface glycoprotein (S), and ORF3a protein (ORF3a) genes, complete cds; envelope protein (E) and membrane glycoprotein (M) genes, partial cds; and ORF6 protein (ORF6), ORF7a protein (ORF7a), ORF7b (ORF7b), ORF8 protein (ORF8), nucleocapsid phosphoprotein (N), and ORF10 protein (ORF10) genes, complete cds
Sequence ID: MZ363543.1 Length: 29837 
Range 1: 26300 to 26348

Score:87.9 bits(47), Expect:4e-14, 
Identities:48/49(98%),  Gaps:0/49(0%), Strand: Plus/Plus

Query  1      CACTAGCCATCCTTACTGCNCTTCGATTGTGTGCGTACTGCTGCAATAT  49
              ||||||||||||||||||| |||||||||||||||||||||||||||||
Sbjct  26300  CACTAGCCATCCTTACTGCGCTTCGATTGTGTGCGTACTGCTGCAATAT  26348


>Severe acute respiratory syndrome coronavirus 2 genome assembly, chromosome: 1
Sequence ID: OU252394.1 Length: 29884 
Range 1: 26315 to 26363

Score:87.9 bits(47), Expect:4e-14, 
Identities:48/49(98%),  Gaps:0/49(0%), Strand: Plus/Plus

Query  1      CACTAGCCATCCTTACTGCNCTTCGATTGTGTGCGTACTGCTGCAATAT  49
              ||||||||||||||||||| |||||||||||||||||||||||||||||
Sbjct  26315  CACTAGCCATCCTTACTGCGCTTCGATTGTGTGCGTACTGCTGCAATAT  26363


>Severe acute respiratory syndrome coronavirus 2 isolate SARS-CoV-2/human/IND/THSTI_4071/2020 ORF1ab polyprotein (ORF1ab), ORF1a polyprotein (ORF1ab), and surface glycoprotein (S) genes, partial cds; ORF3a protein (ORF3a) gene, complete cds; envelope protein (E) gene, partial cds; membrane glycoprotein (M) and ORF6 protein (ORF6) genes, complete cds; ORF7a protein (ORF7a) and ORF7b (ORF7b) genes, partial cds; and ORF8 protein (ORF8), nucleocapsid phosphoprotein (N), and ORF10 protein (ORF10) genes, complete cds
Sequence ID: MZ356898.1 Length: 29546 
Range 1: 26014 to 26062

Score:87.9 bits(47), Expect:4e-14, 
Identities:48/49(98%),  Gaps:0/49(0%), Strand: Plus/Plus

Query  1      CACTAGCCATCCTTACTGCNCTTCGATTGTGTGCGTACTGCTGCAATAT  49
              ||||||||||||||||||| |||||||||||||||||||||||||||||
Sbjct  26014  CACTAGCCATCCTTACTGCGCTTCGATTGTGTGCGTACTGCTGCAATAT  26062


>Severe acute respiratory syndrome coronavirus 2 isolate SARS-CoV-2/human/IND/THSTI_4065/2020 ORF1ab polyprotein (ORF1ab) gene, partial cds; ORF1a polyprotein (ORF1ab) gene, complete cds; surface glycoprotein (S) gene, partial cds; ORF3a protein (ORF3a) gene, complete cds; envelope protein (E) gene, partial cds; membrane glycoprotein (M) and ORF6 protein (ORF6) genes, complete cds; ORF7a protein (ORF7a) and ORF7b (ORF7b) genes, partial cds; and ORF8 protein (ORF8), nucleocapsid phosphoprotein (N), and ORF10 protein (ORF10) genes, complete cds
Sequence ID: MZ356897.1 Length: 29849 
Range 1: 26302 to 26350

Score:87.9 bits(47), Expect:4e-14, 
Identities:48/49(98%),  Gaps:0/49(0%), Strand: Plus/Plus

Query  1      CACTAGCCATCCTTACTGCNCTTCGATTGTGTGCGTACTGCTGCAATAT  49
              ||||||||||||||||||| |||||||||||||||||||||||||||||
Sbjct  26302  CACTAGCCATCCTTACTGCGCTTCGATTGTGTGCGTACTGCTGCAATAT  26350


>Severe acute respiratory syndrome coronavirus 2 genome assembly, chromosome: 1
Sequence ID: OU081592.1 Length: 29751 
Range 1: 26279 to 26327

Score:87.9 bits(47), Expect:4e-14, 
Identities:48/49(98%),  Gaps:0/49(0%), Strand: Plus/Plus

Query  1      CACTAGCCATCCTTACTGCNCTTCGATTGTGTGCGTACTGCTGCAATAT  49
              ||||||||||||||||||| |||||||||||||||||||||||||||||
Sbjct  26279  CACTAGCCATCCTTACTGCGCTTCGATTGTGTGCGTACTGCTGCAATAT  26327


>Severe acute respiratory syndrome coronavirus 2 isolate hCoV-19/Switzerland/BL-ETHZ-400054/2020 genome assembly, chromosome: 1
Sequence ID: OE995449.1 Length: 29836 
Range 1: 26303 to 26351

Score:87.9 bits(47), Expect:4e-14, 
Identities:48/49(98%),  Gaps:0/49(0%), Strand: Plus/Plus

Query  1      CACTAGCCATCCTTACTGCNCTTCGATTGTGTGCGTACTGCTGCAATAT  49
              ||||||||||||||||||| |||||||||||||||||||||||||||||
Sbjct  26303  CACTAGCCATCCTTACTGCGCTTCGATTGTGTGCGTACTGCTGCAATAT  26351


>Severe acute respiratory syndrome coronavirus 2 isolate SARS-CoV-2/human/USA/FL-CDC-ASC210049516/2021 ORF1ab polyprotein (ORF1ab) gene, complete cds; ORF1a polyprotein (ORF1ab) gene, partial cds; and surface glycoprotein (S), ORF3a protein (ORF3a), envelope protein (E), membrane glycoprotein (M), ORF6 protein (ORF6), ORF7a protein (ORF7a), ORF7b (ORF7b), truncated ORF8 protein (ORF8), nucleocapsid phosphoprotein (N), and ORF10 protein (ORF10) genes, complete cds
Sequence ID: MZ084385.1 Length: 29868 
Range 1: 26299 to 26347

Score:87.9 bits(47), Expect:4e-14, 
Identities:48/49(98%),  Gaps:0/49(0%), Strand: Plus/Plus

Query  1      CACTAGCCATCCTTACTGCNCTTCGATTGTGTGCGTACTGCTGCAATAT  49
              ||||||||||||||||||| |||||||||||||||||||||||||||||
Sbjct  26299  CACTAGCCATCCTTACTGCGCTTCGATTGTGTGCGTACTGCTGCAATAT  26347


>Severe acute respiratory syndrome coronavirus 2 isolate 1 genome assembly, chromosome: 1
Sequence ID: OD916306.1 Length: 29903 
Range 1: 26333 to 26381

Score:87.9 bits(47), Expect:4e-14, 
Identities:48/49(98%),  Gaps:0/49(0%), Strand: Plus/Plus

Query  1      CACTAGCCATCCTTACTGCNCTTCGATTGTGTGCGTACTGCTGCAATAT  49
              ||||||||||||||||||| |||||||||||||||||||||||||||||
Sbjct  26333  CACTAGCCATCCTTACTGCGCTTCGATTGTGTGCGTACTGCTGCAATAT  26381


>Severe acute respiratory syndrome coronavirus 2 genome assembly, complete genome: monopartite
Sequence ID: OA963925.1 Length: 29783 
Range 1: 26279 to 26327

Score:87.9 bits(47), Expect:4e-14, 
Identities:48/49(98%),  Gaps:0/49(0%), Strand: Plus/Plus

Query  1      CACTAGCCATCCTTACTGCNCTTCGATTGTGTGCGTACTGCTGCAATAT  49
              ||||||||||||||||||| |||||||||||||||||||||||||||||
Sbjct  26279  CACTAGCCATCCTTACTGCGCTTCGATTGTGTGCGTACTGCTGCAATAT  26327


>Severe acute respiratory syndrome coronavirus 2 genome assembly, complete genome: monopartite
Sequence ID: FR998004.1 Length: 29783 
Range 1: 26280 to 26328

Score:87.9 bits(47), Expect:4e-14, 
Identities:48/49(98%),  Gaps:0/49(0%), Strand: Plus/Plus

Query  1      CACTAGCCATCCTTACTGCNCTTCGATTGTGTGCGTACTGCTGCAATAT  49
              ||||||||||||||||||| |||||||||||||||||||||||||||||
Sbjct  26280  CACTAGCCATCCTTACTGCGCTTCGATTGTGTGCGTACTGCTGCAATAT  26328


>Severe acute respiratory syndrome coronavirus 2 isolate SARS-CoV-2/human/IND/nimh-0996/2020 ORF1ab polyprotein (ORF1ab), ORF1a polyprotein (ORF1ab), surface glycoprotein (S), ORF3a protein (ORF3a), envelope protein (E), membrane glycoprotein (M), ORF6 protein (ORF6), ORF7a protein (ORF7a), ORF7b (ORF7b), ORF8 protein (ORF8), nucleocapsid phosphoprotein (N), and ORF10 protein (ORF10) genes, complete cds
Sequence ID: MT396248.2 Length: 29836 
Range 1: 26303 to 26351

Score:87.9 bits(47), Expect:4e-14, 
Identities:48/49(98%),  Gaps:0/49(0%), Strand: Plus/Plus

Query  1      CACTAGCCATCCTTACTGCNCTTCGATTGTGTGCGTACTGCTGCAATAT  49
              ||||||||||||||||||| |||||||||||||||||||||||||||||
Sbjct  26303  CACTAGCCATCCTTACTGCGCTTCGATTGTGTGCGTACTGCTGCAATAT  26351


>Severe acute respiratory syndrome coronavirus 2 isolate SARS-CoV-2/human/USA/MI-CDC-ASC210018978/2021 ORF1ab polyprotein (ORF1ab), ORF1a polyprotein (ORF1ab), surface glycoprotein (S), ORF3a protein (ORF3a), envelope protein (E), membrane glycoprotein (M), ORF6 protein (ORF6), ORF7a protein (ORF7a), ORF7b (ORF7b), ORF8 protein (ORF8), nucleocapsid phosphoprotein (N), and ORF10 protein (ORF10) genes, complete cds
Sequence ID: MW969236.1 Length: 29855 
Range 1: 26285 to 26332

Score:86.1 bits(46), Expect:1e-13, 
Identities:47/48(98%),  Gaps:0/48(0%), Strand: Plus/Plus

Query  1      CACTAGCCATCCTTACTGCNCTTCGATTGTGTGCGTACTGCTGCAATA  48
              ||||||||||||||||||| ||||||||||||||||||||||||||||
Sbjct  26285  CACTAGCCATCCTTACTGCGCTTCGATTGTGTGCGTACTGCTGCAATA  26332


		
