# Supplementary material for: Mathematical modeling based on RT-qPCR analysis of SARS-CoV-2 in wastewater as a tool for epidemiology
Source: Sci Rep. 2021 Sep 30;11:19456. doi: 10.1038/s41598-021-98653-x (PMC8484274; doi:10.1038/s41598-021-98653-x)
Supplement: Supplementary file 2 — Supplementary Information 2. [file 41598_2021_98653_MOESM2_ESM.zip › E Vrakuna 03:03:2021.txt]

RID: J7607WE7013	
Job Title:Nucleotide Sequence				
Program: BLASTN 
Query: None ID: lcl|Query_40111(dna) Length: 47
Database: nt Nucleotide collection (nt)
	
Sequences producing significant alignments:
                                                                  Scientific      Common                     Max    Total Query   E   Per.   Acc.                        
Description                                                       Name            Name            Taxid      Score  Score cover Value Ident  Len        Accession        
Pangolin coronavirus isolate MP789, complete genome               Pangolin cor... NA              2708335    82.4   82.4  100%  1e-12 97.92  29521      MT121216.1       
Mutant SARS coronavirus Urbani clone...                           SARS coronav... NA              228330     82.4   82.4  100%  1e-12 97.92  29730      MT308984.1       
Pangolin coronavirus isolate PCoV_GX-P3B genomic sequence         Pangolin cor... NA              2708335    82.4   82.4  100%  1e-12 97.92  29801      MT072865.1       
Pangolin coronavirus isolate PCoV_GX-P2V, complete genome         Pangolin cor... NA              2708335    82.4   82.4  100%  1e-12 97.92  29795      MT072864.1       
Pangolin coronavirus isolate PCoV_GX-P5E, complete genome         Pangolin cor... NA              2708335    82.4   82.4  100%  1e-12 97.92  29802      MT040336.1       
Pangolin coronavirus isolate PCoV_GX-P5L, complete genome         Pangolin cor... NA              2708335    82.4   82.4  100%  1e-12 97.92  29806      MT040335.1       
Pangolin coronavirus isolate PCoV_GX-P1E, complete genome         Pangolin cor... NA              2708335    82.4   82.4  100%  1e-12 97.92  29801      MT040334.1       
Pangolin coronavirus isolate PCoV_GX-P4L, complete genome         Pangolin cor... NA              2708335    82.4   82.4  100%  1e-12 97.92  29805      MT040333.1       
Pangolin coronavirus isolate MP789 genomic sequence               Pangolin cor... NA              2708335    82.4   82.4  100%  1e-12 97.92  27213      MT084071.1       
Coronavirus BtRs-BetaCoV/YN2018D, complete genome                 Coronavirus ... NA              2591237    82.4   82.4  100%  1e-12 97.92  30213      MK211378.1       
Coronavirus BtRs-BetaCoV/YN2018C, complete genome                 Coronavirus ... NA              2591236    82.4   82.4  100%  1e-12 97.92  29689      MK211377.1       
Coronavirus BtRs-BetaCoV/YN2018B, complete genome                 Coronavirus ... NA              2591235    82.4   82.4  100%  1e-12 97.92  30256      MK211376.1       
Coronavirus BtRs-BetaCoV/YN2018A, complete genome                 Coronavirus ... NA              2591234    82.4   82.4  100%  1e-12 97.92  29698      MK211375.1       
Coronavirus BtRl-BetaCoV/SC2018, complete genome                  Coronavirus ... NA              2591233    82.4   82.4  100%  1e-12 97.92  29648      MK211374.1       
SARS coronavirus Urbani isolate icSARS-C7-MA, complete genome     SARS coronav... NA              228330     82.4   82.4  100%  1e-12 97.92  29874      MK062184.1       
SARS coronavirus Urbani isolate icSARS-C7, complete genome        SARS coronav... NA              228330     82.4   82.4  100%  1e-12 97.92  29874      MK062183.1       
SARS coronavirus Urbani isolate icSARS-C3-MA, complete genome     SARS coronav... NA              228330     82.4   82.4  100%  1e-12 97.92  29727      MK062182.1       
SARS coronavirus Urbani isolate icSARS-C3, complete genome        SARS coronav... NA              228330     82.4   82.4  100%  1e-12 97.92  29727      MK062181.1       
SARS coronavirus Urbani isolate icSARS-MA, complete genome        SARS coronav... NA              228330     82.4   82.4  100%  1e-12 97.92  29727      MK062180.1       
SARS coronavirus Urbani isolate icSARS, complete genome           SARS coronav... NA              228330     82.4   82.4  100%  1e-12 97.92  29727      MK062179.1       
Bat SARS-like coronavirus isolate bat-SL-CoVZXC21, complete...    Bat SARS-lik... NA              1508227    82.4   82.4  100%  1e-12 97.92  29732      MG772934.1       
Bat SARS-like coronavirus isolate bat-SL-CoVZC45, complete genome Bat SARS-lik... NA              1508227    82.4   82.4  100%  1e-12 97.92  29802      MG772933.1       
Bat SARS-like coronavirus isolate Rs9401, complete genome         Bat SARS-lik... NA              1508227    82.4   82.4  100%  1e-12 97.92  29769      KY417152.1       
Bat SARS-like coronavirus isolate Rs7327, complete genome         Bat SARS-lik... NA              1508227    82.4   82.4  100%  1e-12 97.92  30307      KY417151.1       
Bat SARS-like coronavirus isolate Rs4874, complete genome         Bat SARS-lik... NA              1508227    82.4   82.4  100%  1e-12 97.92  30311      KY417150.1       
Bat SARS-like coronavirus isolate Rs4255, complete genome         Bat SARS-lik... NA              1508227    82.4   82.4  100%  1e-12 97.92  29743      KY417149.1       
Bat SARS-like coronavirus isolate Rs4247, complete genome         Bat SARS-lik... NA              1508227    82.4   82.4  100%  1e-12 97.92  29743      KY417148.1       
Bat SARS-like coronavirus isolate Rs4237, complete genome         Bat SARS-lik... NA              1508227    82.4   82.4  100%  1e-12 97.92  29741      KY417147.1       
Bat SARS-like coronavirus isolate Rs4231, complete genome         Bat SARS-lik... NA              1508227    82.4   82.4  100%  1e-12 97.92  29782      KY417146.1       
Bat SARS-like coronavirus isolate Rf4092, complete genome         Bat SARS-lik... NA              1508227    82.4   82.4  100%  1e-12 97.92  29710      KY417145.1       
Bat SARS-like coronavirus isolate Rs4084, complete genome         Bat SARS-lik... NA              1508227    82.4   82.4  100%  1e-12 97.92  29770      KY417144.1       
Bat SARS-like coronavirus isolate Rs4081, complete genome         Bat SARS-lik... NA              1508227    82.4   82.4  100%  1e-12 97.92  29741      KY417143.1       
Bat SARS-like coronavirus isolate As6526, complete genome         Bat SARS-lik... NA              1508227    82.4   82.4  100%  1e-12 97.92  29725      KY417142.1       
Bat coronavirus isolate Anlong-112, complete genome               Bat coronavirus NA              1508220    82.4   82.4  100%  1e-12 97.92  29667      KY770859.1       
Bat coronavirus isolate Anlong-103, complete genome               Bat coronavirus NA              1508220    82.4   82.4  100%  1e-12 97.92  29688      KY770858.1       
SARS coronavirus Sin_WNV, partial sequence                        SARS coronav... NA              266148     82.4   82.4  100%  1e-12 97.92  27358      AH013709.2       
SARS coronavirus Sin0409, partial sequence                        SARS coronav... NA              266147     82.4   82.4  100%  1e-12 97.92  25965      AH013708.2       
SARS coronavirus CUHK-L2 isolate CUHK-L2, a Hong Kong isolate...  SARS coronav... NA              260550     82.4   82.4  100%  1e-12 97.92  12597      AH013657.2       
SARS-like coronavirus WIV16, complete genome                      SARS-like co... NA              1739625    82.4   82.4  100%  1e-12 97.92  30290      KT444582.1       
BtRs-BetaCoV/YN2013, complete genome                              BtRs-BetaCoV... NA              1503303    82.4   82.4  100%  1e-12 97.92  29142      KJ473816.1       
BtRs-BetaCoV/GX2013, complete genome                              BtRs-BetaCoV... NA              1503301    82.4   82.4  100%  1e-12 97.92  29161      KJ473815.1       
Bat SARS-like coronavirus YNLF_31C, complete genome               Bat SARS-lik... NA              1699360    82.4   82.4  100%  1e-12 97.92  29723      KP886808.1       
SARS-related bat coronavirus isolate Longquan-140 orf1ab...       Bat SARS-lik... NA              1508227    82.4   82.4  100%  1e-12 97.92  29676      KF294457.1       
Severe acute respiratory syndrome coronavirus 2 genome assembl... Severe acute... NA              2697049    82.4   82.4  100%  1e-12 97.92  29884      OU435000.1       
Severe acute respiratory syndrome coronavirus 2 isolate...        Severe acute... NA              2697049    82.4   82.4  100%  1e-12 97.92  29873      OU407564.1       
Severe acute respiratory syndrome coronavirus 2 isolate...        Severe acute... NA              2697049    82.4   82.4  100%  1e-12 97.92  29873      OU407403.1       
Severe acute respiratory syndrome coronavirus 2 genome assembl... Severe acute... NA              2697049    82.4   82.4  100%  1e-12 97.92  29680      OU366819.1       
Severe acute respiratory syndrome coronavirus 2 isolate...        Severe acute... NA              2697049    82.4   82.4  100%  1e-12 97.92  29763      MZ454561.1       
Severe acute respiratory syndrome coronavirus 2 genome assembl... Severe acute... NA              2697049    82.4   82.4  100%  1e-12 97.92  29884      OU262602.1       
Severe acute respiratory syndrome coronavirus 2 genome assembl... Severe acute... NA              2697049    82.4   82.4  100%  1e-12 97.92  29884      OU257400.1       
Severe acute respiratory syndrome coronavirus 2 genome assembl... Severe acute... NA              2697049    82.4   82.4  100%  1e-12 97.92  29884      OU246821.1       
Severe acute respiratory syndrome coronavirus 2 genome assembl... Severe acute... NA              2697049    82.4   82.4  100%  1e-12 97.92  29884      OU235948.1       
Severe acute respiratory syndrome coronavirus 2 genome assembl... Severe acute... NA              2697049    82.4   82.4  100%  1e-12 97.92  29884      OU235226.1       
Severe acute respiratory syndrome coronavirus 2 isolate...        Severe acute... NA              2697049    82.4   82.4  100%  1e-12 97.92  29782      MZ434638.1       
Severe acute respiratory syndrome coronavirus 2 isolate...        Severe acute... NA              2697049    82.4   82.4  100%  1e-12 97.92  29781      MZ432015.1       
Severe acute respiratory syndrome coronavirus 2 isolate...        Severe acute... NA              2697049    82.4   82.4  100%  1e-12 97.92  29781      MZ429287.1       
Severe acute respiratory syndrome coronavirus 2 genome assembl... Severe acute... NA              2697049    82.4   82.4  100%  1e-12 97.92  29812      OU222468.1       
Severe acute respiratory syndrome coronavirus 2 genome assembl... Severe acute... NA              2697049    82.4   82.4  100%  1e-12 97.92  29812      OU162410.1       
Betacoronavirus sp. strain bat/Yunnan/RsYN09/2020, complete...    Betacoronavi... NA              1928434    82.4   82.4  100%  1e-12 97.92  29717      MZ081382.1       
Betacoronavirus sp. strain bat/Yunnan/RsYN06/2020, complete...    Betacoronavi... NA              1928434    82.4   82.4  100%  1e-12 97.92  29793      MZ081381.1       
Betacoronavirus sp. strain bat/Yunnan/RsYN03/2019, complete...    Betacoronavi... NA              1928434    82.4   82.4  100%  1e-12 97.92  29737      MZ081379.1       
Betacoronavirus sp. strain bat/Yunnan/RmYN07/2020, complete...    Betacoronavi... NA              1928434    82.4   82.4  100%  1e-12 97.92  29734      MZ081377.1       
Severe acute respiratory syndrome coronavirus 2 isolate...        Severe acute... NA              2697049    82.4   82.4  100%  1e-12 97.92  29800      MZ383058.1       
Severe acute respiratory syndrome coronavirus 2 isolate...        Severe acute... NA              2697049    82.4   82.4  100%  1e-12 97.92  29852      MZ377888.1       
Severe acute respiratory syndrome coronavirus 2 isolate...        Severe acute... NA              2697049    82.4   82.4  100%  1e-12 97.92  29815      MZ377824.1       
Severe acute respiratory syndrome coronavirus 2 isolate...        Severe acute... NA              2697049    82.4   82.4  100%  1e-12 97.92  29843      MZ377823.1       
Severe acute respiratory syndrome coronavirus 2 isolate...        Severe acute... NA              2697049    82.4   82.4  100%  1e-12 97.92  29781      MZ375706.1       
Severe acute respiratory syndrome coronavirus 2 genome assembl... Severe acute... NA              2697049    82.4   82.4  100%  1e-12 97.92  29685      OU114195.1       
Severe acute respiratory syndrome coronavirus 2 genome assembl... Severe acute... NA              2697049    82.4   82.4  100%  1e-12 97.92  29825      OU111707.1       
Severe acute respiratory syndrome coronavirus 2 genome assembl... Severe acute... NA              2697049    82.4   82.4  100%  1e-12 97.92  29836      OU111691.1       
Severe acute respiratory syndrome coronavirus 2 genome assembl... Severe acute... NA              2697049    82.4   82.4  100%  1e-12 97.92  29640      OU111611.1       
Severe acute respiratory syndrome coronavirus 2 isolate...        Severe acute... NA              2697049    82.4   82.4  100%  1e-12 97.92  29782      MZ354720.1       
Severe acute respiratory syndrome coronavirus 2 isolate...        Severe acute... NA              2697049    82.4   82.4  100%  1e-12 97.92  29782      MZ343765.1       
Severe acute respiratory syndrome coronavirus 2 genome assembl... Severe acute... NA              2697049    82.4   82.4  100%  1e-12 97.92  29641      OU096437.1       
Severe acute respiratory syndrome coronavirus 2 genome assembl... Severe acute... NA              2697049    82.4   82.4  100%  1e-12 97.92  29811      OU096372.1       
Severe acute respiratory syndrome coronavirus 2 genome assembl... Severe acute... NA              2697049    82.4   82.4  100%  1e-12 97.92  29802      OU096371.1       
Severe acute respiratory syndrome coronavirus 2 isolate...        Severe acute... NA              2697049    82.4   82.4  100%  1e-12 97.92  29866      MZ319827.1       
Severe acute respiratory syndrome coronavirus 2 genome assembl... Severe acute... NA              2697049    82.4   82.4  100%  1e-12 97.92  29641      OU081848.1       
Severe acute respiratory syndrome coronavirus 2 isolate...        Severe acute... NA              2697049    82.4   82.4  100%  1e-12 97.92  29794      MZ222842.1       
Severe acute respiratory syndrome coronavirus 2 isolate...        Severe acute... NA              2697049    82.4   82.4  100%  1e-12 97.92  29713      MW902350.1       
Severe acute respiratory syndrome coronavirus 2 isolate...        Severe acute... NA              2697049    82.4   82.4  100%  1e-12 97.92  29713      MW902313.1       
Severe acute respiratory syndrome coronavirus 2 isolate...        Severe acute... NA              2697049    82.4   82.4  100%  1e-12 97.92  29763      MW803373.1       
Severe acute respiratory syndrome coronavirus 2 isolate...        Severe acute... NA              2697049    82.4   82.4  100%  1e-12 97.92  29814      MW767576.1       
Severe acute respiratory syndrome coronavirus 2 isolate...        Severe acute... NA              2697049    82.4   82.4  100%  1e-12 97.92  29713      MW707171.1       
Severe acute respiratory syndrome coronavirus 2 isolate...        Severe acute... NA              2697049    82.4   82.4  100%  1e-12 97.92  29713      MW636804.1       
Bat coronavirus RaTG13, complete genome                           Bat coronavi... NA              2709072    82.4   82.4  100%  1e-12 97.92  29855      MN996532.2       
Severe acute respiratory syndrome coronavirus 2 isolate...        Severe acute... NA              2697049    82.4   82.4  100%  1e-12 97.92  29853      MW023466.1       
Mutant Bat SARS coronavirus HKU3 isolate icHKU3-SRBD-MA,...       Bat SARS cor... NA              442736     82.4   82.4  100%  1e-12 97.92  29781      MT782115.1       
Mutant Bat SARS coronavirus HKU3 isolate icHKU3-SRBD, complete... Bat SARS cor... NA              442736     82.4   82.4  100%  1e-12 97.92  29781      MT782114.1       
Severe acute respiratory syndrome coronavirus 2 isolate...        Severe acute... NA              2697049    80.5   80.5  97%   5e-12 97.87  29802      MT612224.1       
Severe acute respiratory syndrome coronavirus 2 genome assembl... Severe acute... NA              2697049    80.5   80.5  91%   5e-12 100.00 29885      OU394509.1       
Severe acute respiratory syndrome coronavirus 2 genome assembl... Severe acute... NA              2697049    80.5   80.5  97%   5e-12 97.87  29888      OU382658.1       
Severe acute respiratory syndrome coronavirus 2 genome assembl... Severe acute... NA              2697049    80.5   80.5  97%   5e-12 97.87  29890      OU360492.1       
Severe acute respiratory syndrome coronavirus 2 isolate 1 geno... Severe acute... NA              2697049    80.5   80.5  97%   5e-12 97.87  29884      OU321021.1       
Severe acute respiratory syndrome coronavirus 2 isolate...        Severe acute... NA              2697049    80.5   80.5  97%   5e-12 97.87  29707      MZ351808.1       
Severe acute respiratory syndrome coronavirus 2 genome assembl... Severe acute... NA              2697049    80.5   80.5  97%   5e-12 97.87  29884      OU059854.1       
Severe acute respiratory syndrome coronavirus 2 isolate...        Severe acute... NA              2697049    80.5   80.5  100%  5e-12 97.87  29712      MZ242154.1       
Severe acute respiratory syndrome coronavirus 2 isolate 1 geno... Severe acute... NA              2697049    80.5   80.5  91%   5e-12 100.00 29903      LR899061.1       
Severe acute respiratory syndrome coronavirus 2 isolate...        Severe acute... NA              2697049    80.5   80.5  97%   5e-12 97.87  29819      MT970070.1       
Severe acute respiratory syndrome coronavirus 2 isolate...        Severe acute... NA              2697049    78.7   78.7  89%   2e-11 100.00 29475      MZ440973.1       

Alignments:
>Pangolin coronavirus isolate MP789, complete genome
Sequence ID: MT121216.1 Length: 29521 
Range 1: 26165 to 26212

Score:82.4 bits(44), Expect:1e-12, 
Identities:47/48(98%),  Gaps:1/48(2%), Strand: Plus/Plus

Query  1      CACA-TAGCCATCCTTACTGCGCTTCGATTGTGTGCGTACTGCTGCAA  47
              |||| |||||||||||||||||||||||||||||||||||||||||||
Sbjct  26165  CACACTAGCCATCCTTACTGCGCTTCGATTGTGTGCGTACTGCTGCAA  26212


>Mutant SARS coronavirus Urbani clone SARS-Urbani-MA_SHC014-spike, complete genome
Sequence ID: MT308984.1 Length: 29730 
Range 1: 26206 to 26253

Score:82.4 bits(44), Expect:1e-12, 
Identities:47/48(98%),  Gaps:1/48(2%), Strand: Plus/Plus

Query  1      CACA-TAGCCATCCTTACTGCGCTTCGATTGTGTGCGTACTGCTGCAA  47
              |||| |||||||||||||||||||||||||||||||||||||||||||
Sbjct  26206  CACACTAGCCATCCTTACTGCGCTTCGATTGTGTGCGTACTGCTGCAA  26253


>Pangolin coronavirus isolate PCoV_GX-P3B genomic sequence
Sequence ID: MT072865.1 Length: 29801 
Range 1: 26283 to 26330

Score:82.4 bits(44), Expect:1e-12, 
Identities:47/48(98%),  Gaps:1/48(2%), Strand: Plus/Plus

Query  1      CACA-TAGCCATCCTTACTGCGCTTCGATTGTGTGCGTACTGCTGCAA  47
              |||| |||||||||||||||||||||||||||||||||||||||||||
Sbjct  26283  CACACTAGCCATCCTTACTGCGCTTCGATTGTGTGCGTACTGCTGCAA  26330


>Pangolin coronavirus isolate PCoV_GX-P2V, complete genome
Sequence ID: MT072864.1 Length: 29795 
Range 1: 26279 to 26326

Score:82.4 bits(44), Expect:1e-12, 
Identities:47/48(98%),  Gaps:1/48(2%), Strand: Plus/Plus

Query  1      CACA-TAGCCATCCTTACTGCGCTTCGATTGTGTGCGTACTGCTGCAA  47
              |||| |||||||||||||||||||||||||||||||||||||||||||
Sbjct  26279  CACACTAGCCATCCTTACTGCGCTTCGATTGTGTGCGTACTGCTGCAA  26326


>Pangolin coronavirus isolate PCoV_GX-P5E, complete genome
Sequence ID: MT040336.1 Length: 29802 
Range 1: 26291 to 26338

Score:82.4 bits(44), Expect:1e-12, 
Identities:47/48(98%),  Gaps:1/48(2%), Strand: Plus/Plus

Query  1      CACA-TAGCCATCCTTACTGCGCTTCGATTGTGTGCGTACTGCTGCAA  47
              |||| |||||||||||||||||||||||||||||||||||||||||||
Sbjct  26291  CACACTAGCCATCCTTACTGCGCTTCGATTGTGTGCGTACTGCTGCAA  26338


>Pangolin coronavirus isolate PCoV_GX-P5L, complete genome
Sequence ID: MT040335.1 Length: 29806 
Range 1: 26291 to 26338

Score:82.4 bits(44), Expect:1e-12, 
Identities:47/48(98%),  Gaps:1/48(2%), Strand: Plus/Plus

Query  1      CACA-TAGCCATCCTTACTGCGCTTCGATTGTGTGCGTACTGCTGCAA  47
              |||| |||||||||||||||||||||||||||||||||||||||||||
Sbjct  26291  CACACTAGCCATCCTTACTGCGCTTCGATTGTGTGCGTACTGCTGCAA  26338


>Pangolin coronavirus isolate PCoV_GX-P1E, complete genome
Sequence ID: MT040334.1 Length: 29801 
Range 1: 26285 to 26332

Score:82.4 bits(44), Expect:1e-12, 
Identities:47/48(98%),  Gaps:1/48(2%), Strand: Plus/Plus

Query  1      CACA-TAGCCATCCTTACTGCGCTTCGATTGTGTGCGTACTGCTGCAA  47
              |||| |||||||||||||||||||||||||||||||||||||||||||
Sbjct  26285  CACACTAGCCATCCTTACTGCGCTTCGATTGTGTGCGTACTGCTGCAA  26332


>Pangolin coronavirus isolate PCoV_GX-P4L, complete genome
Sequence ID: MT040333.1 Length: 29805 
Range 1: 26291 to 26338

Score:82.4 bits(44), Expect:1e-12, 
Identities:47/48(98%),  Gaps:1/48(2%), Strand: Plus/Plus

Query  1      CACA-TAGCCATCCTTACTGCGCTTCGATTGTGTGCGTACTGCTGCAA  47
              |||| |||||||||||||||||||||||||||||||||||||||||||
Sbjct  26291  CACACTAGCCATCCTTACTGCGCTTCGATTGTGTGCGTACTGCTGCAA  26338


>Pangolin coronavirus isolate MP789 genomic sequence
Sequence ID: MT084071.1 Length: 27213 
Range 1: 23809 to 23856

Score:82.4 bits(44), Expect:1e-12, 
Identities:47/48(98%),  Gaps:1/48(2%), Strand: Plus/Plus

Query  1      CACA-TAGCCATCCTTACTGCGCTTCGATTGTGTGCGTACTGCTGCAA  47
              |||| |||||||||||||||||||||||||||||||||||||||||||
Sbjct  23809  CACACTAGCCATCCTTACTGCGCTTCGATTGTGTGCGTACTGCTGCAA  23856


>Coronavirus BtRs-BetaCoV/YN2018D, complete genome
Sequence ID: MK211378.1 Length: 30213 
Range 1: 26162 to 26209

Score:82.4 bits(44), Expect:1e-12, 
Identities:47/48(98%),  Gaps:1/48(2%), Strand: Plus/Plus

Query  1      CACA-TAGCCATCCTTACTGCGCTTCGATTGTGTGCGTACTGCTGCAA  47
              |||| |||||||||||||||||||||||||||||||||||||||||||
Sbjct  26162  CACACTAGCCATCCTTACTGCGCTTCGATTGTGTGCGTACTGCTGCAA  26209


>Coronavirus BtRs-BetaCoV/YN2018C, complete genome
Sequence ID: MK211377.1 Length: 29689 
Range 1: 26160 to 26207

Score:82.4 bits(44), Expect:1e-12, 
Identities:47/48(98%),  Gaps:1/48(2%), Strand: Plus/Plus

Query  1      CACA-TAGCCATCCTTACTGCGCTTCGATTGTGTGCGTACTGCTGCAA  47
              |||| |||||||||||||||||||||||||||||||||||||||||||
Sbjct  26160  CACACTAGCCATCCTTACTGCGCTTCGATTGTGTGCGTACTGCTGCAA  26207


>Coronavirus BtRs-BetaCoV/YN2018B, complete genome
Sequence ID: MK211376.1 Length: 30256 
Range 1: 26205 to 26252

Score:82.4 bits(44), Expect:1e-12, 
Identities:47/48(98%),  Gaps:1/48(2%), Strand: Plus/Plus

Query  1      CACA-TAGCCATCCTTACTGCGCTTCGATTGTGTGCGTACTGCTGCAA  47
              |||| |||||||||||||||||||||||||||||||||||||||||||
Sbjct  26205  CACACTAGCCATCCTTACTGCGCTTCGATTGTGTGCGTACTGCTGCAA  26252


>Coronavirus BtRs-BetaCoV/YN2018A, complete genome
Sequence ID: MK211375.1 Length: 29698 
Range 1: 26167 to 26214

Score:82.4 bits(44), Expect:1e-12, 
Identities:47/48(98%),  Gaps:1/48(2%), Strand: Plus/Plus

Query  1      CACA-TAGCCATCCTTACTGCGCTTCGATTGTGTGCGTACTGCTGCAA  47
              |||| |||||||||||||||||||||||||||||||||||||||||||
Sbjct  26167  CACACTAGCCATCCTTACTGCGCTTCGATTGTGTGCGTACTGCTGCAA  26214


>Coronavirus BtRl-BetaCoV/SC2018, complete genome
Sequence ID: MK211374.1 Length: 29648 
Range 1: 26125 to 26172

Score:82.4 bits(44), Expect:1e-12, 
Identities:47/48(98%),  Gaps:1/48(2%), Strand: Plus/Plus

Query  1      CACA-TAGCCATCCTTACTGCGCTTCGATTGTGTGCGTACTGCTGCAA  47
              |||| |||||||||||||||||||||||||||||||||||||||||||
Sbjct  26125  CACACTAGCCATCCTTACTGCGCTTCGATTGTGTGCGTACTGCTGCAA  26172


>SARS coronavirus Urbani isolate icSARS-C7-MA, complete genome
Sequence ID: MK062184.1 Length: 29874 
Range 1: 26284 to 26331

Score:82.4 bits(44), Expect:1e-12, 
Identities:47/48(98%),  Gaps:1/48(2%), Strand: Plus/Plus

Query  1      CACA-TAGCCATCCTTACTGCGCTTCGATTGTGTGCGTACTGCTGCAA  47
              |||| |||||||||||||||||||||||||||||||||||||||||||
Sbjct  26284  CACACTAGCCATCCTTACTGCGCTTCGATTGTGTGCGTACTGCTGCAA  26331


>SARS coronavirus Urbani isolate icSARS-C7, complete genome
Sequence ID: MK062183.1 Length: 29874 
Range 1: 26284 to 26331

Score:82.4 bits(44), Expect:1e-12, 
Identities:47/48(98%),  Gaps:1/48(2%), Strand: Plus/Plus

Query  1      CACA-TAGCCATCCTTACTGCGCTTCGATTGTGTGCGTACTGCTGCAA  47
              |||| |||||||||||||||||||||||||||||||||||||||||||
Sbjct  26284  CACACTAGCCATCCTTACTGCGCTTCGATTGTGTGCGTACTGCTGCAA  26331


>SARS coronavirus Urbani isolate icSARS-C3-MA, complete genome
Sequence ID: MK062182.1 Length: 29727 
Range 1: 26203 to 26250

Score:82.4 bits(44), Expect:1e-12, 
Identities:47/48(98%),  Gaps:1/48(2%), Strand: Plus/Plus

Query  1      CACA-TAGCCATCCTTACTGCGCTTCGATTGTGTGCGTACTGCTGCAA  47
              |||| |||||||||||||||||||||||||||||||||||||||||||
Sbjct  26203  CACACTAGCCATCCTTACTGCGCTTCGATTGTGTGCGTACTGCTGCAA  26250


>SARS coronavirus Urbani isolate icSARS-C3, complete genome
Sequence ID: MK062181.1 Length: 29727 
Range 1: 26203 to 26250

Score:82.4 bits(44), Expect:1e-12, 
Identities:47/48(98%),  Gaps:1/48(2%), Strand: Plus/Plus

Query  1      CACA-TAGCCATCCTTACTGCGCTTCGATTGTGTGCGTACTGCTGCAA  47
              |||| |||||||||||||||||||||||||||||||||||||||||||
Sbjct  26203  CACACTAGCCATCCTTACTGCGCTTCGATTGTGTGCGTACTGCTGCAA  26250


>SARS coronavirus Urbani isolate icSARS-MA, complete genome
Sequence ID: MK062180.1 Length: 29727 
Range 1: 26203 to 26250

Score:82.4 bits(44), Expect:1e-12, 
Identities:47/48(98%),  Gaps:1/48(2%), Strand: Plus/Plus

Query  1      CACA-TAGCCATCCTTACTGCGCTTCGATTGTGTGCGTACTGCTGCAA  47
              |||| |||||||||||||||||||||||||||||||||||||||||||
Sbjct  26203  CACACTAGCCATCCTTACTGCGCTTCGATTGTGTGCGTACTGCTGCAA  26250


>SARS coronavirus Urbani isolate icSARS, complete genome
Sequence ID: MK062179.1 Length: 29727 
Range 1: 26203 to 26250

Score:82.4 bits(44), Expect:1e-12, 
Identities:47/48(98%),  Gaps:1/48(2%), Strand: Plus/Plus

Query  1      CACA-TAGCCATCCTTACTGCGCTTCGATTGTGTGCGTACTGCTGCAA  47
              |||| |||||||||||||||||||||||||||||||||||||||||||
Sbjct  26203  CACACTAGCCATCCTTACTGCGCTTCGATTGTGTGCGTACTGCTGCAA  26250


>Bat SARS-like coronavirus isolate bat-SL-CoVZXC21, complete genome
Sequence ID: MG772934.1 Length: 29732 
Range 1: 26167 to 26214

Score:82.4 bits(44), Expect:1e-12, 
Identities:47/48(98%),  Gaps:1/48(2%), Strand: Plus/Plus

Query  1      CACA-TAGCCATCCTTACTGCGCTTCGATTGTGTGCGTACTGCTGCAA  47
              |||| |||||||||||||||||||||||||||||||||||||||||||
Sbjct  26167  CACACTAGCCATCCTTACTGCGCTTCGATTGTGTGCGTACTGCTGCAA  26214


>Bat SARS-like coronavirus isolate bat-SL-CoVZC45, complete genome
Sequence ID: MG772933.1 Length: 29802 
Range 1: 26236 to 26283

Score:82.4 bits(44), Expect:1e-12, 
Identities:47/48(98%),  Gaps:1/48(2%), Strand: Plus/Plus

Query  1      CACA-TAGCCATCCTTACTGCGCTTCGATTGTGTGCGTACTGCTGCAA  47
              |||| |||||||||||||||||||||||||||||||||||||||||||
Sbjct  26236  CACACTAGCCATCCTTACTGCGCTTCGATTGTGTGCGTACTGCTGCAA  26283


>Bat SARS-like coronavirus isolate Rs9401, complete genome
Sequence ID: KY417152.1 Length: 29769 
Range 1: 26206 to 26253

Score:82.4 bits(44), Expect:1e-12, 
Identities:47/48(98%),  Gaps:1/48(2%), Strand: Plus/Plus

Query  1      CACA-TAGCCATCCTTACTGCGCTTCGATTGTGTGCGTACTGCTGCAA  47
              |||| |||||||||||||||||||||||||||||||||||||||||||
Sbjct  26206  CACACTAGCCATCCTTACTGCGCTTCGATTGTGTGCGTACTGCTGCAA  26253


>Bat SARS-like coronavirus isolate Rs7327, complete genome
Sequence ID: KY417151.1 Length: 30307 
Range 1: 26206 to 26253

Score:82.4 bits(44), Expect:1e-12, 
Identities:47/48(98%),  Gaps:1/48(2%), Strand: Plus/Plus

Query  1      CACA-TAGCCATCCTTACTGCGCTTCGATTGTGTGCGTACTGCTGCAA  47
              |||| |||||||||||||||||||||||||||||||||||||||||||
Sbjct  26206  CACACTAGCCATCCTTACTGCGCTTCGATTGTGTGCGTACTGCTGCAA  26253


>Bat SARS-like coronavirus isolate Rs4874, complete genome
Sequence ID: KY417150.1 Length: 30311 
Range 1: 26204 to 26251

Score:82.4 bits(44), Expect:1e-12, 
Identities:47/48(98%),  Gaps:1/48(2%), Strand: Plus/Plus

Query  1      CACA-TAGCCATCCTTACTGCGCTTCGATTGTGTGCGTACTGCTGCAA  47
              |||| |||||||||||||||||||||||||||||||||||||||||||
Sbjct  26204  CACACTAGCCATCCTTACTGCGCTTCGATTGTGTGCGTACTGCTGCAA  26251


>Bat SARS-like coronavirus isolate Rs4255, complete genome
Sequence ID: KY417149.1 Length: 29743 
Range 1: 26162 to 26209

Score:82.4 bits(44), Expect:1e-12, 
Identities:47/48(98%),  Gaps:1/48(2%), Strand: Plus/Plus

Query  1      CACA-TAGCCATCCTTACTGCGCTTCGATTGTGTGCGTACTGCTGCAA  47
              |||| |||||||||||||||||||||||||||||||||||||||||||
Sbjct  26162  CACACTAGCCATCCTTACTGCGCTTCGATTGTGTGCGTACTGCTGCAA  26209


>Bat SARS-like coronavirus isolate Rs4247, complete genome
Sequence ID: KY417148.1 Length: 29743 
Range 1: 26165 to 26212

Score:82.4 bits(44), Expect:1e-12, 
Identities:47/48(98%),  Gaps:1/48(2%), Strand: Plus/Plus

Query  1      CACA-TAGCCATCCTTACTGCGCTTCGATTGTGTGCGTACTGCTGCAA  47
              |||| |||||||||||||||||||||||||||||||||||||||||||
Sbjct  26165  CACACTAGCCATCCTTACTGCGCTTCGATTGTGTGCGTACTGCTGCAA  26212


>Bat SARS-like coronavirus isolate Rs4237, complete genome
Sequence ID: KY417147.1 Length: 29741 
Range 1: 26162 to 26209

Score:82.4 bits(44), Expect:1e-12, 
Identities:47/48(98%),  Gaps:1/48(2%), Strand: Plus/Plus

Query  1      CACA-TAGCCATCCTTACTGCGCTTCGATTGTGTGCGTACTGCTGCAA  47
              |||| |||||||||||||||||||||||||||||||||||||||||||
Sbjct  26162  CACACTAGCCATCCTTACTGCGCTTCGATTGTGTGCGTACTGCTGCAA  26209


>Bat SARS-like coronavirus isolate Rs4231, complete genome
Sequence ID: KY417146.1 Length: 29782 
Range 1: 26204 to 26251

Score:82.4 bits(44), Expect:1e-12, 
Identities:47/48(98%),  Gaps:1/48(2%), Strand: Plus/Plus

Query  1      CACA-TAGCCATCCTTACTGCGCTTCGATTGTGTGCGTACTGCTGCAA  47
              |||| |||||||||||||||||||||||||||||||||||||||||||
Sbjct  26204  CACACTAGCCATCCTTACTGCGCTTCGATTGTGTGCGTACTGCTGCAA  26251


>Bat SARS-like coronavirus isolate Rf4092, complete genome
Sequence ID: KY417145.1 Length: 29710 
Range 1: 26141 to 26188

Score:82.4 bits(44), Expect:1e-12, 
Identities:47/48(98%),  Gaps:1/48(2%), Strand: Plus/Plus

Query  1      CACA-TAGCCATCCTTACTGCGCTTCGATTGTGTGCGTACTGCTGCAA  47
              |||| |||||||||||||||||||||||||||||||||||||||||||
Sbjct  26141  CACACTAGCCATCCTTACTGCGCTTCGATTGTGTGCGTACTGCTGCAA  26188


>Bat SARS-like coronavirus isolate Rs4084, complete genome
Sequence ID: KY417144.1 Length: 29770 
Range 1: 26206 to 26253

Score:82.4 bits(44), Expect:1e-12, 
Identities:47/48(98%),  Gaps:1/48(2%), Strand: Plus/Plus

Query  1      CACA-TAGCCATCCTTACTGCGCTTCGATTGTGTGCGTACTGCTGCAA  47
              |||| |||||||||||||||||||||||||||||||||||||||||||
Sbjct  26206  CACACTAGCCATCCTTACTGCGCTTCGATTGTGTGCGTACTGCTGCAA  26253


>Bat SARS-like coronavirus isolate Rs4081, complete genome
Sequence ID: KY417143.1 Length: 29741 
Range 1: 26162 to 26209

Score:82.4 bits(44), Expect:1e-12, 
Identities:47/48(98%),  Gaps:1/48(2%), Strand: Plus/Plus

Query  1      CACA-TAGCCATCCTTACTGCGCTTCGATTGTGTGCGTACTGCTGCAA  47
              |||| |||||||||||||||||||||||||||||||||||||||||||
Sbjct  26162  CACACTAGCCATCCTTACTGCGCTTCGATTGTGTGCGTACTGCTGCAA  26209


>Bat SARS-like coronavirus isolate As6526, complete genome
Sequence ID: KY417142.1 Length: 29725 
Range 1: 26162 to 26209

Score:82.4 bits(44), Expect:1e-12, 
Identities:47/48(98%),  Gaps:1/48(2%), Strand: Plus/Plus

Query  1      CACA-TAGCCATCCTTACTGCGCTTCGATTGTGTGCGTACTGCTGCAA  47
              |||| |||||||||||||||||||||||||||||||||||||||||||
Sbjct  26162  CACACTAGCCATCCTTACTGCGCTTCGATTGTGTGCGTACTGCTGCAA  26209


>Bat coronavirus isolate Anlong-112, complete genome
Sequence ID: KY770859.1 Length: 29667 
Range 1: 26127 to 26174

Score:82.4 bits(44), Expect:1e-12, 
Identities:47/48(98%),  Gaps:1/48(2%), Strand: Plus/Plus

Query  1      CACA-TAGCCATCCTTACTGCGCTTCGATTGTGTGCGTACTGCTGCAA  47
              |||| |||||||||||||||||||||||||||||||||||||||||||
Sbjct  26127  CACACTAGCCATCCTTACTGCGCTTCGATTGTGTGCGTACTGCTGCAA  26174


>Bat coronavirus isolate Anlong-103, complete genome
Sequence ID: KY770858.1 Length: 29688 
Range 1: 26127 to 26174

Score:82.4 bits(44), Expect:1e-12, 
Identities:47/48(98%),  Gaps:1/48(2%), Strand: Plus/Plus

Query  1      CACA-TAGCCATCCTTACTGCGCTTCGATTGTGTGCGTACTGCTGCAA  47
              |||| |||||||||||||||||||||||||||||||||||||||||||
Sbjct  26127  CACACTAGCCATCCTTACTGCGCTTCGATTGTGTGCGTACTGCTGCAA  26174


>SARS coronavirus Sin_WNV, partial sequence
Sequence ID: AH013709.2 Length: 27358 
Range 1: 24453 to 24500

Score:82.4 bits(44), Expect:1e-12, 
Identities:47/48(98%),  Gaps:1/48(2%), Strand: Plus/Plus

Query  1      CACA-TAGCCATCCTTACTGCGCTTCGATTGTGTGCGTACTGCTGCAA  47
              |||| |||||||||||||||||||||||||||||||||||||||||||
Sbjct  24453  CACACTAGCCATCCTTACTGCGCTTCGATTGTGTGCGTACTGCTGCAA  24500


>SARS coronavirus Sin0409, partial sequence
Sequence ID: AH013708.2 Length: 25965 
Range 1: 23335 to 23382

Score:82.4 bits(44), Expect:1e-12, 
Identities:47/48(98%),  Gaps:1/48(2%), Strand: Plus/Plus

Query  1      CACA-TAGCCATCCTTACTGCGCTTCGATTGTGTGCGTACTGCTGCAA  47
              |||| |||||||||||||||||||||||||||||||||||||||||||
Sbjct  23335  CACACTAGCCATCCTTACTGCGCTTCGATTGTGTGCGTACTGCTGCAA  23382


>SARS coronavirus CUHK-L2 isolate CUHK-L2, a Hong Kong isolate that antedated the Metropole Hotel case cluster orf1ab polyprotein, spike glycoprotein, orf3, orf4, and orf3 genes, partial cds; small envelope E protein, membrane glycoprotein M, orf7, orf8, orf9, orf10, and orf11 genes, complete cds; nucleocapsid protein gene, partial cds; and orf13 gene, complete cds
Sequence ID: AH013657.2 Length: 12597 
Range 1: 9895 to 9942

Score:82.4 bits(44), Expect:1e-12, 
Identities:47/48(98%),  Gaps:1/48(2%), Strand: Plus/Plus

Query  1     CACA-TAGCCATCCTTACTGCGCTTCGATTGTGTGCGTACTGCTGCAA  47
             |||| |||||||||||||||||||||||||||||||||||||||||||
Sbjct  9895  CACACTAGCCATCCTTACTGCGCTTCGATTGTGTGCGTACTGCTGCAA  9942


>SARS-like coronavirus WIV16, complete genome
Sequence ID: KT444582.1 Length: 30290 
Range 1: 26203 to 26250

Score:82.4 bits(44), Expect:1e-12, 
Identities:47/48(98%),  Gaps:1/48(2%), Strand: Plus/Plus

Query  1      CACA-TAGCCATCCTTACTGCGCTTCGATTGTGTGCGTACTGCTGCAA  47
              |||| |||||||||||||||||||||||||||||||||||||||||||
Sbjct  26203  CACACTAGCCATCCTTACTGCGCTTCGATTGTGTGCGTACTGCTGCAA  26250


>BtRs-BetaCoV/YN2013, complete genome
Sequence ID: KJ473816.1 Length: 29142 
Range 1: 25903 to 25950

Score:82.4 bits(44), Expect:1e-12, 
Identities:47/48(98%),  Gaps:1/48(2%), Strand: Plus/Plus

Query  1      CACA-TAGCCATCCTTACTGCGCTTCGATTGTGTGCGTACTGCTGCAA  47
              |||| |||||||||||||||||||||||||||||||||||||||||||
Sbjct  25903  CACACTAGCCATCCTTACTGCGCTTCGATTGTGTGCGTACTGCTGCAA  25950


>BtRs-BetaCoV/GX2013, complete genome
Sequence ID: KJ473815.1 Length: 29161 
Range 1: 25919 to 25966

Score:82.4 bits(44), Expect:1e-12, 
Identities:47/48(98%),  Gaps:1/48(2%), Strand: Plus/Plus

Query  1      CACA-TAGCCATCCTTACTGCGCTTCGATTGTGTGCGTACTGCTGCAA  47
              |||| |||||||||||||||||||||||||||||||||||||||||||
Sbjct  25919  CACACTAGCCATCCTTACTGCGCTTCGATTGTGTGCGTACTGCTGCAA  25966


>Bat SARS-like coronavirus YNLF_31C, complete genome
Sequence ID: KP886808.1 Length: 29723 
Range 1: 26160 to 26207

Score:82.4 bits(44), Expect:1e-12, 
Identities:47/48(98%),  Gaps:1/48(2%), Strand: Plus/Plus

Query  1      CACA-TAGCCATCCTTACTGCGCTTCGATTGTGTGCGTACTGCTGCAA  47
              |||| |||||||||||||||||||||||||||||||||||||||||||
Sbjct  26160  CACACTAGCCATCCTTACTGCGCTTCGATTGTGTGCGTACTGCTGCAA  26207


>SARS-related bat coronavirus isolate Longquan-140 orf1ab polyprotein, spike glycoprotein, envelope protein, membrane protein, and nucleocapsid protein genes, complete cds
Sequence ID: KF294457.1 Length: 29676 
Range 1: 26133 to 26180

Score:82.4 bits(44), Expect:1e-12, 
Identities:47/48(98%),  Gaps:1/48(2%), Strand: Plus/Plus

Query  1      CACA-TAGCCATCCTTACTGCGCTTCGATTGTGTGCGTACTGCTGCAA  47
              |||| |||||||||||||||||||||||||||||||||||||||||||
Sbjct  26133  CACACTAGCCATCCTTACTGCGCTTCGATTGTGTGCGTACTGCTGCAA  26180


>Severe acute respiratory syndrome coronavirus 2 genome assembly, chromosome: 1
Sequence ID: OU435000.1 Length: 29884 
Range 1: 26313 to 26360

Score:82.4 bits(44), Expect:1e-12, 
Identities:47/48(98%),  Gaps:1/48(2%), Strand: Plus/Plus

Query  1      CACA-TAGCCATCCTTACTGCGCTTCGATTGTGTGCGTACTGCTGCAA  47
              |||| |||||||||||||||||||||||||||||||||||||||||||
Sbjct  26313  CACACTAGCCATCCTTACTGCGCTTCGATTGTGTGCGTACTGCTGCAA  26360


>Severe acute respiratory syndrome coronavirus 2 isolate hCoV-19/Switzerland/AG-UZH-IMV-3ba4bcd0/2021 genome assembly, chromosome: 1
Sequence ID: OU407564.1 Length: 29873 
Range 1: 26304 to 26351

Score:82.4 bits(44), Expect:1e-12, 
Identities:47/48(98%),  Gaps:1/48(2%), Strand: Plus/Plus

Query  1      CACA-TAGCCATCCTTACTGCGCTTCGATTGTGTGCGTACTGCTGCAA  47
              |||| |||||||||||||||||||||||||||||||||||||||||||
Sbjct  26304  CACACTAGCCATCCTTACTGCGCTTCGATTGTGTGCGTACTGCTGCAA  26351


>Severe acute respiratory syndrome coronavirus 2 isolate hCoV-19/Switzerland/AG-UZH-IMV-3ba4b9c2/2021 genome assembly, chromosome: 1
Sequence ID: OU407403.1 Length: 29873 
Range 1: 26304 to 26351

Score:82.4 bits(44), Expect:1e-12, 
Identities:47/48(98%),  Gaps:1/48(2%), Strand: Plus/Plus

Query  1      CACA-TAGCCATCCTTACTGCGCTTCGATTGTGTGCGTACTGCTGCAA  47
              |||| |||||||||||||||||||||||||||||||||||||||||||
Sbjct  26304  CACACTAGCCATCCTTACTGCGCTTCGATTGTGTGCGTACTGCTGCAA  26351


>Severe acute respiratory syndrome coronavirus 2 genome assembly, chromosome: 1
Sequence ID: OU366819.1 Length: 29680 
Range 1: 26299 to 26346

Score:82.4 bits(44), Expect:1e-12, 
Identities:47/48(98%),  Gaps:1/48(2%), Strand: Plus/Plus

Query  1      CACA-TAGCCATCCTTACTGCGCTTCGATTGTGTGCGTACTGCTGCAA  47
              |||| |||||||||||||||||||||||||||||||||||||||||||
Sbjct  26299  CACACTAGCCATCCTTACTGCGCTTCGATTGTGTGCGTACTGCTGCAA  26346


>Severe acute respiratory syndrome coronavirus 2 isolate SARS-CoV-2/human/USA/MN-UMGC-2405/2021, complete genome
Sequence ID: MZ454561.1 Length: 29763 
Range 1: 26259 to 26306

Score:82.4 bits(44), Expect:1e-12, 
Identities:47/48(98%),  Gaps:1/48(2%), Strand: Plus/Plus

Query  1      CACA-TAGCCATCCTTACTGCGCTTCGATTGTGTGCGTACTGCTGCAA  47
              |||| |||||||||||||||||||||||||||||||||||||||||||
Sbjct  26259  CACACTAGCCATCCTTACTGCGCTTCGATTGTGTGCGTACTGCTGCAA  26306


>Severe acute respiratory syndrome coronavirus 2 genome assembly, chromosome: 1
Sequence ID: OU262602.1 Length: 29884 
Range 1: 26313 to 26360

Score:82.4 bits(44), Expect:1e-12, 
Identities:47/48(98%),  Gaps:1/48(2%), Strand: Plus/Plus

Query  1      CACA-TAGCCATCCTTACTGCGCTTCGATTGTGTGCGTACTGCTGCAA  47
              |||| |||||||||||||||||||||||||||||||||||||||||||
Sbjct  26313  CACACTAGCCATCCTTACTGCGCTTCGATTGTGTGCGTACTGCTGCAA  26360


>Severe acute respiratory syndrome coronavirus 2 genome assembly, chromosome: 1
Sequence ID: OU257400.1 Length: 29884 
>Severe acute respiratory syndrome coronavirus 2 genome assembly, chromosome: 1
Sequence ID: OU262600.1 Length: 29884  
Range 1: 26313 to 26360

Score:82.4 bits(44), Expect:1e-12, 
Identities:47/48(98%),  Gaps:1/48(2%), Strand: Plus/Plus

Query  1      CACA-TAGCCATCCTTACTGCGCTTCGATTGTGTGCGTACTGCTGCAA  47
              |||| |||||||||||||||||||||||||||||||||||||||||||
Sbjct  26313  CACACTAGCCATCCTTACTGCGCTTCGATTGTGTGCGTACTGCTGCAA  26360


>Severe acute respiratory syndrome coronavirus 2 genome assembly, chromosome: 1
Sequence ID: OU246821.1 Length: 29884 
Range 1: 26313 to 26360

Score:82.4 bits(44), Expect:1e-12, 
Identities:47/48(98%),  Gaps:1/48(2%), Strand: Plus/Plus

Query  1      CACA-TAGCCATCCTTACTGCGCTTCGATTGTGTGCGTACTGCTGCAA  47
              |||| |||||||||||||||||||||||||||||||||||||||||||
Sbjct  26313  CACACTAGCCATCCTTACTGCGCTTCGATTGTGTGCGTACTGCTGCAA  26360


>Severe acute respiratory syndrome coronavirus 2 genome assembly, chromosome: 1
Sequence ID: OU235948.1 Length: 29884 
>Severe acute respiratory syndrome coronavirus 2 genome assembly, chromosome: 1
Sequence ID: OU251285.1 Length: 29884  
Range 1: 26313 to 26360

Score:82.4 bits(44), Expect:1e-12, 
Identities:47/48(98%),  Gaps:1/48(2%), Strand: Plus/Plus

Query  1      CACA-TAGCCATCCTTACTGCGCTTCGATTGTGTGCGTACTGCTGCAA  47
              |||| |||||||||||||||||||||||||||||||||||||||||||
Sbjct  26313  CACACTAGCCATCCTTACTGCGCTTCGATTGTGTGCGTACTGCTGCAA  26360


>Severe acute respiratory syndrome coronavirus 2 genome assembly, chromosome: 1
Sequence ID: OU235226.1 Length: 29884 
>Severe acute respiratory syndrome coronavirus 2 genome assembly, chromosome: 1
Sequence ID: OU237005.1 Length: 29884  
Range 1: 26313 to 26360

Score:82.4 bits(44), Expect:1e-12, 
Identities:47/48(98%),  Gaps:1/48(2%), Strand: Plus/Plus

Query  1      CACA-TAGCCATCCTTACTGCGCTTCGATTGTGTGCGTACTGCTGCAA  47
              |||| |||||||||||||||||||||||||||||||||||||||||||
Sbjct  26313  CACACTAGCCATCCTTACTGCGCTTCGATTGTGTGCGTACTGCTGCAA  26360


>Severe acute respiratory syndrome coronavirus 2 isolate SARS-CoV-2/human/USA/CO-CDC-MMB08749460/2021, complete genome
Sequence ID: MZ434638.1 Length: 29782 
Range 1: 26271 to 26318

Score:82.4 bits(44), Expect:1e-12, 
Identities:47/48(98%),  Gaps:1/48(2%), Strand: Plus/Plus

Query  1      CACA-TAGCCATCCTTACTGCGCTTCGATTGTGTGCGTACTGCTGCAA  47
              |||| |||||||||||||||||||||||||||||||||||||||||||
Sbjct  26271  CACACTAGCCATCCTTACTGCGCTTCGATTGTGTGCGTACTGCTGCAA  26318


>Severe acute respiratory syndrome coronavirus 2 isolate SARS-CoV-2/human/USA/CO-CDC-MMB08879253/2021, complete genome
Sequence ID: MZ432015.1 Length: 29781 
Range 1: 26271 to 26318

Score:82.4 bits(44), Expect:1e-12, 
Identities:47/48(98%),  Gaps:1/48(2%), Strand: Plus/Plus

Query  1      CACA-TAGCCATCCTTACTGCGCTTCGATTGTGTGCGTACTGCTGCAA  47
              |||| |||||||||||||||||||||||||||||||||||||||||||
Sbjct  26271  CACACTAGCCATCCTTACTGCGCTTCGATTGTGTGCGTACTGCTGCAA  26318


>Severe acute respiratory syndrome coronavirus 2 isolate SARS-CoV-2/human/USA/CO-CDC-MMB08615903/2021, complete genome
Sequence ID: MZ429287.1 Length: 29781 
Range 1: 26271 to 26318

Score:82.4 bits(44), Expect:1e-12, 
Identities:47/48(98%),  Gaps:1/48(2%), Strand: Plus/Plus

Query  1      CACA-TAGCCATCCTTACTGCGCTTCGATTGTGTGCGTACTGCTGCAA  47
              |||| |||||||||||||||||||||||||||||||||||||||||||
Sbjct  26271  CACACTAGCCATCCTTACTGCGCTTCGATTGTGTGCGTACTGCTGCAA  26318


>Severe acute respiratory syndrome coronavirus 2 genome assembly, chromosome: 1
Sequence ID: OU222468.1 Length: 29812 
Range 1: 26283 to 26330

Score:82.4 bits(44), Expect:1e-12, 
Identities:47/48(98%),  Gaps:1/48(2%), Strand: Plus/Plus

Query  1      CACA-TAGCCATCCTTACTGCGCTTCGATTGTGTGCGTACTGCTGCAA  47
              |||| |||||||||||||||||||||||||||||||||||||||||||
Sbjct  26283  CACACTAGCCATCCTTACTGCGCTTCGATTGTGTGCGTACTGCTGCAA  26330


>Severe acute respiratory syndrome coronavirus 2 genome assembly, chromosome: 1
Sequence ID: OU162410.1 Length: 29812 
Range 1: 26283 to 26330

Score:82.4 bits(44), Expect:1e-12, 
Identities:47/48(98%),  Gaps:1/48(2%), Strand: Plus/Plus

Query  1      CACA-TAGCCATCCTTACTGCGCTTCGATTGTGTGCGTACTGCTGCAA  47
              |||| |||||||||||||||||||||||||||||||||||||||||||
Sbjct  26283  CACACTAGCCATCCTTACTGCGCTTCGATTGTGTGCGTACTGCTGCAA  26330


>Betacoronavirus sp. strain bat/Yunnan/RsYN09/2020, complete genome
Sequence ID: MZ081382.1 Length: 29717 
Range 1: 26155 to 26202

Score:82.4 bits(44), Expect:1e-12, 
Identities:47/48(98%),  Gaps:1/48(2%), Strand: Plus/Plus

Query  1      CACA-TAGCCATCCTTACTGCGCTTCGATTGTGTGCGTACTGCTGCAA  47
              |||| |||||||||||||||||||||||||||||||||||||||||||
Sbjct  26155  CACACTAGCCATCCTTACTGCGCTTCGATTGTGTGCGTACTGCTGCAA  26202


>Betacoronavirus sp. strain bat/Yunnan/RsYN06/2020, complete genome
Sequence ID: MZ081381.1 Length: 29793 
Range 1: 26246 to 26293

Score:82.4 bits(44), Expect:1e-12, 
Identities:47/48(98%),  Gaps:1/48(2%), Strand: Plus/Plus

Query  1      CACA-TAGCCATCCTTACTGCGCTTCGATTGTGTGCGTACTGCTGCAA  47
              |||| |||||||||||||||||||||||||||||||||||||||||||
Sbjct  26246  CACACTAGCCATCCTTACTGCGCTTCGATTGTGTGCGTACTGCTGCAA  26293


>Betacoronavirus sp. strain bat/Yunnan/RsYN03/2019, complete genome
Sequence ID: MZ081379.1 Length: 29737 
Range 1: 26163 to 26210

Score:82.4 bits(44), Expect:1e-12, 
Identities:47/48(98%),  Gaps:1/48(2%), Strand: Plus/Plus

Query  1      CACA-TAGCCATCCTTACTGCGCTTCGATTGTGTGCGTACTGCTGCAA  47
              |||| |||||||||||||||||||||||||||||||||||||||||||
Sbjct  26163  CACACTAGCCATCCTTACTGCGCTTCGATTGTGTGCGTACTGCTGCAA  26210


>Betacoronavirus sp. strain bat/Yunnan/RmYN07/2020, complete genome
Sequence ID: MZ081377.1 Length: 29734 
Range 1: 26160 to 26207

Score:82.4 bits(44), Expect:1e-12, 
Identities:47/48(98%),  Gaps:1/48(2%), Strand: Plus/Plus

Query  1      CACA-TAGCCATCCTTACTGCGCTTCGATTGTGTGCGTACTGCTGCAA  47
              |||| |||||||||||||||||||||||||||||||||||||||||||
Sbjct  26160  CACACTAGCCATCCTTACTGCGCTTCGATTGTGTGCGTACTGCTGCAA  26207


>Severe acute respiratory syndrome coronavirus 2 isolate SARS-CoV-2/human/USA/GD-SID-21051938710/2021 ORF1ab polyprotein (ORF1ab), ORF1a polyprotein (ORF1ab), surface glycoprotein (S), ORF3a protein (ORF3a), envelope protein (E), membrane glycoprotein (M), ORF6 protein (ORF6), ORF7a protein (ORF7a), ORF7b (ORF7b), truncated ORF8 protein (ORF8), nucleocapsid phosphoprotein (N), and ORF10 protein (ORF10) genes, complete cds
Sequence ID: MZ383058.1 Length: 29800 
Range 1: 26279 to 26326

Score:82.4 bits(44), Expect:1e-12, 
Identities:47/48(98%),  Gaps:1/48(2%), Strand: Plus/Plus

Query  1      CACA-TAGCCATCCTTACTGCGCTTCGATTGTGTGCGTACTGCTGCAA  47
              |||| |||||||||||||||||||||||||||||||||||||||||||
Sbjct  26279  CACACTAGCCATCCTTACTGCGCTTCGATTGTGTGCGTACTGCTGCAA  26326


>Severe acute respiratory syndrome coronavirus 2 isolate SARS-CoV-2/human/USA/CA-CZB-33610/2020, complete genome
Sequence ID: MZ377888.1 Length: 29852 
Range 1: 26329 to 26376

Score:82.4 bits(44), Expect:1e-12, 
Identities:47/48(98%),  Gaps:1/48(2%), Strand: Plus/Plus

Query  1      CACA-TAGCCATCCTTACTGCGCTTCGATTGTGTGCGTACTGCTGCAA  47
              |||| |||||||||||||||||||||||||||||||||||||||||||
Sbjct  26329  CACACTAGCCATCCTTACTGCGCTTCGATTGTGTGCGTACTGCTGCAA  26376


>Severe acute respiratory syndrome coronavirus 2 isolate SARS-CoV-2/human/USA/CA-CZB-33683/2020, complete genome
Sequence ID: MZ377824.1 Length: 29815 
Range 1: 26293 to 26340

Score:82.4 bits(44), Expect:1e-12, 
Identities:47/48(98%),  Gaps:1/48(2%), Strand: Plus/Plus

Query  1      CACA-TAGCCATCCTTACTGCGCTTCGATTGTGTGCGTACTGCTGCAA  47
              |||| |||||||||||||||||||||||||||||||||||||||||||
Sbjct  26293  CACACTAGCCATCCTTACTGCGCTTCGATTGTGTGCGTACTGCTGCAA  26340


>Severe acute respiratory syndrome coronavirus 2 isolate SARS-CoV-2/human/USA/CA-CZB-33684/2020, complete genome
Sequence ID: MZ377823.1 Length: 29843 
Range 1: 26321 to 26368

Score:82.4 bits(44), Expect:1e-12, 
Identities:47/48(98%),  Gaps:1/48(2%), Strand: Plus/Plus

Query  1      CACA-TAGCCATCCTTACTGCGCTTCGATTGTGTGCGTACTGCTGCAA  47
              |||| |||||||||||||||||||||||||||||||||||||||||||
Sbjct  26321  CACACTAGCCATCCTTACTGCGCTTCGATTGTGTGCGTACTGCTGCAA  26368


>Severe acute respiratory syndrome coronavirus 2 isolate SARS-CoV-2/human/USA/CO-CDC-MMB08716561/2021, complete genome
Sequence ID: MZ375706.1 Length: 29781 
Range 1: 26271 to 26318

Score:82.4 bits(44), Expect:1e-12, 
Identities:47/48(98%),  Gaps:1/48(2%), Strand: Plus/Plus

Query  1      CACA-TAGCCATCCTTACTGCGCTTCGATTGTGTGCGTACTGCTGCAA  47
              |||| |||||||||||||||||||||||||||||||||||||||||||
Sbjct  26271  CACACTAGCCATCCTTACTGCGCTTCGATTGTGTGCGTACTGCTGCAA  26318


>Severe acute respiratory syndrome coronavirus 2 genome assembly, chromosome: 1
Sequence ID: OU114195.1 Length: 29685 
Range 1: 26304 to 26351

Score:82.4 bits(44), Expect:1e-12, 
Identities:47/48(98%),  Gaps:1/48(2%), Strand: Plus/Plus

Query  1      CACA-TAGCCATCCTTACTGCGCTTCGATTGTGTGCGTACTGCTGCAA  47
              |||| |||||||||||||||||||||||||||||||||||||||||||
Sbjct  26304  CACACTAGCCATCCTTACTGCGCTTCGATTGTGTGCGTACTGCTGCAA  26351


>Severe acute respiratory syndrome coronavirus 2 genome assembly, chromosome: 1
Sequence ID: OU111707.1 Length: 29825 
Range 1: 26275 to 26322

Score:82.4 bits(44), Expect:1e-12, 
Identities:47/48(98%),  Gaps:1/48(2%), Strand: Plus/Plus

Query  1      CACA-TAGCCATCCTTACTGCGCTTCGATTGTGTGCGTACTGCTGCAA  47
              |||| |||||||||||||||||||||||||||||||||||||||||||
Sbjct  26275  CACACTAGCCATCCTTACTGCGCTTCGATTGTGTGCGTACTGCTGCAA  26322


>Severe acute respiratory syndrome coronavirus 2 genome assembly, chromosome: 1
Sequence ID: OU111691.1 Length: 29836 
Range 1: 26275 to 26322

Score:82.4 bits(44), Expect:1e-12, 
Identities:47/48(98%),  Gaps:1/48(2%), Strand: Plus/Plus

Query  1      CACA-TAGCCATCCTTACTGCGCTTCGATTGTGTGCGTACTGCTGCAA  47
              |||| |||||||||||||||||||||||||||||||||||||||||||
Sbjct  26275  CACACTAGCCATCCTTACTGCGCTTCGATTGTGTGCGTACTGCTGCAA  26322


>Severe acute respiratory syndrome coronavirus 2 genome assembly, chromosome: 1
Sequence ID: OU111611.1 Length: 29640 
Range 1: 26259 to 26306

Score:82.4 bits(44), Expect:1e-12, 
Identities:47/48(98%),  Gaps:1/48(2%), Strand: Plus/Plus

Query  1      CACA-TAGCCATCCTTACTGCGCTTCGATTGTGTGCGTACTGCTGCAA  47
              |||| |||||||||||||||||||||||||||||||||||||||||||
Sbjct  26259  CACACTAGCCATCCTTACTGCGCTTCGATTGTGTGCGTACTGCTGCAA  26306


>Severe acute respiratory syndrome coronavirus 2 isolate SARS-CoV-2/human/USA/CO-CDC-MMB08818578/2021, complete genome
Sequence ID: MZ354720.1 Length: 29782 
Range 1: 26271 to 26318

Score:82.4 bits(44), Expect:1e-12, 
Identities:47/48(98%),  Gaps:1/48(2%), Strand: Plus/Plus

Query  1      CACA-TAGCCATCCTTACTGCGCTTCGATTGTGTGCGTACTGCTGCAA  47
              |||| |||||||||||||||||||||||||||||||||||||||||||
Sbjct  26271  CACACTAGCCATCCTTACTGCGCTTCGATTGTGTGCGTACTGCTGCAA  26318


>Severe acute respiratory syndrome coronavirus 2 isolate SARS-CoV-2/human/USA/CO-CDC-MMB08749460/2021, complete genome
Sequence ID: MZ343765.1 Length: 29782 
Range 1: 26271 to 26318

Score:82.4 bits(44), Expect:1e-12, 
Identities:47/48(98%),  Gaps:1/48(2%), Strand: Plus/Plus

Query  1      CACA-TAGCCATCCTTACTGCGCTTCGATTGTGTGCGTACTGCTGCAA  47
              |||| |||||||||||||||||||||||||||||||||||||||||||
Sbjct  26271  CACACTAGCCATCCTTACTGCGCTTCGATTGTGTGCGTACTGCTGCAA  26318


>Severe acute respiratory syndrome coronavirus 2 genome assembly, chromosome: 1
Sequence ID: OU096437.1 Length: 29641 
Range 1: 26259 to 26306

Score:82.4 bits(44), Expect:1e-12, 
Identities:47/48(98%),  Gaps:1/48(2%), Strand: Plus/Plus

Query  1      CACA-TAGCCATCCTTACTGCGCTTCGATTGTGTGCGTACTGCTGCAA  47
              |||| |||||||||||||||||||||||||||||||||||||||||||
Sbjct  26259  CACACTAGCCATCCTTACTGCGCTTCGATTGTGTGCGTACTGCTGCAA  26306


>Severe acute respiratory syndrome coronavirus 2 genome assembly, chromosome: 1
Sequence ID: OU096372.1 Length: 29811 
Range 1: 26282 to 26329

Score:82.4 bits(44), Expect:1e-12, 
Identities:47/48(98%),  Gaps:1/48(2%), Strand: Plus/Plus

Query  1      CACA-TAGCCATCCTTACTGCGCTTCGATTGTGTGCGTACTGCTGCAA  47
              |||| |||||||||||||||||||||||||||||||||||||||||||
Sbjct  26282  CACACTAGCCATCCTTACTGCGCTTCGATTGTGTGCGTACTGCTGCAA  26329


>Severe acute respiratory syndrome coronavirus 2 genome assembly, chromosome: 1
Sequence ID: OU096371.1 Length: 29802 
Range 1: 26275 to 26322

Score:82.4 bits(44), Expect:1e-12, 
Identities:47/48(98%),  Gaps:1/48(2%), Strand: Plus/Plus

Query  1      CACA-TAGCCATCCTTACTGCGCTTCGATTGTGTGCGTACTGCTGCAA  47
              |||| |||||||||||||||||||||||||||||||||||||||||||
Sbjct  26275  CACACTAGCCATCCTTACTGCGCTTCGATTGTGTGCGTACTGCTGCAA  26322


>Severe acute respiratory syndrome coronavirus 2 isolate SARS-CoV-2/human/USA/CO-CDC-ASC210064971/2021, complete genome
Sequence ID: MZ319827.1 Length: 29866 
Range 1: 26296 to 26343

Score:82.4 bits(44), Expect:1e-12, 
Identities:47/48(98%),  Gaps:1/48(2%), Strand: Plus/Plus

Query  1      CACA-TAGCCATCCTTACTGCGCTTCGATTGTGTGCGTACTGCTGCAA  47
              |||| |||||||||||||||||||||||||||||||||||||||||||
Sbjct  26296  CACACTAGCCATCCTTACTGCGCTTCGATTGTGTGCGTACTGCTGCAA  26343


>Severe acute respiratory syndrome coronavirus 2 genome assembly, chromosome: 1
Sequence ID: OU081848.1 Length: 29641 
Range 1: 26259 to 26306

Score:82.4 bits(44), Expect:1e-12, 
Identities:47/48(98%),  Gaps:1/48(2%), Strand: Plus/Plus

Query  1      CACA-TAGCCATCCTTACTGCGCTTCGATTGTGTGCGTACTGCTGCAA  47
              |||| |||||||||||||||||||||||||||||||||||||||||||
Sbjct  26259  CACACTAGCCATCCTTACTGCGCTTCGATTGTGTGCGTACTGCTGCAA  26306


>Severe acute respiratory syndrome coronavirus 2 isolate SARS-CoV-2/human/USA/CO-CDC-FG-032073/2021 ORF1ab polyprotein (ORF1ab) and ORF1a polyprotein (ORF1ab) genes, partial cds; and surface glycoprotein (S), ORF3a protein (ORF3a), envelope protein (E), membrane glycoprotein (M), ORF6 protein (ORF6), ORF7a protein (ORF7a), ORF7b (ORF7b), truncated ORF8 protein (ORF8), nucleocapsid phosphoprotein (N), and ORF10 protein (ORF10) genes, complete cds
Sequence ID: MZ222842.1 Length: 29794 
Range 1: 26276 to 26323

Score:82.4 bits(44), Expect:1e-12, 
Identities:47/48(98%),  Gaps:1/48(2%), Strand: Plus/Plus

Query  1      CACA-TAGCCATCCTTACTGCGCTTCGATTGTGTGCGTACTGCTGCAA  47
              |||| |||||||||||||||||||||||||||||||||||||||||||
Sbjct  26276  CACACTAGCCATCCTTACTGCGCTTCGATTGTGTGCGTACTGCTGCAA  26323


>Severe acute respiratory syndrome coronavirus 2 isolate SARS-CoV-2/human/USA/IL-CDC-LC0032853/2021 ORF1ab polyprotein (ORF1ab), ORF1a polyprotein (ORF1ab), surface glycoprotein (S), ORF3a protein (ORF3a), envelope protein (E), membrane glycoprotein (M), ORF6 protein (ORF6), ORF7a protein (ORF7a), ORF7b (ORF7b), ORF8 protein (ORF8), nucleocapsid phosphoprotein (N), and ORF10 protein (ORF10) genes, complete cds
Sequence ID: MW902350.1 Length: 29713 
Range 1: 26277 to 26324

Score:82.4 bits(44), Expect:1e-12, 
Identities:47/48(98%),  Gaps:1/48(2%), Strand: Plus/Plus

Query  1      CACA-TAGCCATCCTTACTGCGCTTCGATTGTGTGCGTACTGCTGCAA  47
              |||| |||||||||||||||||||||||||||||||||||||||||||
Sbjct  26277  CACACTAGCCATCCTTACTGCGCTTCGATTGTGTGCGTACTGCTGCAA  26324


>Severe acute respiratory syndrome coronavirus 2 isolate SARS-CoV-2/human/USA/IN-CDC-LC0032524/2021 ORF1ab polyprotein (ORF1ab), ORF1a polyprotein (ORF1ab), surface glycoprotein (S), ORF3a protein (ORF3a), envelope protein (E), membrane glycoprotein (M), and ORF6 protein (ORF6) genes, complete cds; ORF7a protein (ORF7a) and ORF7b (ORF7b) genes, partial cds; and ORF8 protein (ORF8), nucleocapsid phosphoprotein (N), and ORF10 protein (ORF10) genes, complete cds
Sequence ID: MW902313.1 Length: 29713 
Range 1: 26277 to 26324

Score:82.4 bits(44), Expect:1e-12, 
Identities:47/48(98%),  Gaps:1/48(2%), Strand: Plus/Plus

Query  1      CACA-TAGCCATCCTTACTGCGCTTCGATTGTGTGCGTACTGCTGCAA  47
              |||| |||||||||||||||||||||||||||||||||||||||||||
Sbjct  26277  CACACTAGCCATCCTTACTGCGCTTCGATTGTGTGCGTACTGCTGCAA  26324


>Severe acute respiratory syndrome coronavirus 2 isolate SARS-CoV-2/human/USA/TX-CDC-QDX22291756/2021, complete genome
Sequence ID: MW803373.1 Length: 29763 
>Severe acute respiratory syndrome coronavirus 2 isolate SARS-CoV-2/human/USA/TX-CDC-QDX22290027/2021, complete genome
Sequence ID: MW803405.1 Length: 29763 >Severe acute respiratory syndrome coronavirus 2 isolate SARS-CoV-2/human/USA/TX-CDC-QDX22290868/2021, complete genome
Sequence ID: MW803478.1 Length: 29763  
Range 1: 26259 to 26306

Score:82.4 bits(44), Expect:1e-12, 
Identities:47/48(98%),  Gaps:1/48(2%), Strand: Plus/Plus

Query  1      CACA-TAGCCATCCTTACTGCGCTTCGATTGTGTGCGTACTGCTGCAA  47
              |||| |||||||||||||||||||||||||||||||||||||||||||
Sbjct  26259  CACACTAGCCATCCTTACTGCGCTTCGATTGTGTGCGTACTGCTGCAA  26306


>Severe acute respiratory syndrome coronavirus 2 isolate SARS-CoV-2/human/USA/NMDOH-2021069346/2021, complete genome
Sequence ID: MW767576.1 Length: 29814 
Range 1: 26292 to 26339

Score:82.4 bits(44), Expect:1e-12, 
Identities:47/48(98%),  Gaps:1/48(2%), Strand: Plus/Plus

Query  1      CACA-TAGCCATCCTTACTGCGCTTCGATTGTGTGCGTACTGCTGCAA  47
              |||| |||||||||||||||||||||||||||||||||||||||||||
Sbjct  26292  CACACTAGCCATCCTTACTGCGCTTCGATTGTGTGCGTACTGCTGCAA  26339


>Severe acute respiratory syndrome coronavirus 2 isolate SARS-CoV-2/human/USA/WI-CDC-LC0017855/2021 ORF1ab polyprotein (ORF1ab), ORF1a polyprotein (ORF1ab), surface glycoprotein (S), ORF3a protein (ORF3a), envelope protein (E), membrane glycoprotein (M), ORF6 protein (ORF6), ORF7a protein (ORF7a), ORF7b (ORF7b), ORF8 protein (ORF8), nucleocapsid phosphoprotein (N), and ORF10 protein (ORF10) genes, complete cds
Sequence ID: MW707171.1 Length: 29713 
Range 1: 26277 to 26324

Score:82.4 bits(44), Expect:1e-12, 
Identities:47/48(98%),  Gaps:1/48(2%), Strand: Plus/Plus

Query  1      CACA-TAGCCATCCTTACTGCGCTTCGATTGTGTGCGTACTGCTGCAA  47
              |||| |||||||||||||||||||||||||||||||||||||||||||
Sbjct  26277  CACACTAGCCATCCTTACTGCGCTTCGATTGTGTGCGTACTGCTGCAA  26324


>Severe acute respiratory syndrome coronavirus 2 isolate SARS-CoV-2/human/USA/TN-CDC-LC0007153/2021 ORF1ab polyprotein (ORF1ab), ORF1a polyprotein (ORF1ab), surface glycoprotein (S), ORF3a protein (ORF3a), envelope protein (E), membrane glycoprotein (M), ORF6 protein (ORF6), ORF7a protein (ORF7a), ORF7b (ORF7b), ORF8 protein (ORF8), nucleocapsid phosphoprotein (N), and ORF10 protein (ORF10) genes, complete cds
Sequence ID: MW636804.1 Length: 29713 
Range 1: 26277 to 26324

Score:82.4 bits(44), Expect:1e-12, 
Identities:47/48(98%),  Gaps:1/48(2%), Strand: Plus/Plus

Query  1      CACA-TAGCCATCCTTACTGCGCTTCGATTGTGTGCGTACTGCTGCAA  47
              |||| |||||||||||||||||||||||||||||||||||||||||||
Sbjct  26277  CACACTAGCCATCCTTACTGCGCTTCGATTGTGTGCGTACTGCTGCAA  26324


>Bat coronavirus RaTG13, complete genome
Sequence ID: MN996532.2 Length: 29855 
Range 1: 26316 to 26363

Score:82.4 bits(44), Expect:1e-12, 
Identities:47/48(98%),  Gaps:1/48(2%), Strand: Plus/Plus

Query  1      CACA-TAGCCATCCTTACTGCGCTTCGATTGTGTGCGTACTGCTGCAA  47
              |||| |||||||||||||||||||||||||||||||||||||||||||
Sbjct  26316  CACACTAGCCATCCTTACTGCGCTTCGATTGTGTGCGTACTGCTGCAA  26363


>Severe acute respiratory syndrome coronavirus 2 isolate SARS-CoV-2/human/USA/FL-BPHL-1273/2020, complete genome
Sequence ID: MW023466.1 Length: 29853 
Range 1: 26327 to 26374

Score:82.4 bits(44), Expect:1e-12, 
Identities:47/48(98%),  Gaps:1/48(2%), Strand: Plus/Plus

Query  1      CACA-TAGCCATCCTTACTGCGCTTCGATTGTGTGCGTACTGCTGCAA  47
              |||| |||||||||||||||||||||||||||||||||||||||||||
Sbjct  26327  CACACTAGCCATCCTTACTGCGCTTCGATTGTGTGCGTACTGCTGCAA  26374


>Mutant Bat SARS coronavirus HKU3 isolate icHKU3-SRBD-MA, complete genome
Sequence ID: MT782115.1 Length: 29781 
Range 1: 26198 to 26245

Score:82.4 bits(44), Expect:1e-12, 
Identities:47/48(98%),  Gaps:1/48(2%), Strand: Plus/Plus

Query  1      CACA-TAGCCATCCTTACTGCGCTTCGATTGTGTGCGTACTGCTGCAA  47
              |||| |||||||||||||||||||||||||||||||||||||||||||
Sbjct  26198  CACACTAGCCATCCTTACTGCGCTTCGATTGTGTGCGTACTGCTGCAA  26245


>Mutant Bat SARS coronavirus HKU3 isolate icHKU3-SRBD, complete genome
Sequence ID: MT782114.1 Length: 29781 
Range 1: 26198 to 26245

Score:82.4 bits(44), Expect:1e-12, 
Identities:47/48(98%),  Gaps:1/48(2%), Strand: Plus/Plus

Query  1      CACA-TAGCCATCCTTACTGCGCTTCGATTGTGTGCGTACTGCTGCAA  47
              |||| |||||||||||||||||||||||||||||||||||||||||||
Sbjct  26198  CACACTAGCCATCCTTACTGCGCTTCGATTGTGTGCGTACTGCTGCAA  26245


>Severe acute respiratory syndrome coronavirus 2 isolate SARS-CoV-2/human/AUS/VIC1629/2020 ORF1ab polyprotein (ORF1ab) gene, complete cds; ORF1a polyprotein (ORF1ab) gene, partial cds; and surface glycoprotein (S), ORF3a protein (ORF3a), envelope protein (E), membrane glycoprotein (M), ORF6 protein (ORF6), ORF7a protein (ORF7a), ORF7b (ORF7b), ORF8 protein (ORF8), nucleocapsid phosphoprotein (N), and ORF10 protein (ORF10) genes, complete cds
Sequence ID: MT612224.1 Length: 29802 
Range 1: 26283 to 26329

Score:80.5 bits(43), Expect:5e-12, 
Identities:46/47(98%),  Gaps:1/47(2%), Strand: Plus/Plus

Query  2      ACA-TAGCCATCCTTACTGCGCTTCGATTGTGTGCGTACTGCTGCAA  47
              ||| |||||||||||||||||||||||||||||||||||||||||||
Sbjct  26283  ACACTAGCCATCCTTACTGCGCTTCGATTGTGTGCGTACTGCTGCAA  26329


>Severe acute respiratory syndrome coronavirus 2 genome assembly, complete genome: monopartite
Sequence ID: OU394509.1 Length: 29885 
Range 1: 26318 to 26360

Score:80.5 bits(43), Expect:5e-12, 
Identities:43/43(100%),  Gaps:0/43(0%), Strand: Plus/Plus

Query  5      TAGCCATCCTTACTGCGCTTCGATTGTGTGCGTACTGCTGCAA  47
              |||||||||||||||||||||||||||||||||||||||||||
Sbjct  26318  TAGCCATCCTTACTGCGCTTCGATTGTGTGCGTACTGCTGCAA  26360


>Severe acute respiratory syndrome coronavirus 2 genome assembly, chromosome: 1
Sequence ID: OU382658.1 Length: 29888 
Range 1: 26326 to 26372

Score:80.5 bits(43), Expect:5e-12, 
Identities:46/47(98%),  Gaps:1/47(2%), Strand: Plus/Plus

Query  2      ACA-TAGCCATCCTTACTGCGCTTCGATTGTGTGCGTACTGCTGCAA  47
              ||| |||||||||||||||||||||||||||||||||||||||||||
Sbjct  26326  ACACTAGCCATCCTTACTGCGCTTCGATTGTGTGCGTACTGCTGCAA  26372


>Severe acute respiratory syndrome coronavirus 2 genome assembly, chromosome: 1
Sequence ID: OU360492.1 Length: 29890 
Range 1: 26326 to 26372

Score:80.5 bits(43), Expect:5e-12, 
Identities:46/47(98%),  Gaps:1/47(2%), Strand: Plus/Plus

Query  2      ACA-TAGCCATCCTTACTGCGCTTCGATTGTGTGCGTACTGCTGCAA  47
              ||| |||||||||||||||||||||||||||||||||||||||||||
Sbjct  26326  ACACTAGCCATCCTTACTGCGCTTCGATTGTGTGCGTACTGCTGCAA  26372


>Severe acute respiratory syndrome coronavirus 2 isolate 1 genome assembly, chromosome: 1
Sequence ID: OU321021.1 Length: 29884 
Range 1: 26314 to 26360

Score:80.5 bits(43), Expect:5e-12, 
Identities:46/47(98%),  Gaps:1/47(2%), Strand: Plus/Plus

Query  2      ACA-TAGCCATCCTTACTGCGCTTCGATTGTGTGCGTACTGCTGCAA  47
              ||| |||||||||||||||||||||||||||||||||||||||||||
Sbjct  26314  ACACTAGCCATCCTTACTGCGCTTCGATTGTGTGCGTACTGCTGCAA  26360


>Severe acute respiratory syndrome coronavirus 2 isolate SARS-CoV-2/human/USA/SC-COVID21-1777/2021 ORF1ab polyprotein (ORF1ab) gene, complete cds; ORF1a polyprotein (ORF1ab) gene, partial cds; surface glycoprotein (S), ORF3a protein (ORF3a), envelope protein (E), membrane glycoprotein (M), and ORF6 protein (ORF6) genes, complete cds; ORF7a protein (ORF7a) and ORF7b (ORF7b) genes, partial cds; and truncated ORF8 protein (ORF8), nucleocapsid phosphoprotein (N), and ORF10 protein (ORF10) genes, complete cds
Sequence ID: MZ351808.1 Length: 29707 
Range 1: 26192 to 26238

Score:80.5 bits(43), Expect:5e-12, 
Identities:46/47(98%),  Gaps:1/47(2%), Strand: Plus/Plus

Query  2      ACA-TAGCCATCCTTACTGCGCTTCGATTGTGTGCGTACTGCTGCAA  47
              ||| |||||||||||||||||||||||||||||||||||||||||||
Sbjct  26192  ACACTAGCCATCCTTACTGCGCTTCGATTGTGTGCGTACTGCTGCAA  26238


>Severe acute respiratory syndrome coronavirus 2 genome assembly, chromosome: 1
Sequence ID: OU059854.1 Length: 29884 
Range 1: 26314 to 26360

Score:80.5 bits(43), Expect:5e-12, 
Identities:46/47(98%),  Gaps:1/47(2%), Strand: Plus/Plus

Query  2      ACA-TAGCCATCCTTACTGCGCTTCGATTGTGTGCGTACTGCTGCAA  47
              ||| |||||||||||||||||||||||||||||||||||||||||||
Sbjct  26314  ACACTAGCCATCCTTACTGCGCTTCGATTGTGTGCGTACTGCTGCAA  26360


>Severe acute respiratory syndrome coronavirus 2 isolate SARS-CoV-2/human/USA/TX-DSHS-6343/2021 ORF1ab polyprotein (ORF1ab), ORF1a polyprotein (ORF1ab), and surface glycoprotein (S) genes, complete cds; ORF3a protein (ORF3a), envelope protein (E), and membrane glycoprotein (M) genes, partial cds; and ORF6 protein (ORF6), ORF7a protein (ORF7a), ORF7b (ORF7b), ORF8 protein (ORF8), nucleocapsid phosphoprotein (N), and ORF10 protein (ORF10) genes, complete cds
Sequence ID: MZ242154.1 Length: 29712 
Range 1: 26267 to 26312

Score:80.5 bits(43), Expect:5e-12, 
Identities:46/47(98%),  Gaps:1/47(2%), Strand: Plus/Plus

Query  1      CACATAGCCATCCTTACTGCGCTTCGATTGTGTGCGTACTGCTGCAA  47
              ||| |||||||||||||||||||||||||||||||||||||||||||
Sbjct  26267  CAC-TAGCCATCCTTACTGCGCTTCGATTGTGTGCGTACTGCTGCAA  26312


>Severe acute respiratory syndrome coronavirus 2 isolate 1 genome assembly, chromosome: 1
Sequence ID: LR899061.1 Length: 29903 
Range 1: 26336 to 26378

Score:80.5 bits(43), Expect:5e-12, 
Identities:43/43(100%),  Gaps:0/43(0%), Strand: Plus/Plus

Query  5      TAGCCATCCTTACTGCGCTTCGATTGTGTGCGTACTGCTGCAA  47
              |||||||||||||||||||||||||||||||||||||||||||
Sbjct  26336  TAGCCATCCTTACTGCGCTTCGATTGTGTGCGTACTGCTGCAA  26378


>Severe acute respiratory syndrome coronavirus 2 isolate SARS-CoV-2/human/AUS/VIC3692/2020 ORF1ab polyprotein (ORF1ab), ORF1a polyprotein (ORF1ab), surface glycoprotein (S), ORF3a protein (ORF3a), envelope protein (E), membrane glycoprotein (M), ORF6 protein (ORF6), ORF7a protein (ORF7a), ORF7b (ORF7b), ORF8 protein (ORF8), nucleocapsid phosphoprotein (N), and ORF10 protein (ORF10) genes, complete cds
Sequence ID: MT970070.1 Length: 29819 
Range 1: 26294 to 26340

Score:80.5 bits(43), Expect:5e-12, 
Identities:46/47(98%),  Gaps:1/47(2%), Strand: Plus/Plus

Query  2      ACA-TAGCCATCCTTACTGCGCTTCGATTGTGTGCGTACTGCTGCAA  47
              ||| |||||||||||||||||||||||||||||||||||||||||||
Sbjct  26294  ACACTAGCCATCCTTACTGCGCTTCGATTGTGTGCGTACTGCTGCAA  26340


>Severe acute respiratory syndrome coronavirus 2 isolate SARS-CoV-2/human/USA/WA-CDC-UW21061178002/2021 ORF1ab polyprotein (ORF1ab), ORF1a polyprotein (ORF1ab), and surface glycoprotein (S) genes, complete cds; ORF3a protein (ORF3a) and envelope protein (E) genes, partial cds; membrane glycoprotein (M) and ORF6 protein (ORF6) genes, complete cds; ORF7a protein (ORF7a) and ORF7b (ORF7b) genes, partial cds; and truncated ORF8 protein (ORF8), nucleocapsid phosphoprotein (N), and ORF10 protein (ORF10) genes, complete cds
Sequence ID: MZ440973.1 Length: 29475 
Range 1: 26127 to 26168

Score:78.7 bits(42), Expect:2e-11, 
Identities:42/42(100%),  Gaps:0/42(0%), Strand: Plus/Plus

Query  6      AGCCATCCTTACTGCGCTTCGATTGTGTGCGTACTGCTGCAA  47
              ||||||||||||||||||||||||||||||||||||||||||
Sbjct  26127  AGCCATCCTTACTGCGCTTCGATTGTGTGCGTACTGCTGCAA  26168


		
