# Supplementary material for: Mathematical modeling based on RT-qPCR analysis of SARS-CoV-2 in wastewater as a tool for epidemiology
Source: Sci Rep. 2021 Sep 30;11:19456. doi: 10.1038/s41598-021-98653-x (PMC8484274; doi:10.1038/s41598-021-98653-x)
Supplement: Supplementary file 2 — Supplementary Information 2. [file 41598_2021_98653_MOESM2_ESM.zip › P3 Petrzalka 11:02:2021]

>JK80_P3 FW
CGCCGATCTAAAGTCATTTGACTTAGGCGACGAGCTTGGCACTGATCCTTATGAAGATTTTCAAGAAAACTGGAACACTAAACATAGCAAAAAT
