# Supplementary material for: Mathematical modeling based on RT-qPCR analysis of SARS-CoV-2 in wastewater as a tool for epidemiology
Source: Sci Rep. 2021 Sep 30;11:19456. doi: 10.1038/s41598-021-98653-x (PMC8484274; doi:10.1038/s41598-021-98653-x)
Supplement: Supplementary file 2 — Supplementary Information 2. [file 41598_2021_98653_MOESM2_ESM.zip › P3 Vrakuna 24:02:2021.txt]

RID: J75N9VXW013	
Job Title:Nucleotide Sequence				
Program: BLASTN 
Query: None ID: lcl|Query_49795(dna) Length: 90
Database: nt Nucleotide collection (nt)
	
Sequences producing significant alignments:
                                                                  Scientific      Common                     Max    Total Query   E   Per.   Acc.                        
Description                                                       Name            Name            Taxid      Score  Score cover Value Ident  Len        Accession        
Severe acute respiratory syndrome coronavirus 2 isolate...        Severe acute... NA              2697049    156    156   95%   3e-34 98.84  29900      OU182605.1       
Severe acute respiratory syndrome coronavirus 2 isolate...        Severe acute... NA              2697049    152    152   96%   3e-33 97.73  29714      MZ681248.1       
Severe acute respiratory syndrome coronavirus 2 isolate...        Severe acute... NA              2697049    152    152   96%   3e-33 97.73  29797      MZ490264.1       
Severe acute respiratory syndrome coronavirus 2 genome assembl... Severe acute... NA              2697049    152    152   96%   3e-33 97.73  29884      OU065405.1       
Severe acute respiratory syndrome coronavirus 2 genome assembl... Severe acute... NA              2697049    152    152   96%   3e-33 97.73  29884      OU065128.1       
Severe acute respiratory syndrome coronavirus 2 genome assembl... Severe acute... NA              2697049    152    152   96%   3e-33 97.73  29905      OD979148.1       
Severe acute respiratory syndrome coronavirus 2 genome assembl... Severe acute... NA              2697049    152    152   96%   3e-33 97.73  29884      OD954019.1       
Severe acute respiratory syndrome coronavirus 2 isolate...        Severe acute... NA              2697049    152    152   96%   3e-33 97.73  29794      MZ077551.1       
Severe acute respiratory syndrome coronavirus 2 genome assembl... Severe acute... NA              2697049    152    152   96%   3e-33 97.73  29903      OD920437.1       
Severe acute respiratory syndrome coronavirus 2 genome assembl... Severe acute... NA              2697049    152    152   96%   3e-33 97.73  29884      OD951153.1       
Severe acute respiratory syndrome coronavirus 2 isolate...        Severe acute... NA              2697049    152    152   96%   3e-33 97.73  29817      MZ035046.1       
Severe acute respiratory syndrome coronavirus 2 genome assembl... Severe acute... NA              2697049    152    152   96%   3e-33 97.73  29903      OA979873.1       
Severe acute respiratory syndrome coronavirus 2 isolate...        Severe acute... NA              2697049    152    152   96%   3e-33 97.73  29713      MW642625.1       
Severe acute respiratory syndrome coronavirus 2 isolate...        Severe acute... NA              2697049    152    152   96%   3e-33 97.73  29805      MW578107.1       
Severe acute respiratory syndrome coronavirus 2 isolate...        Severe acute... NA              2697049    150    150   95%   1e-32 97.70  29787      MZ851971.1       
Severe acute respiratory syndrome coronavirus 2 isolate...        Severe acute... NA              2697049    150    150   95%   1e-32 97.70  29787      MZ851970.1       
Severe acute respiratory syndrome coronavirus 2 isolate...        Severe acute... NA              2697049    150    150   95%   1e-32 97.70  29787      MZ851969.1       
Severe acute respiratory syndrome coronavirus 2 isolate...        Severe acute... NA              2697049    150    150   95%   1e-32 97.70  29788      MZ851968.1       
Severe acute respiratory syndrome coronavirus 2 isolate...        Severe acute... NA              2697049    150    150   95%   1e-32 97.70  29787      MZ851967.1       
Severe acute respiratory syndrome coronavirus 2 isolate...        Severe acute... NA              2697049    150    150   95%   1e-32 97.70  29673      MZ851966.1       
Severe acute respiratory syndrome coronavirus 2 isolate...        Severe acute... NA              2697049    150    150   95%   1e-32 97.70  29662      MZ851965.1       
Severe acute respiratory syndrome coronavirus 2 isolate...        Severe acute... NA              2697049    150    150   95%   1e-32 97.70  29673      MZ851964.1       
Severe acute respiratory syndrome coronavirus 2 isolate...        Severe acute... NA              2697049    150    150   95%   1e-32 97.70  29787      MZ851963.1       
Severe acute respiratory syndrome coronavirus 2 isolate...        Severe acute... NA              2697049    150    150   95%   1e-32 97.70  29787      MZ851962.1       
Severe acute respiratory syndrome coronavirus 2 isolate...        Severe acute... NA              2697049    150    150   95%   1e-32 97.70  29787      MZ851961.1       
Severe acute respiratory syndrome coronavirus 2 isolate...        Severe acute... NA              2697049    150    150   95%   1e-32 97.70  29787      MZ851960.1       
Severe acute respiratory syndrome coronavirus 2 isolate...        Severe acute... NA              2697049    150    150   95%   1e-32 97.70  29787      MZ851959.1       
Severe acute respiratory syndrome coronavirus 2 isolate...        Severe acute... NA              2697049    150    150   95%   1e-32 97.70  29787      MZ851958.1       
Severe acute respiratory syndrome coronavirus 2 isolate...        Severe acute... NA              2697049    150    150   95%   1e-32 97.70  29787      MZ851957.1       
Severe acute respiratory syndrome coronavirus 2 isolate...        Severe acute... NA              2697049    150    150   95%   1e-32 97.70  29787      MZ851956.1       
Severe acute respiratory syndrome coronavirus 2 isolate...        Severe acute... NA              2697049    150    150   95%   1e-32 97.70  29721      MZ851955.1       
Severe acute respiratory syndrome coronavirus 2 isolate...        Severe acute... NA              2697049    150    150   95%   1e-32 97.70  29737      MZ851954.1       
Severe acute respiratory syndrome coronavirus 2 isolate...        Severe acute... NA              2697049    150    150   95%   1e-32 97.70  29787      MZ851953.1       
Severe acute respiratory syndrome coronavirus 2 isolate...        Severe acute... NA              2697049    150    150   95%   1e-32 97.70  29787      MZ851952.1       
Severe acute respiratory syndrome coronavirus 2 isolate...        Severe acute... NA              2697049    150    150   95%   1e-32 97.70  29787      MZ851951.1       
Severe acute respiratory syndrome coronavirus 2 isolate...        Severe acute... NA              2697049    150    150   95%   1e-32 97.70  29782      MZ851950.1       
Severe acute respiratory syndrome coronavirus 2 isolate...        Severe acute... NA              2697049    150    150   95%   1e-32 97.70  29716      MZ851949.1       
Severe acute respiratory syndrome coronavirus 2 isolate...        Severe acute... NA              2697049    150    150   95%   1e-32 97.70  29787      MZ851948.1       
Severe acute respiratory syndrome coronavirus 2 isolate...        Severe acute... NA              2697049    150    150   95%   1e-32 97.70  29787      MZ851947.1       
Severe acute respiratory syndrome coronavirus 2 isolate...        Severe acute... NA              2697049    150    150   95%   1e-32 97.70  29787      MZ851946.1       
Severe acute respiratory syndrome coronavirus 2 isolate...        Severe acute... NA              2697049    150    150   95%   1e-32 97.70  29787      MZ851945.1       
Severe acute respiratory syndrome coronavirus 2 isolate...        Severe acute... NA              2697049    150    150   95%   1e-32 97.70  29787      MZ851944.1       
Severe acute respiratory syndrome coronavirus 2 isolate...        Severe acute... NA              2697049    150    150   95%   1e-32 97.70  29721      MZ851943.1       
Severe acute respiratory syndrome coronavirus 2 isolate...        Severe acute... NA              2697049    150    150   95%   1e-32 97.70  29787      MZ851942.1       
Severe acute respiratory syndrome coronavirus 2 isolate...        Severe acute... NA              2697049    150    150   95%   1e-32 97.70  29787      MZ851941.1       
Severe acute respiratory syndrome coronavirus 2 isolate...        Severe acute... NA              2697049    150    150   95%   1e-32 97.70  29787      MZ851940.1       
Severe acute respiratory syndrome coronavirus 2 isolate...        Severe acute... NA              2697049    150    150   95%   1e-32 97.70  29787      MZ851939.1       
Severe acute respiratory syndrome coronavirus 2 isolate...        Severe acute... NA              2697049    150    150   95%   1e-32 97.70  29787      MZ851938.1       
Severe acute respiratory syndrome coronavirus 2 isolate...        Severe acute... NA              2697049    150    150   95%   1e-32 97.70  29787      MZ851937.1       
Severe acute respiratory syndrome coronavirus 2 isolate...        Severe acute... NA              2697049    150    150   95%   1e-32 97.70  29777      MZ851936.1       
Severe acute respiratory syndrome coronavirus 2 isolate...        Severe acute... NA              2697049    150    150   95%   1e-32 97.70  29837      MZ851932.1       
Severe acute respiratory syndrome coronavirus 2 isolate...        Severe acute... NA              2697049    150    150   95%   1e-32 97.70  29823      MZ851931.1       
Severe acute respiratory syndrome coronavirus 2 isolate...        Severe acute... NA              2697049    150    150   95%   1e-32 97.70  29823      MZ851930.1       
Severe acute respiratory syndrome coronavirus 2 isolate...        Severe acute... NA              2697049    150    150   95%   1e-32 97.70  29823      MZ851929.1       
Severe acute respiratory syndrome coronavirus 2 isolate...        Severe acute... NA              2697049    150    150   95%   1e-32 97.70  29823      MZ851928.1       
Severe acute respiratory syndrome coronavirus 2 isolate...        Severe acute... NA              2697049    150    150   95%   1e-32 97.70  29778      MZ851927.1       
Severe acute respiratory syndrome coronavirus 2 isolate...        Severe acute... NA              2697049    150    150   95%   1e-32 97.70  29795      MZ851926.1       
Severe acute respiratory syndrome coronavirus 2 isolate...        Severe acute... NA              2697049    150    150   95%   1e-32 97.70  29795      MZ851925.1       
Severe acute respiratory syndrome coronavirus 2 isolate...        Severe acute... NA              2697049    150    150   95%   1e-32 97.70  29774      MZ851924.1       
Severe acute respiratory syndrome coronavirus 2 isolate...        Severe acute... NA              2697049    150    150   95%   1e-32 97.70  29790      MZ851923.1       
Severe acute respiratory syndrome coronavirus 2 isolate...        Severe acute... NA              2697049    150    150   95%   1e-32 97.70  29497      MZ851922.1       
Severe acute respiratory syndrome coronavirus 2 isolate...        Severe acute... NA              2697049    150    150   95%   1e-32 97.70  29771      MZ851921.1       
Severe acute respiratory syndrome coronavirus 2 isolate...        Severe acute... NA              2697049    150    150   95%   1e-32 97.70  29606      MZ851920.1       
Severe acute respiratory syndrome coronavirus 2 isolate...        Severe acute... NA              2697049    150    150   95%   1e-32 97.70  29631      MZ851919.1       
Severe acute respiratory syndrome coronavirus 2 isolate...        Severe acute... NA              2697049    150    150   95%   1e-32 97.70  29823      MZ851918.1       
Severe acute respiratory syndrome coronavirus 2 isolate...        Severe acute... NA              2697049    150    150   95%   1e-32 97.70  29823      MZ851917.1       
Severe acute respiratory syndrome coronavirus 2 isolate...        Severe acute... NA              2697049    150    150   95%   1e-32 97.70  29837      MZ851916.1       
Severe acute respiratory syndrome coronavirus 2 isolate...        Severe acute... NA              2697049    150    150   95%   1e-32 97.70  29828      MZ851915.1       
Severe acute respiratory syndrome coronavirus 2 isolate...        Severe acute... NA              2697049    150    150   95%   1e-32 97.70  29823      MZ851914.1       
Severe acute respiratory syndrome coronavirus 2 isolate...        Severe acute... NA              2697049    150    150   95%   1e-32 97.70  29804      MZ851913.1       
Severe acute respiratory syndrome coronavirus 2 isolate...        Severe acute... NA              2697049    150    150   95%   1e-32 97.70  29823      MZ851912.1       
Severe acute respiratory syndrome coronavirus 2 isolate...        Severe acute... NA              2697049    150    150   95%   1e-32 97.70  29823      MZ851911.1       
Severe acute respiratory syndrome coronavirus 2 isolate...        Severe acute... NA              2697049    150    150   95%   1e-32 97.70  29824      MZ851910.1       
Severe acute respiratory syndrome coronavirus 2 isolate...        Severe acute... NA              2697049    150    150   95%   1e-32 97.70  29823      MZ851909.1       
Severe acute respiratory syndrome coronavirus 2 isolate...        Severe acute... NA              2697049    150    150   95%   1e-32 97.70  29823      MZ851908.1       
Severe acute respiratory syndrome coronavirus 2 isolate...        Severe acute... NA              2697049    150    150   95%   1e-32 97.70  29815      MZ851907.1       
Severe acute respiratory syndrome coronavirus 2 isolate...        Severe acute... NA              2697049    150    150   95%   1e-32 97.70  29783      MZ851906.1       
Severe acute respiratory syndrome coronavirus 2 isolate...        Severe acute... NA              2697049    150    150   95%   1e-32 97.70  29823      MZ851905.1       
Severe acute respiratory syndrome coronavirus 2 isolate...        Severe acute... NA              2697049    150    150   95%   1e-32 97.70  29802      MZ851904.1       
Severe acute respiratory syndrome coronavirus 2 isolate...        Severe acute... NA              2697049    150    150   95%   1e-32 97.70  29823      MZ851903.1       
Severe acute respiratory syndrome coronavirus 2 isolate...        Severe acute... NA              2697049    150    150   95%   1e-32 97.70  29823      MZ851902.1       
Severe acute respiratory syndrome coronavirus 2 isolate...        Severe acute... NA              2697049    150    150   95%   1e-32 97.70  29838      MZ851901.1       
Severe acute respiratory syndrome coronavirus 2 isolate...        Severe acute... NA              2697049    150    150   95%   1e-32 97.70  29836      MZ851900.1       
Severe acute respiratory syndrome coronavirus 2 isolate...        Severe acute... NA              2697049    150    150   95%   1e-32 97.70  29823      MZ851899.1       
Severe acute respiratory syndrome coronavirus 2 isolate...        Severe acute... NA              2697049    150    150   95%   1e-32 97.70  29319      MZ851898.1       
Severe acute respiratory syndrome coronavirus 2 isolate...        Severe acute... NA              2697049    150    150   95%   1e-32 97.70  29793      MZ851897.1       
Severe acute respiratory syndrome coronavirus 2 isolate...        Severe acute... NA              2697049    150    150   95%   1e-32 97.70  29814      MZ851896.1       
Severe acute respiratory syndrome coronavirus 2 isolate...        Severe acute... NA              2697049    150    150   95%   1e-32 97.70  29816      MZ851895.1       
Severe acute respiratory syndrome coronavirus 2 isolate...        Severe acute... NA              2697049    150    150   95%   1e-32 97.70  29826      MZ851894.1       
Severe acute respiratory syndrome coronavirus 2 isolate...        Severe acute... NA              2697049    150    150   95%   1e-32 97.70  29648      MZ851893.1       
Severe acute respiratory syndrome coronavirus 2 isolate...        Severe acute... NA              2697049    150    150   95%   1e-32 97.70  29823      MZ851892.1       
Severe acute respiratory syndrome coronavirus 2 isolate...        Severe acute... NA              2697049    150    150   95%   1e-32 97.70  29823      MZ851891.1       
Severe acute respiratory syndrome coronavirus 2 isolate...        Severe acute... NA              2697049    150    150   95%   1e-32 97.70  29823      MZ851890.1       
Severe acute respiratory syndrome coronavirus 2 isolate...        Severe acute... NA              2697049    150    150   95%   1e-32 97.70  29814      MZ851889.1       
Severe acute respiratory syndrome coronavirus 2 isolate...        Severe acute... NA              2697049    150    150   95%   1e-32 97.70  29823      MZ851888.1       
Severe acute respiratory syndrome coronavirus 2 isolate...        Severe acute... NA              2697049    150    150   95%   1e-32 97.70  29793      MZ851887.1       
Severe acute respiratory syndrome coronavirus 2 isolate...        Severe acute... NA              2697049    150    150   95%   1e-32 97.70  29605      MZ851886.1       
Severe acute respiratory syndrome coronavirus 2 isolate...        Severe acute... NA              2697049    150    150   95%   1e-32 97.70  29791      MZ851885.1       
Severe acute respiratory syndrome coronavirus 2 isolate...        Severe acute... NA              2697049    150    150   95%   1e-32 97.70  29618      MZ851884.1       
Severe acute respiratory syndrome coronavirus 2 isolate...        Severe acute... NA              2697049    150    150   95%   1e-32 97.70  29645      MZ851883.1       

Alignments:
>Severe acute respiratory syndrome coronavirus 2 isolate hCoV-19/Iceland/1583/2020 genome assembly, chromosome: hCoV-19_Iceland_1583_2020
Sequence ID: OU182605.1 Length: 29900 
Range 1: 678 to 763

Score:156 bits(84), Expect:3e-34, 
Identities:85/86(99%),  Gaps:0/86(0%), Strand: Plus/Plus

Query  1    CCGATCTAAAGTCATTTGACTTAGGCGACGAGCTTGNACTGATCCTTATGAAGATTTTCA  60
            |||||||||||||||||||||||||||||||||||| |||||||||||||||||||||||
Sbjct  678  CCGATCTAAAGTCATTTGACTTAGGCGACGAGCTTGCACTGATCCTTATGAAGATTTTCA  737

Query  61   AGAAAACTGGAACACTAAACATAGCA  86
            ||||||||||||||||||||||||||
Sbjct  738  AGAAAACTGGAACACTAAACATAGCA  763


>Severe acute respiratory syndrome coronavirus 2 isolate SARS-CoV-2/human/USA/CUIMC-NP-5019/2021, complete genome
Sequence ID: MZ681248.1 Length: 29714 
Range 1: 624 to 711

Score:152 bits(82), Expect:3e-33, 
Identities:86/88(98%),  Gaps:1/88(1%), Strand: Plus/Plus

Query  1    CCGATCTAAAGTCATTTGACTTAGGCGACGAGCTTGN-ACTGATCCTTATGAAGATTTTC  59
            ||||||||||||||||||||||||||||||||||||  ||||||||||||||||||||||
Sbjct  624  CCGATCTAAAGTCATTTGACTTAGGCGACGAGCTTGGCACTGATCCTTATGAAGATTTTC  683

Query  60   AAGAAAACTGGAACACTAAACATAGCAA  87
            ||||||||||||||||||||||||||||
Sbjct  684  AAGAAAACTGGAACACTAAACATAGCAA  711


>Severe acute respiratory syndrome coronavirus 2 isolate SARS-CoV-2/human/USA/UT-UPHL-2105392689/2021, complete genome
Sequence ID: MZ490264.1 Length: 29797 
Range 1: 639 to 726

Score:152 bits(82), Expect:3e-33, 
Identities:86/88(98%),  Gaps:1/88(1%), Strand: Plus/Plus

Query  1    CCGATCTAAAGTCATTTGACTTAGGCGACGAGCTTGN-ACTGATCCTTATGAAGATTTTC  59
            ||||||||||||||||||||||||||||||||||||  ||||||||||||||||||||||
Sbjct  639  CCGATCTAAAGTCATTTGACTTAGGCGACGAGCTTGGCACTGATCCTTATGAAGATTTTC  698

Query  60   AAGAAAACTGGAACACTAAACATAGCAA  87
            ||||||||||||||||||||||||||||
Sbjct  699  AAGAAAACTGGAACACTAAACATAGCAA  726


>Severe acute respiratory syndrome coronavirus 2 genome assembly, chromosome: 1
Sequence ID: OU065405.1 Length: 29884 
>Severe acute respiratory syndrome coronavirus 2 genome assembly, chromosome: 1
Sequence ID: OU065411.1 Length: 29884 >Severe acute respiratory syndrome coronavirus 2 genome assembly, chromosome: 1
Sequence ID: OU143026.1 Length: 29884  
Range 1: 678 to 765

Score:152 bits(82), Expect:3e-33, 
Identities:86/88(98%),  Gaps:1/88(1%), Strand: Plus/Plus

Query  1    CCGATCTAAAGTCATTTGACTTAGGCGACGAGCTTGN-ACTGATCCTTATGAAGATTTTC  59
            ||||||||||||||||||||||||||||||||||||  ||||||||||||||||||||||
Sbjct  678  CCGATCTAAAGTCATTTGACTTAGGCGACGAGCTTGGCACTGATCCTTATGAAGATTTTC  737

Query  60   AAGAAAACTGGAACACTAAACATAGCAA  87
            ||||||||||||||||||||||||||||
Sbjct  738  AAGAAAACTGGAACACTAAACATAGCAA  765


>Severe acute respiratory syndrome coronavirus 2 genome assembly, chromosome: 1
Sequence ID: OU065128.1 Length: 29884 
Range 1: 678 to 765

Score:152 bits(82), Expect:3e-33, 
Identities:86/88(98%),  Gaps:1/88(1%), Strand: Plus/Plus

Query  1    CCGATCTAAAGTCATTTGACTTAGGCGACGAGCTTGN-ACTGATCCTTATGAAGATTTTC  59
            ||||||||||||||||||||||||||||||||||||  ||||||||||||||||||||||
Sbjct  678  CCGATCTAAAGTCATTTGACTTAGGCGACGAGCTTGGCACTGATCCTTATGAAGATTTTC  737

Query  60   AAGAAAACTGGAACACTAAACATAGCAA  87
            ||||||||||||||||||||||||||||
Sbjct  738  AAGAAAACTGGAACACTAAACATAGCAA  765


>Severe acute respiratory syndrome coronavirus 2 genome assembly, complete genome: monopartite
Sequence ID: OD979148.1 Length: 29905 
Range 1: 678 to 765

Score:152 bits(82), Expect:3e-33, 
Identities:86/88(98%),  Gaps:1/88(1%), Strand: Plus/Plus

Query  1    CCGATCTAAAGTCATTTGACTTAGGCGACGAGCTTGN-ACTGATCCTTATGAAGATTTTC  59
            ||||||||||||||||||||||||||||||||||||  ||||||||||||||||||||||
Sbjct  678  CCGATCTAAAGTCATTTGACTTAGGCGACGAGCTTGGCACTGATCCTTATGAAGATTTTC  737

Query  60   AAGAAAACTGGAACACTAAACATAGCAA  87
            ||||||||||||||||||||||||||||
Sbjct  738  AAGAAAACTGGAACACTAAACATAGCAA  765


>Severe acute respiratory syndrome coronavirus 2 genome assembly, complete genome: monopartite
Sequence ID: OD954019.1 Length: 29884 
Range 1: 678 to 765

Score:152 bits(82), Expect:3e-33, 
Identities:86/88(98%),  Gaps:1/88(1%), Strand: Plus/Plus

Query  1    CCGATCTAAAGTCATTTGACTTAGGCGACGAGCTTGN-ACTGATCCTTATGAAGATTTTC  59
            ||||||||||||||||||||||||||||||||||||  ||||||||||||||||||||||
Sbjct  678  CCGATCTAAAGTCATTTGACTTAGGCGACGAGCTTGGCACTGATCCTTATGAAGATTTTC  737

Query  60   AAGAAAACTGGAACACTAAACATAGCAA  87
            ||||||||||||||||||||||||||||
Sbjct  738  AAGAAAACTGGAACACTAAACATAGCAA  765


>Severe acute respiratory syndrome coronavirus 2 isolate SARS-CoV-2/human/USA/CA-CDC-FG-027674/2021 ORF1ab polyprotein (ORF1ab) and ORF1a polyprotein (ORF1ab) genes, partial cds; and surface glycoprotein (S), ORF3a protein (ORF3a), envelope protein (E), membrane glycoprotein (M), ORF6 protein (ORF6), ORF7a protein (ORF7a), ORF7b (ORF7b), truncated ORF8 protein (ORF8), nucleocapsid phosphoprotein (N), and ORF10 protein (ORF10) genes, complete cds
Sequence ID: MZ077551.1 Length: 29794 
Range 1: 641 to 728

Score:152 bits(82), Expect:3e-33, 
Identities:86/88(98%),  Gaps:1/88(1%), Strand: Plus/Plus

Query  1    CCGATCTAAAGTCATTTGACTTAGGCGACGAGCTTGN-ACTGATCCTTATGAAGATTTTC  59
            ||||||||||||||||||||||||||||||||||||  ||||||||||||||||||||||
Sbjct  641  CCGATCTAAAGTCATTTGACTTAGGCGACGAGCTTGGCACTGATCCTTATGAAGATTTTC  700

Query  60   AAGAAAACTGGAACACTAAACATAGCAA  87
            ||||||||||||||||||||||||||||
Sbjct  701  AAGAAAACTGGAACACTAAACATAGCAA  728


>Severe acute respiratory syndrome coronavirus 2 genome assembly, complete genome: monopartite
Sequence ID: OD920437.1 Length: 29903 
Range 1: 678 to 765

Score:152 bits(82), Expect:3e-33, 
Identities:86/88(98%),  Gaps:1/88(1%), Strand: Plus/Plus

Query  1    CCGATCTAAAGTCATTTGACTTAGGCGACGAGCTTGN-ACTGATCCTTATGAAGATTTTC  59
            ||||||||||||||||||||||||||||||||||||  ||||||||||||||||||||||
Sbjct  678  CCGATCTAAAGTCATTTGACTTAGGCGACGAGCTTGGCACTGATCCTTATGAAGATTTTC  737

Query  60   AAGAAAACTGGAACACTAAACATAGCAA  87
            ||||||||||||||||||||||||||||
Sbjct  738  AAGAAAACTGGAACACTAAACATAGCAA  765


>Severe acute respiratory syndrome coronavirus 2 genome assembly, complete genome: monopartite
Sequence ID: OD951153.1 Length: 29884 
>Severe acute respiratory syndrome coronavirus 2 genome assembly, complete genome: monopartite
Sequence ID: OD946327.1 Length: 29884  
Range 1: 678 to 765

Score:152 bits(82), Expect:3e-33, 
Identities:86/88(98%),  Gaps:1/88(1%), Strand: Plus/Plus

Query  1    CCGATCTAAAGTCATTTGACTTAGGCGACGAGCTTGN-ACTGATCCTTATGAAGATTTTC  59
            ||||||||||||||||||||||||||||||||||||  ||||||||||||||||||||||
Sbjct  678  CCGATCTAAAGTCATTTGACTTAGGCGACGAGCTTGGCACTGATCCTTATGAAGATTTTC  737

Query  60   AAGAAAACTGGAACACTAAACATAGCAA  87
            ||||||||||||||||||||||||||||
Sbjct  738  AAGAAAACTGGAACACTAAACATAGCAA  765


>Severe acute respiratory syndrome coronavirus 2 isolate SARS-CoV-2/human/USA/TX-CDC-STM-000050110/2021 ORF1ab polyprotein (ORF1ab), ORF1a polyprotein (ORF1ab), surface glycoprotein (S), ORF3a protein (ORF3a), envelope protein (E), membrane glycoprotein (M), ORF6 protein (ORF6), ORF7a protein (ORF7a), ORF7b (ORF7b), truncated ORF8 protein (ORF8), nucleocapsid phosphoprotein (N), and ORF10 protein (ORF10) genes, complete cds
Sequence ID: MZ035046.1 Length: 29817 
Range 1: 648 to 735

Score:152 bits(82), Expect:3e-33, 
Identities:86/88(98%),  Gaps:1/88(1%), Strand: Plus/Plus

Query  1    CCGATCTAAAGTCATTTGACTTAGGCGACGAGCTTGN-ACTGATCCTTATGAAGATTTTC  59
            ||||||||||||||||||||||||||||||||||||  ||||||||||||||||||||||
Sbjct  648  CCGATCTAAAGTCATTTGACTTAGGCGACGAGCTTGGCACTGATCCTTATGAAGATTTTC  707

Query  60   AAGAAAACTGGAACACTAAACATAGCAA  87
            ||||||||||||||||||||||||||||
Sbjct  708  AAGAAAACTGGAACACTAAACATAGCAA  735


>Severe acute respiratory syndrome coronavirus 2 genome assembly, complete genome: monopartite
Sequence ID: OA979873.1 Length: 29903 
Range 1: 678 to 765

Score:152 bits(82), Expect:3e-33, 
Identities:86/88(98%),  Gaps:1/88(1%), Strand: Plus/Plus

Query  1    CCGATCTAAAGTCATTTGACTTAGGCGACGAGCTTGN-ACTGATCCTTATGAAGATTTTC  59
            ||||||||||||||||||||||||||||||||||||  ||||||||||||||||||||||
Sbjct  678  CCGATCTAAAGTCATTTGACTTAGGCGACGAGCTTGGCACTGATCCTTATGAAGATTTTC  737

Query  60   AAGAAAACTGGAACACTAAACATAGCAA  87
            ||||||||||||||||||||||||||||
Sbjct  738  AAGAAAACTGGAACACTAAACATAGCAA  765


>Severe acute respiratory syndrome coronavirus 2 isolate SARS-CoV-2/human/USA/OH-CDC-LC0011194/2021 ORF1ab polyprotein (ORF1ab) gene, complete cds; ORF1a polyprotein (ORF1ab), surface glycoprotein (S), and ORF3a protein (ORF3a) genes, partial cds; envelope protein (E), membrane glycoprotein (M), ORF6 protein (ORF6), and ORF7a protein (ORF7a) genes, complete cds; ORF7b (ORF7b) and nucleocapsid phosphoprotein (N) genes, partial cds; and ORF10 protein (ORF10) gene, complete cds
Sequence ID: MW642625.1 Length: 29713 
Range 1: 624 to 711

Score:152 bits(82), Expect:3e-33, 
Identities:86/88(98%),  Gaps:1/88(1%), Strand: Plus/Plus

Query  1    CCGATCTAAAGTCATTTGACTTAGGCGACGAGCTTGN-ACTGATCCTTATGAAGATTTTC  59
            ||||||||||||||||||||||||||||||||||||  ||||||||||||||||||||||
Sbjct  624  CCGATCTAAAGTCATTTGACTTAGGCGACGAGCTTGGCACTGATCCTTATGAAGATTTTC  683

Query  60   AAGAAAACTGGAACACTAAACATAGCAA  87
            ||||||||||||||||||||||||||||
Sbjct  684  AAGAAAACTGGAACACTAAACATAGCAA  711


>Severe acute respiratory syndrome coronavirus 2 isolate SARS-CoV-2/human/USA/UT-UPHL-2101202066/2021 ORF1ab polyprotein (ORF1ab), ORF1a polyprotein (ORF1ab), surface glycoprotein (S), ORF3a protein (ORF3a), envelope protein (E), membrane glycoprotein (M), and ORF6 protein (ORF6) genes, complete cds; ORF7a protein (ORF7a) and ORF7b (ORF7b) genes, partial cds; and ORF8 protein (ORF8), nucleocapsid phosphoprotein (N), and ORF10 protein (ORF10) genes, complete cds
Sequence ID: MW578107.1 Length: 29805 
Range 1: 640 to 727

Score:152 bits(82), Expect:3e-33, 
Identities:86/88(98%),  Gaps:1/88(1%), Strand: Plus/Plus

Query  1    CCGATCTAAAGTCATTTGACTTAGGCGACGAGCTTGN-ACTGATCCTTATGAAGATTTTC  59
            ||||||||||||||||||||||||||||||||||||  ||||||||||||||||||||||
Sbjct  640  CCGATCTAAAGTCATTTGACTTAGGCGACGAGCTTGGCACTGATCCTTATGAAGATTTTC  699

Query  60   AAGAAAACTGGAACACTAAACATAGCAA  87
            ||||||||||||||||||||||||||||
Sbjct  700  AAGAAAACTGGAACACTAAACATAGCAA  727


>Severe acute respiratory syndrome coronavirus 2 isolate SARS-CoV-2/human/USA/OSPHL01844/2021 ORF1ab polyprotein (ORF1ab), ORF1a polyprotein (ORF1ab), surface glycoprotein (S), ORF3a protein (ORF3a), envelope protein (E), membrane glycoprotein (M), ORF6 protein (ORF6), ORF7a protein (ORF7a), and ORF7b (ORF7b) genes, complete cds; ORF8 gene, complete sequence; and nucleocapsid phosphoprotein (N) and ORF10 protein (ORF10) genes, partial cds
Sequence ID: MZ851971.1 Length: 29787 
Range 1: 636 to 722

Score:150 bits(81), Expect:1e-32, 
Identities:85/87(98%),  Gaps:1/87(1%), Strand: Plus/Plus

Query  1    CCGATCTAAAGTCATTTGACTTAGGCGACGAGCTTGN-ACTGATCCTTATGAAGATTTTC  59
            ||||||||||||||||||||||||||||||||||||  ||||||||||||||||||||||
Sbjct  636  CCGATCTAAAGTCATTTGACTTAGGCGACGAGCTTGGCACTGATCCTTATGAAGATTTTC  695

Query  60   AAGAAAACTGGAACACTAAACATAGCA  86
            |||||||||||||||||||||||||||
Sbjct  696  AAGAAAACTGGAACACTAAACATAGCA  722


>Severe acute respiratory syndrome coronavirus 2 isolate SARS-CoV-2/human/USA/OSPHL01843/2021 ORF1ab polyprotein (ORF1ab), ORF1a polyprotein (ORF1ab), surface glycoprotein (S), ORF3a protein (ORF3a), envelope protein (E), membrane glycoprotein (M), ORF6 protein (ORF6), ORF7a protein (ORF7a), and ORF7b (ORF7b) genes, complete cds; ORF8 gene, complete sequence; and nucleocapsid phosphoprotein (N) and ORF10 protein (ORF10) genes, complete cds
Sequence ID: MZ851970.1 Length: 29787 
Range 1: 636 to 722

Score:150 bits(81), Expect:1e-32, 
Identities:85/87(98%),  Gaps:1/87(1%), Strand: Plus/Plus

Query  1    CCGATCTAAAGTCATTTGACTTAGGCGACGAGCTTGN-ACTGATCCTTATGAAGATTTTC  59
            ||||||||||||||||||||||||||||||||||||  ||||||||||||||||||||||
Sbjct  636  CCGATCTAAAGTCATTTGACTTAGGCGACGAGCTTGGCACTGATCCTTATGAAGATTTTC  695

Query  60   AAGAAAACTGGAACACTAAACATAGCA  86
            |||||||||||||||||||||||||||
Sbjct  696  AAGAAAACTGGAACACTAAACATAGCA  722


>Severe acute respiratory syndrome coronavirus 2 isolate SARS-CoV-2/human/USA/OSPHL01831/2021 ORF1ab polyprotein (ORF1ab), ORF1a polyprotein (ORF1ab), surface glycoprotein (S), ORF3a protein (ORF3a), envelope protein (E), membrane glycoprotein (M), ORF6 protein (ORF6), ORF7a protein (ORF7a), and ORF7b (ORF7b) genes, complete cds; ORF8 gene, complete sequence; and nucleocapsid phosphoprotein (N) and ORF10 protein (ORF10) genes, complete cds
Sequence ID: MZ851969.1 Length: 29787 
Range 1: 636 to 722

Score:150 bits(81), Expect:1e-32, 
Identities:85/87(98%),  Gaps:1/87(1%), Strand: Plus/Plus

Query  1    CCGATCTAAAGTCATTTGACTTAGGCGACGAGCTTGN-ACTGATCCTTATGAAGATTTTC  59
            ||||||||||||||||||||||||||||||||||||  ||||||||||||||||||||||
Sbjct  636  CCGATCTAAAGTCATTTGACTTAGGCGACGAGCTTGGCACTGATCCTTATGAAGATTTTC  695

Query  60   AAGAAAACTGGAACACTAAACATAGCA  86
            |||||||||||||||||||||||||||
Sbjct  696  AAGAAAACTGGAACACTAAACATAGCA  722


>Severe acute respiratory syndrome coronavirus 2 isolate SARS-CoV-2/human/USA/OSPHL01842/2021 ORF1ab polyprotein (ORF1ab), ORF1a polyprotein (ORF1ab), surface glycoprotein (S), ORF3a protein (ORF3a), envelope protein (E), membrane glycoprotein (M), ORF6 protein (ORF6), ORF7a protein (ORF7a), and ORF7b (ORF7b) genes, complete cds; ORF8 gene, complete sequence; and nucleocapsid phosphoprotein (N) and ORF10 protein (ORF10) genes, partial cds
Sequence ID: MZ851968.1 Length: 29788 
Range 1: 636 to 722

Score:150 bits(81), Expect:1e-32, 
Identities:85/87(98%),  Gaps:1/87(1%), Strand: Plus/Plus

Query  1    CCGATCTAAAGTCATTTGACTTAGGCGACGAGCTTGN-ACTGATCCTTATGAAGATTTTC  59
            ||||||||||||||||||||||||||||||||||||  ||||||||||||||||||||||
Sbjct  636  CCGATCTAAAGTCATTTGACTTAGGCGACGAGCTTGGCACTGATCCTTATGAAGATTTTC  695

Query  60   AAGAAAACTGGAACACTAAACATAGCA  86
            |||||||||||||||||||||||||||
Sbjct  696  AAGAAAACTGGAACACTAAACATAGCA  722


>Severe acute respiratory syndrome coronavirus 2 isolate SARS-CoV-2/human/USA/OSPHL01830/2021 ORF1ab polyprotein (ORF1ab), ORF1a polyprotein (ORF1ab), surface glycoprotein (S), ORF3a protein (ORF3a), envelope protein (E), membrane glycoprotein (M), ORF6 protein (ORF6), ORF7a protein (ORF7a), and ORF7b (ORF7b) genes, complete cds; ORF8 gene, complete sequence; and nucleocapsid phosphoprotein (N) and ORF10 protein (ORF10) genes, partial cds
Sequence ID: MZ851967.1 Length: 29787 
Range 1: 636 to 722

Score:150 bits(81), Expect:1e-32, 
Identities:85/87(98%),  Gaps:1/87(1%), Strand: Plus/Plus

Query  1    CCGATCTAAAGTCATTTGACTTAGGCGACGAGCTTGN-ACTGATCCTTATGAAGATTTTC  59
            ||||||||||||||||||||||||||||||||||||  ||||||||||||||||||||||
Sbjct  636  CCGATCTAAAGTCATTTGACTTAGGCGACGAGCTTGGCACTGATCCTTATGAAGATTTTC  695

Query  60   AAGAAAACTGGAACACTAAACATAGCA  86
            |||||||||||||||||||||||||||
Sbjct  696  AAGAAAACTGGAACACTAAACATAGCA  722


>Severe acute respiratory syndrome coronavirus 2 isolate SARS-CoV-2/human/USA/OSPHL01823/2021 ORF1ab polyprotein (ORF1ab), ORF1a polyprotein (ORF1ab), surface glycoprotein (S), ORF3a protein (ORF3a), envelope protein (E), membrane glycoprotein (M), ORF6 protein (ORF6), ORF7a protein (ORF7a), and ORF7b (ORF7b) genes, complete cds; ORF8 gene, complete sequence; and nucleocapsid phosphoprotein (N) and ORF10 protein (ORF10) genes, partial cds
Sequence ID: MZ851966.1 Length: 29673 
Range 1: 636 to 722

Score:150 bits(81), Expect:1e-32, 
Identities:85/87(98%),  Gaps:1/87(1%), Strand: Plus/Plus

Query  1    CCGATCTAAAGTCATTTGACTTAGGCGACGAGCTTGN-ACTGATCCTTATGAAGATTTTC  59
            ||||||||||||||||||||||||||||||||||||  ||||||||||||||||||||||
Sbjct  636  CCGATCTAAAGTCATTTGACTTAGGCGACGAGCTTGGCACTGATCCTTATGAAGATTTTC  695

Query  60   AAGAAAACTGGAACACTAAACATAGCA  86
            |||||||||||||||||||||||||||
Sbjct  696  AAGAAAACTGGAACACTAAACATAGCA  722


>Severe acute respiratory syndrome coronavirus 2 isolate SARS-CoV-2/human/USA/OSPHL01822/2021 ORF1ab polyprotein (ORF1ab), ORF1a polyprotein (ORF1ab), surface glycoprotein (S), ORF3a protein (ORF3a), envelope protein (E), membrane glycoprotein (M), ORF6 protein (ORF6), ORF7a protein (ORF7a), and ORF7b (ORF7b) genes, complete cds; ORF8 gene, complete sequence; and nucleocapsid phosphoprotein (N) and ORF10 protein (ORF10) genes, partial cds
Sequence ID: MZ851965.1 Length: 29662 
Range 1: 626 to 712

Score:150 bits(81), Expect:1e-32, 
Identities:85/87(98%),  Gaps:1/87(1%), Strand: Plus/Plus

Query  1    CCGATCTAAAGTCATTTGACTTAGGCGACGAGCTTGN-ACTGATCCTTATGAAGATTTTC  59
            ||||||||||||||||||||||||||||||||||||  ||||||||||||||||||||||
Sbjct  626  CCGATCTAAAGTCATTTGACTTAGGCGACGAGCTTGGCACTGATCCTTATGAAGATTTTC  685

Query  60   AAGAAAACTGGAACACTAAACATAGCA  86
            |||||||||||||||||||||||||||
Sbjct  686  AAGAAAACTGGAACACTAAACATAGCA  712


>Severe acute respiratory syndrome coronavirus 2 isolate SARS-CoV-2/human/USA/OSPHL01821/2021 ORF1ab polyprotein (ORF1ab), ORF1a polyprotein (ORF1ab), surface glycoprotein (S), ORF3a protein (ORF3a), envelope protein (E), membrane glycoprotein (M), ORF6 protein (ORF6), ORF7a protein (ORF7a), and ORF7b (ORF7b) genes, complete cds; ORF8 gene, complete sequence; and nucleocapsid phosphoprotein (N) and ORF10 protein (ORF10) genes, partial cds
Sequence ID: MZ851964.1 Length: 29673 
Range 1: 636 to 722

Score:150 bits(81), Expect:1e-32, 
Identities:85/87(98%),  Gaps:1/87(1%), Strand: Plus/Plus

Query  1    CCGATCTAAAGTCATTTGACTTAGGCGACGAGCTTGN-ACTGATCCTTATGAAGATTTTC  59
            ||||||||||||||||||||||||||||||||||||  ||||||||||||||||||||||
Sbjct  636  CCGATCTAAAGTCATTTGACTTAGGCGACGAGCTTGGCACTGATCCTTATGAAGATTTTC  695

Query  60   AAGAAAACTGGAACACTAAACATAGCA  86
            |||||||||||||||||||||||||||
Sbjct  696  AAGAAAACTGGAACACTAAACATAGCA  722


>Severe acute respiratory syndrome coronavirus 2 isolate SARS-CoV-2/human/USA/OSPHL01841/2021 ORF1ab polyprotein (ORF1ab), ORF1a polyprotein (ORF1ab), surface glycoprotein (S), ORF3a protein (ORF3a), envelope protein (E), membrane glycoprotein (M), ORF6 protein (ORF6), ORF7a protein (ORF7a), and ORF7b (ORF7b) genes, complete cds; ORF8 gene, complete sequence; and nucleocapsid phosphoprotein (N) and ORF10 protein (ORF10) genes, partial cds
Sequence ID: MZ851963.1 Length: 29787 
Range 1: 636 to 722

Score:150 bits(81), Expect:1e-32, 
Identities:85/87(98%),  Gaps:1/87(1%), Strand: Plus/Plus

Query  1    CCGATCTAAAGTCATTTGACTTAGGCGACGAGCTTGN-ACTGATCCTTATGAAGATTTTC  59
            ||||||||||||||||||||||||||||||||||||  ||||||||||||||||||||||
Sbjct  636  CCGATCTAAAGTCATTTGACTTAGGCGACGAGCTTGGCACTGATCCTTATGAAGATTTTC  695

Query  60   AAGAAAACTGGAACACTAAACATAGCA  86
            |||||||||||||||||||||||||||
Sbjct  696  AAGAAAACTGGAACACTAAACATAGCA  722


>Severe acute respiratory syndrome coronavirus 2 isolate SARS-CoV-2/human/USA/OSPHL01820/2021 ORF1ab polyprotein (ORF1ab), ORF1a polyprotein (ORF1ab), surface glycoprotein (S), ORF3a protein (ORF3a), envelope protein (E), membrane glycoprotein (M), ORF6 protein (ORF6), ORF7a protein (ORF7a), and ORF7b (ORF7b) genes, complete cds; ORF8 gene, complete sequence; and nucleocapsid phosphoprotein (N) and ORF10 protein (ORF10) genes, partial cds
Sequence ID: MZ851962.1 Length: 29787 
Range 1: 636 to 722

Score:150 bits(81), Expect:1e-32, 
Identities:85/87(98%),  Gaps:1/87(1%), Strand: Plus/Plus

Query  1    CCGATCTAAAGTCATTTGACTTAGGCGACGAGCTTGN-ACTGATCCTTATGAAGATTTTC  59
            ||||||||||||||||||||||||||||||||||||  ||||||||||||||||||||||
Sbjct  636  CCGATCTAAAGTCATTTGACTTAGGCGACGAGCTTGGCACTGATCCTTATGAAGATTTTC  695

Query  60   AAGAAAACTGGAACACTAAACATAGCA  86
            |||||||||||||||||||||||||||
Sbjct  696  AAGAAAACTGGAACACTAAACATAGCA  722


>Severe acute respiratory syndrome coronavirus 2 isolate SARS-CoV-2/human/USA/OSPHL01819/2021 ORF1ab polyprotein (ORF1ab), ORF1a polyprotein (ORF1ab), surface glycoprotein (S), ORF3a protein (ORF3a), envelope protein (E), membrane glycoprotein (M), ORF6 protein (ORF6), ORF7a protein (ORF7a), and ORF7b (ORF7b) genes, complete cds; ORF8 gene, complete sequence; and nucleocapsid phosphoprotein (N) and ORF10 protein (ORF10) genes, partial cds
Sequence ID: MZ851961.1 Length: 29787 
Range 1: 636 to 722

Score:150 bits(81), Expect:1e-32, 
Identities:85/87(98%),  Gaps:1/87(1%), Strand: Plus/Plus

Query  1    CCGATCTAAAGTCATTTGACTTAGGCGACGAGCTTGN-ACTGATCCTTATGAAGATTTTC  59
            ||||||||||||||||||||||||||||||||||||  ||||||||||||||||||||||
Sbjct  636  CCGATCTAAAGTCATTTGACTTAGGCGACGAGCTTGGCACTGATCCTTATGAAGATTTTC  695

Query  60   AAGAAAACTGGAACACTAAACATAGCA  86
            |||||||||||||||||||||||||||
Sbjct  696  AAGAAAACTGGAACACTAAACATAGCA  722


>Severe acute respiratory syndrome coronavirus 2 isolate SARS-CoV-2/human/USA/OSPHL01818/2021 ORF1ab polyprotein (ORF1ab), ORF1a polyprotein (ORF1ab), surface glycoprotein (S), ORF3a protein (ORF3a), envelope protein (E), membrane glycoprotein (M), ORF6 protein (ORF6), ORF7a protein (ORF7a), and ORF7b (ORF7b) genes, complete cds; ORF8 gene, complete sequence; and nucleocapsid phosphoprotein (N) and ORF10 protein (ORF10) genes, partial cds
Sequence ID: MZ851960.1 Length: 29787 
Range 1: 636 to 722

Score:150 bits(81), Expect:1e-32, 
Identities:85/87(98%),  Gaps:1/87(1%), Strand: Plus/Plus

Query  1    CCGATCTAAAGTCATTTGACTTAGGCGACGAGCTTGN-ACTGATCCTTATGAAGATTTTC  59
            ||||||||||||||||||||||||||||||||||||  ||||||||||||||||||||||
Sbjct  636  CCGATCTAAAGTCATTTGACTTAGGCGACGAGCTTGGCACTGATCCTTATGAAGATTTTC  695

Query  60   AAGAAAACTGGAACACTAAACATAGCA  86
            |||||||||||||||||||||||||||
Sbjct  696  AAGAAAACTGGAACACTAAACATAGCA  722


>Severe acute respiratory syndrome coronavirus 2 isolate SARS-CoV-2/human/USA/OSPHL01817/2021 ORF1ab polyprotein (ORF1ab), ORF1a polyprotein (ORF1ab), surface glycoprotein (S), ORF3a protein (ORF3a), envelope protein (E), membrane glycoprotein (M), ORF6 protein (ORF6), ORF7a protein (ORF7a), and ORF7b (ORF7b) genes, complete cds; ORF8 gene, complete sequence; and nucleocapsid phosphoprotein (N) and ORF10 protein (ORF10) genes, partial cds
Sequence ID: MZ851959.1 Length: 29787 
Range 1: 636 to 722

Score:150 bits(81), Expect:1e-32, 
Identities:85/87(98%),  Gaps:1/87(1%), Strand: Plus/Plus

Query  1    CCGATCTAAAGTCATTTGACTTAGGCGACGAGCTTGN-ACTGATCCTTATGAAGATTTTC  59
            ||||||||||||||||||||||||||||||||||||  ||||||||||||||||||||||
Sbjct  636  CCGATCTAAAGTCATTTGACTTAGGCGACGAGCTTGGCACTGATCCTTATGAAGATTTTC  695

Query  60   AAGAAAACTGGAACACTAAACATAGCA  86
            |||||||||||||||||||||||||||
Sbjct  696  AAGAAAACTGGAACACTAAACATAGCA  722


>Severe acute respiratory syndrome coronavirus 2 isolate SARS-CoV-2/human/USA/OSPHL01816/2021 ORF1ab polyprotein (ORF1ab), ORF1a polyprotein (ORF1ab), surface glycoprotein (S), ORF3a protein (ORF3a), envelope protein (E), membrane glycoprotein (M), ORF6 protein (ORF6), ORF7a protein (ORF7a), and ORF7b (ORF7b) genes, complete cds; ORF8 gene, complete sequence; and nucleocapsid phosphoprotein (N) and ORF10 protein (ORF10) genes, partial cds
Sequence ID: MZ851958.1 Length: 29787 
Range 1: 636 to 722

Score:150 bits(81), Expect:1e-32, 
Identities:85/87(98%),  Gaps:1/87(1%), Strand: Plus/Plus

Query  1    CCGATCTAAAGTCATTTGACTTAGGCGACGAGCTTGN-ACTGATCCTTATGAAGATTTTC  59
            ||||||||||||||||||||||||||||||||||||  ||||||||||||||||||||||
Sbjct  636  CCGATCTAAAGTCATTTGACTTAGGCGACGAGCTTGGCACTGATCCTTATGAAGATTTTC  695

Query  60   AAGAAAACTGGAACACTAAACATAGCA  86
            |||||||||||||||||||||||||||
Sbjct  696  AAGAAAACTGGAACACTAAACATAGCA  722


>Severe acute respiratory syndrome coronavirus 2 isolate SARS-CoV-2/human/USA/OSPHL01815/2021 ORF1ab polyprotein (ORF1ab), ORF1a polyprotein (ORF1ab), surface glycoprotein (S), ORF3a protein (ORF3a), envelope protein (E), membrane glycoprotein (M), ORF6 protein (ORF6), ORF7a protein (ORF7a), and ORF7b (ORF7b) genes, complete cds; ORF8 gene, complete sequence; and nucleocapsid phosphoprotein (N) and ORF10 protein (ORF10) genes, partial cds
Sequence ID: MZ851957.1 Length: 29787 
Range 1: 636 to 722

Score:150 bits(81), Expect:1e-32, 
Identities:85/87(98%),  Gaps:1/87(1%), Strand: Plus/Plus

Query  1    CCGATCTAAAGTCATTTGACTTAGGCGACGAGCTTGN-ACTGATCCTTATGAAGATTTTC  59
            ||||||||||||||||||||||||||||||||||||  ||||||||||||||||||||||
Sbjct  636  CCGATCTAAAGTCATTTGACTTAGGCGACGAGCTTGGCACTGATCCTTATGAAGATTTTC  695

Query  60   AAGAAAACTGGAACACTAAACATAGCA  86
            |||||||||||||||||||||||||||
Sbjct  696  AAGAAAACTGGAACACTAAACATAGCA  722


>Severe acute respiratory syndrome coronavirus 2 isolate SARS-CoV-2/human/USA/OSPHL01814/2021 ORF1ab polyprotein (ORF1ab), ORF1a polyprotein (ORF1ab), surface glycoprotein (S), ORF3a protein (ORF3a), envelope protein (E), membrane glycoprotein (M), ORF6 protein (ORF6), ORF7a protein (ORF7a), and ORF7b (ORF7b) genes, complete cds; ORF8 gene, complete sequence; and nucleocapsid phosphoprotein (N) and ORF10 protein (ORF10) genes, complete cds
Sequence ID: MZ851956.1 Length: 29787 
Range 1: 636 to 722

Score:150 bits(81), Expect:1e-32, 
Identities:85/87(98%),  Gaps:1/87(1%), Strand: Plus/Plus

Query  1    CCGATCTAAAGTCATTTGACTTAGGCGACGAGCTTGN-ACTGATCCTTATGAAGATTTTC  59
            ||||||||||||||||||||||||||||||||||||  ||||||||||||||||||||||
Sbjct  636  CCGATCTAAAGTCATTTGACTTAGGCGACGAGCTTGGCACTGATCCTTATGAAGATTTTC  695

Query  60   AAGAAAACTGGAACACTAAACATAGCA  86
            |||||||||||||||||||||||||||
Sbjct  696  AAGAAAACTGGAACACTAAACATAGCA  722


>Severe acute respiratory syndrome coronavirus 2 isolate SARS-CoV-2/human/USA/OSPHL01813/2021 ORF1ab polyprotein (ORF1ab), ORF1a polyprotein (ORF1ab), surface glycoprotein (S), ORF3a protein (ORF3a), envelope protein (E), membrane glycoprotein (M), ORF6 protein (ORF6), ORF7a protein (ORF7a), and ORF7b (ORF7b) genes, complete cds; ORF8 gene, complete sequence; and nucleocapsid phosphoprotein (N) and ORF10 protein (ORF10) genes, partial cds
Sequence ID: MZ851955.1 Length: 29721 
Range 1: 626 to 712

Score:150 bits(81), Expect:1e-32, 
Identities:85/87(98%),  Gaps:1/87(1%), Strand: Plus/Plus

Query  1    CCGATCTAAAGTCATTTGACTTAGGCGACGAGCTTGN-ACTGATCCTTATGAAGATTTTC  59
            ||||||||||||||||||||||||||||||||||||  ||||||||||||||||||||||
Sbjct  626  CCGATCTAAAGTCATTTGACTTAGGCGACGAGCTTGGCACTGATCCTTATGAAGATTTTC  685

Query  60   AAGAAAACTGGAACACTAAACATAGCA  86
            |||||||||||||||||||||||||||
Sbjct  686  AAGAAAACTGGAACACTAAACATAGCA  712


>Severe acute respiratory syndrome coronavirus 2 isolate SARS-CoV-2/human/USA/OSPHL01829/2021 ORF1ab polyprotein (ORF1ab), ORF1a polyprotein (ORF1ab), surface glycoprotein (S), ORF3a protein (ORF3a), envelope protein (E), membrane glycoprotein (M), ORF6 protein (ORF6), ORF7a protein (ORF7a), ORF7b (ORF7b), and ORF8 protein (ORF8) genes, complete cds; and nucleocapsid phosphoprotein (N) and ORF10 protein (ORF10) genes, partial cds
Sequence ID: MZ851954.1 Length: 29737 
Range 1: 636 to 722

Score:150 bits(81), Expect:1e-32, 
Identities:85/87(98%),  Gaps:1/87(1%), Strand: Plus/Plus

Query  1    CCGATCTAAAGTCATTTGACTTAGGCGACGAGCTTGN-ACTGATCCTTATGAAGATTTTC  59
            ||||||||||||||||||||||||||||||||||||  ||||||||||||||||||||||
Sbjct  636  CCGATCTAAAGTCATTTGACTTAGGCGACGAGCTTGGCACTGATCCTTATGAAGATTTTC  695

Query  60   AAGAAAACTGGAACACTAAACATAGCA  86
            |||||||||||||||||||||||||||
Sbjct  696  AAGAAAACTGGAACACTAAACATAGCA  722


>Severe acute respiratory syndrome coronavirus 2 isolate SARS-CoV-2/human/USA/OSPHL01840/2021 ORF1ab polyprotein (ORF1ab), ORF1a polyprotein (ORF1ab), surface glycoprotein (S), ORF3a protein (ORF3a), envelope protein (E), membrane glycoprotein (M), ORF6 protein (ORF6), ORF7a protein (ORF7a), and ORF7b (ORF7b) genes, complete cds; ORF8 gene, complete sequence; and nucleocapsid phosphoprotein (N) and ORF10 protein (ORF10) genes, partial cds
Sequence ID: MZ851953.1 Length: 29787 
Range 1: 636 to 722

Score:150 bits(81), Expect:1e-32, 
Identities:85/87(98%),  Gaps:1/87(1%), Strand: Plus/Plus

Query  1    CCGATCTAAAGTCATTTGACTTAGGCGACGAGCTTGN-ACTGATCCTTATGAAGATTTTC  59
            ||||||||||||||||||||||||||||||||||||  ||||||||||||||||||||||
Sbjct  636  CCGATCTAAAGTCATTTGACTTAGGCGACGAGCTTGGCACTGATCCTTATGAAGATTTTC  695

Query  60   AAGAAAACTGGAACACTAAACATAGCA  86
            |||||||||||||||||||||||||||
Sbjct  696  AAGAAAACTGGAACACTAAACATAGCA  722


>Severe acute respiratory syndrome coronavirus 2 isolate SARS-CoV-2/human/USA/OSPHL01828/2021 ORF1ab polyprotein (ORF1ab), ORF1a polyprotein (ORF1ab), surface glycoprotein (S), ORF3a protein (ORF3a), envelope protein (E), membrane glycoprotein (M), ORF6 protein (ORF6), ORF7a protein (ORF7a), and ORF7b (ORF7b) genes, complete cds; ORF8 gene, complete sequence; and nucleocapsid phosphoprotein (N) and ORF10 protein (ORF10) genes, partial cds
Sequence ID: MZ851952.1 Length: 29787 
Range 1: 636 to 722

Score:150 bits(81), Expect:1e-32, 
Identities:85/87(98%),  Gaps:1/87(1%), Strand: Plus/Plus

Query  1    CCGATCTAAAGTCATTTGACTTAGGCGACGAGCTTGN-ACTGATCCTTATGAAGATTTTC  59
            ||||||||||||||||||||||||||||||||||||  ||||||||||||||||||||||
Sbjct  636  CCGATCTAAAGTCATTTGACTTAGGCGACGAGCTTGGCACTGATCCTTATGAAGATTTTC  695

Query  60   AAGAAAACTGGAACACTAAACATAGCA  86
            |||||||||||||||||||||||||||
Sbjct  696  AAGAAAACTGGAACACTAAACATAGCA  722


>Severe acute respiratory syndrome coronavirus 2 isolate SARS-CoV-2/human/USA/OSPHL01838/2021 ORF1ab polyprotein (ORF1ab), ORF1a polyprotein (ORF1ab), surface glycoprotein (S), ORF3a protein (ORF3a), envelope protein (E), membrane glycoprotein (M), ORF6 protein (ORF6), ORF7a protein (ORF7a), and ORF7b (ORF7b) genes, complete cds; ORF8 gene, complete sequence; and nucleocapsid phosphoprotein (N) and ORF10 protein (ORF10) genes, partial cds
Sequence ID: MZ851951.1 Length: 29787 
Range 1: 636 to 722

Score:150 bits(81), Expect:1e-32, 
Identities:85/87(98%),  Gaps:1/87(1%), Strand: Plus/Plus

Query  1    CCGATCTAAAGTCATTTGACTTAGGCGACGAGCTTGN-ACTGATCCTTATGAAGATTTTC  59
            ||||||||||||||||||||||||||||||||||||  ||||||||||||||||||||||
Sbjct  636  CCGATCTAAAGTCATTTGACTTAGGCGACGAGCTTGGCACTGATCCTTATGAAGATTTTC  695

Query  60   AAGAAAACTGGAACACTAAACATAGCA  86
            |||||||||||||||||||||||||||
Sbjct  696  AAGAAAACTGGAACACTAAACATAGCA  722


>Severe acute respiratory syndrome coronavirus 2 isolate SARS-CoV-2/human/USA/OSPHL01812/2021, complete genome
Sequence ID: MZ851950.1 Length: 29782 
Range 1: 636 to 722

Score:150 bits(81), Expect:1e-32, 
Identities:85/87(98%),  Gaps:1/87(1%), Strand: Plus/Plus

Query  1    CCGATCTAAAGTCATTTGACTTAGGCGACGAGCTTGN-ACTGATCCTTATGAAGATTTTC  59
            ||||||||||||||||||||||||||||||||||||  ||||||||||||||||||||||
Sbjct  636  CCGATCTAAAGTCATTTGACTTAGGCGACGAGCTTGGCACTGATCCTTATGAAGATTTTC  695

Query  60   AAGAAAACTGGAACACTAAACATAGCA  86
            |||||||||||||||||||||||||||
Sbjct  696  AAGAAAACTGGAACACTAAACATAGCA  722


>Severe acute respiratory syndrome coronavirus 2 isolate SARS-CoV-2/human/USA/OSPHL01837/2021 ORF1ab polyprotein (ORF1ab), ORF1a polyprotein (ORF1ab), surface glycoprotein (S), ORF3a protein (ORF3a), envelope protein (E), membrane glycoprotein (M), ORF6 protein (ORF6), ORF7a protein (ORF7a), and ORF7b (ORF7b) genes, complete cds; ORF8 gene, complete sequence; and nucleocapsid phosphoprotein (N) and ORF10 protein (ORF10) genes, partial cds
Sequence ID: MZ851949.1 Length: 29716 
Range 1: 626 to 712

Score:150 bits(81), Expect:1e-32, 
Identities:85/87(98%),  Gaps:1/87(1%), Strand: Plus/Plus

Query  1    CCGATCTAAAGTCATTTGACTTAGGCGACGAGCTTGN-ACTGATCCTTATGAAGATTTTC  59
            ||||||||||||||||||||||||||||||||||||  ||||||||||||||||||||||
Sbjct  626  CCGATCTAAAGTCATTTGACTTAGGCGACGAGCTTGGCACTGATCCTTATGAAGATTTTC  685

Query  60   AAGAAAACTGGAACACTAAACATAGCA  86
            |||||||||||||||||||||||||||
Sbjct  686  AAGAAAACTGGAACACTAAACATAGCA  712


>Severe acute respiratory syndrome coronavirus 2 isolate SARS-CoV-2/human/USA/OSPHL01836/2021 ORF1ab polyprotein (ORF1ab), ORF1a polyprotein (ORF1ab), surface glycoprotein (S), ORF3a protein (ORF3a), envelope protein (E), membrane glycoprotein (M), ORF6 protein (ORF6), ORF7a protein (ORF7a), and ORF7b (ORF7b) genes, complete cds; ORF8 gene, complete sequence; and nucleocapsid phosphoprotein (N) and ORF10 protein (ORF10) genes, partial cds
Sequence ID: MZ851948.1 Length: 29787 
Range 1: 636 to 722

Score:150 bits(81), Expect:1e-32, 
Identities:85/87(98%),  Gaps:1/87(1%), Strand: Plus/Plus

Query  1    CCGATCTAAAGTCATTTGACTTAGGCGACGAGCTTGN-ACTGATCCTTATGAAGATTTTC  59
            ||||||||||||||||||||||||||||||||||||  ||||||||||||||||||||||
Sbjct  636  CCGATCTAAAGTCATTTGACTTAGGCGACGAGCTTGGCACTGATCCTTATGAAGATTTTC  695

Query  60   AAGAAAACTGGAACACTAAACATAGCA  86
            |||||||||||||||||||||||||||
Sbjct  696  AAGAAAACTGGAACACTAAACATAGCA  722


>Severe acute respiratory syndrome coronavirus 2 isolate SARS-CoV-2/human/USA/OSPHL01835/2021 ORF1ab polyprotein (ORF1ab), ORF1a polyprotein (ORF1ab), surface glycoprotein (S), ORF3a protein (ORF3a), envelope protein (E), membrane glycoprotein (M), ORF6 protein (ORF6), ORF7a protein (ORF7a), and ORF7b (ORF7b) genes, complete cds; ORF8 gene, complete sequence; and nucleocapsid phosphoprotein (N) and ORF10 protein (ORF10) genes, partial cds
Sequence ID: MZ851947.1 Length: 29787 
Range 1: 636 to 722

Score:150 bits(81), Expect:1e-32, 
Identities:85/87(98%),  Gaps:1/87(1%), Strand: Plus/Plus

Query  1    CCGATCTAAAGTCATTTGACTTAGGCGACGAGCTTGN-ACTGATCCTTATGAAGATTTTC  59
            ||||||||||||||||||||||||||||||||||||  ||||||||||||||||||||||
Sbjct  636  CCGATCTAAAGTCATTTGACTTAGGCGACGAGCTTGGCACTGATCCTTATGAAGATTTTC  695

Query  60   AAGAAAACTGGAACACTAAACATAGCA  86
            |||||||||||||||||||||||||||
Sbjct  696  AAGAAAACTGGAACACTAAACATAGCA  722


>Severe acute respiratory syndrome coronavirus 2 isolate SARS-CoV-2/human/USA/OSPHL01834/2021 ORF1ab polyprotein (ORF1ab), ORF1a polyprotein (ORF1ab), surface glycoprotein (S), ORF3a protein (ORF3a), envelope protein (E), membrane glycoprotein (M), ORF6 protein (ORF6), ORF7a protein (ORF7a), and ORF7b (ORF7b) genes, complete cds; ORF8 gene, complete sequence; and nucleocapsid phosphoprotein (N) and ORF10 protein (ORF10) genes, partial cds
Sequence ID: MZ851946.1 Length: 29787 
Range 1: 636 to 722

Score:150 bits(81), Expect:1e-32, 
Identities:85/87(98%),  Gaps:1/87(1%), Strand: Plus/Plus

Query  1    CCGATCTAAAGTCATTTGACTTAGGCGACGAGCTTGN-ACTGATCCTTATGAAGATTTTC  59
            ||||||||||||||||||||||||||||||||||||  ||||||||||||||||||||||
Sbjct  636  CCGATCTAAAGTCATTTGACTTAGGCGACGAGCTTGGCACTGATCCTTATGAAGATTTTC  695

Query  60   AAGAAAACTGGAACACTAAACATAGCA  86
            |||||||||||||||||||||||||||
Sbjct  696  AAGAAAACTGGAACACTAAACATAGCA  722


>Severe acute respiratory syndrome coronavirus 2 isolate SARS-CoV-2/human/USA/OSPHL01833/2021 ORF1ab polyprotein (ORF1ab), ORF1a polyprotein (ORF1ab), surface glycoprotein (S), ORF3a protein (ORF3a), envelope protein (E), membrane glycoprotein (M), ORF6 protein (ORF6), ORF7a protein (ORF7a), and ORF7b (ORF7b) genes, complete cds; ORF8 gene, complete sequence; and nucleocapsid phosphoprotein (N) and ORF10 protein (ORF10) genes, partial cds
Sequence ID: MZ851945.1 Length: 29787 
Range 1: 636 to 722

Score:150 bits(81), Expect:1e-32, 
Identities:85/87(98%),  Gaps:1/87(1%), Strand: Plus/Plus

Query  1    CCGATCTAAAGTCATTTGACTTAGGCGACGAGCTTGN-ACTGATCCTTATGAAGATTTTC  59
            ||||||||||||||||||||||||||||||||||||  ||||||||||||||||||||||
Sbjct  636  CCGATCTAAAGTCATTTGACTTAGGCGACGAGCTTGGCACTGATCCTTATGAAGATTTTC  695

Query  60   AAGAAAACTGGAACACTAAACATAGCA  86
            |||||||||||||||||||||||||||
Sbjct  696  AAGAAAACTGGAACACTAAACATAGCA  722


>Severe acute respiratory syndrome coronavirus 2 isolate SARS-CoV-2/human/USA/OSPHL01832/2021 ORF1ab polyprotein (ORF1ab), ORF1a polyprotein (ORF1ab), surface glycoprotein (S), ORF3a protein (ORF3a), envelope protein (E), membrane glycoprotein (M), ORF6 protein (ORF6), ORF7a protein (ORF7a), and ORF7b (ORF7b) genes, complete cds; ORF8 gene, complete sequence; and nucleocapsid phosphoprotein (N) and ORF10 protein (ORF10) genes, complete cds
Sequence ID: MZ851944.1 Length: 29787 
Range 1: 636 to 722

Score:150 bits(81), Expect:1e-32, 
Identities:85/87(98%),  Gaps:1/87(1%), Strand: Plus/Plus

Query  1    CCGATCTAAAGTCATTTGACTTAGGCGACGAGCTTGN-ACTGATCCTTATGAAGATTTTC  59
            ||||||||||||||||||||||||||||||||||||  ||||||||||||||||||||||
Sbjct  636  CCGATCTAAAGTCATTTGACTTAGGCGACGAGCTTGGCACTGATCCTTATGAAGATTTTC  695

Query  60   AAGAAAACTGGAACACTAAACATAGCA  86
            |||||||||||||||||||||||||||
Sbjct  696  AAGAAAACTGGAACACTAAACATAGCA  722


>Severe acute respiratory syndrome coronavirus 2 isolate SARS-CoV-2/human/USA/OSPHL01733/2021 ORF1ab polyprotein (ORF1ab), ORF1a polyprotein (ORF1ab), surface glycoprotein (S), ORF3a protein (ORF3a), envelope protein (E), membrane glycoprotein (M), ORF6 protein (ORF6), ORF7a protein (ORF7a), and ORF7b (ORF7b) genes, complete cds; ORF8 gene, complete sequence; and nucleocapsid phosphoprotein (N) and ORF10 protein (ORF10) genes, partial cds
Sequence ID: MZ851943.1 Length: 29721 
Range 1: 626 to 712

Score:150 bits(81), Expect:1e-32, 
Identities:85/87(98%),  Gaps:1/87(1%), Strand: Plus/Plus

Query  1    CCGATCTAAAGTCATTTGACTTAGGCGACGAGCTTGN-ACTGATCCTTATGAAGATTTTC  59
            ||||||||||||||||||||||||||||||||||||  ||||||||||||||||||||||
Sbjct  626  CCGATCTAAAGTCATTTGACTTAGGCGACGAGCTTGGCACTGATCCTTATGAAGATTTTC  685

Query  60   AAGAAAACTGGAACACTAAACATAGCA  86
            |||||||||||||||||||||||||||
Sbjct  686  AAGAAAACTGGAACACTAAACATAGCA  712


>Severe acute respiratory syndrome coronavirus 2 isolate SARS-CoV-2/human/USA/OSPHL01732/2021 ORF1ab polyprotein (ORF1ab), ORF1a polyprotein (ORF1ab), surface glycoprotein (S), ORF3a protein (ORF3a), envelope protein (E), membrane glycoprotein (M), ORF6 protein (ORF6), ORF7a protein (ORF7a), and ORF7b (ORF7b) genes, complete cds; ORF8 gene, complete sequence; and nucleocapsid phosphoprotein (N) and ORF10 protein (ORF10) genes, partial cds
Sequence ID: MZ851942.1 Length: 29787 
Range 1: 636 to 722

Score:150 bits(81), Expect:1e-32, 
Identities:85/87(98%),  Gaps:1/87(1%), Strand: Plus/Plus

Query  1    CCGATCTAAAGTCATTTGACTTAGGCGACGAGCTTGN-ACTGATCCTTATGAAGATTTTC  59
            ||||||||||||||||||||||||||||||||||||  ||||||||||||||||||||||
Sbjct  636  CCGATCTAAAGTCATTTGACTTAGGCGACGAGCTTGGCACTGATCCTTATGAAGATTTTC  695

Query  60   AAGAAAACTGGAACACTAAACATAGCA  86
            |||||||||||||||||||||||||||
Sbjct  696  AAGAAAACTGGAACACTAAACATAGCA  722


>Severe acute respiratory syndrome coronavirus 2 isolate SARS-CoV-2/human/USA/OSPHL01731/2021 ORF1ab polyprotein (ORF1ab), ORF1a polyprotein (ORF1ab), surface glycoprotein (S), ORF3a protein (ORF3a), envelope protein (E), membrane glycoprotein (M), ORF6 protein (ORF6), ORF7a protein (ORF7a), and ORF7b (ORF7b) genes, complete cds; ORF8 gene, complete sequence; and nucleocapsid phosphoprotein (N) and ORF10 protein (ORF10) genes, complete cds
Sequence ID: MZ851941.1 Length: 29787 
Range 1: 636 to 722

Score:150 bits(81), Expect:1e-32, 
Identities:85/87(98%),  Gaps:1/87(1%), Strand: Plus/Plus

Query  1    CCGATCTAAAGTCATTTGACTTAGGCGACGAGCTTGN-ACTGATCCTTATGAAGATTTTC  59
            ||||||||||||||||||||||||||||||||||||  ||||||||||||||||||||||
Sbjct  636  CCGATCTAAAGTCATTTGACTTAGGCGACGAGCTTGGCACTGATCCTTATGAAGATTTTC  695

Query  60   AAGAAAACTGGAACACTAAACATAGCA  86
            |||||||||||||||||||||||||||
Sbjct  696  AAGAAAACTGGAACACTAAACATAGCA  722


>Severe acute respiratory syndrome coronavirus 2 isolate SARS-CoV-2/human/USA/OSPHL01827/2021 ORF1ab polyprotein (ORF1ab), ORF1a polyprotein (ORF1ab), surface glycoprotein (S), ORF3a protein (ORF3a), envelope protein (E), membrane glycoprotein (M), ORF6 protein (ORF6), ORF7a protein (ORF7a), and ORF7b (ORF7b) genes, complete cds; ORF8 gene, complete sequence; and nucleocapsid phosphoprotein (N) and ORF10 protein (ORF10) genes, partial cds
Sequence ID: MZ851940.1 Length: 29787 
Range 1: 636 to 722

Score:150 bits(81), Expect:1e-32, 
Identities:85/87(98%),  Gaps:1/87(1%), Strand: Plus/Plus

Query  1    CCGATCTAAAGTCATTTGACTTAGGCGACGAGCTTGN-ACTGATCCTTATGAAGATTTTC  59
            ||||||||||||||||||||||||||||||||||||  ||||||||||||||||||||||
Sbjct  636  CCGATCTAAAGTCATTTGACTTAGGCGACGAGCTTGGCACTGATCCTTATGAAGATTTTC  695

Query  60   AAGAAAACTGGAACACTAAACATAGCA  86
            |||||||||||||||||||||||||||
Sbjct  696  AAGAAAACTGGAACACTAAACATAGCA  722


>Severe acute respiratory syndrome coronavirus 2 isolate SARS-CoV-2/human/USA/OSPHL01826/2021 ORF1ab polyprotein (ORF1ab), ORF1a polyprotein (ORF1ab), surface glycoprotein (S), ORF3a protein (ORF3a), envelope protein (E), membrane glycoprotein (M), ORF6 protein (ORF6), ORF7a protein (ORF7a), and ORF7b (ORF7b) genes, complete cds; ORF8 gene, complete sequence; and nucleocapsid phosphoprotein (N) and ORF10 protein (ORF10) genes, partial cds
Sequence ID: MZ851939.1 Length: 29787 
Range 1: 636 to 722

Score:150 bits(81), Expect:1e-32, 
Identities:85/87(98%),  Gaps:1/87(1%), Strand: Plus/Plus

Query  1    CCGATCTAAAGTCATTTGACTTAGGCGACGAGCTTGN-ACTGATCCTTATGAAGATTTTC  59
            ||||||||||||||||||||||||||||||||||||  ||||||||||||||||||||||
Sbjct  636  CCGATCTAAAGTCATTTGACTTAGGCGACGAGCTTGGCACTGATCCTTATGAAGATTTTC  695

Query  60   AAGAAAACTGGAACACTAAACATAGCA  86
            |||||||||||||||||||||||||||
Sbjct  696  AAGAAAACTGGAACACTAAACATAGCA  722


>Severe acute respiratory syndrome coronavirus 2 isolate SARS-CoV-2/human/USA/OSPHL01825/2021 ORF1ab polyprotein (ORF1ab), ORF1a polyprotein (ORF1ab), surface glycoprotein (S), ORF3a protein (ORF3a), envelope protein (E), membrane glycoprotein (M), ORF6 protein (ORF6), ORF7a protein (ORF7a), and ORF7b (ORF7b) genes, complete cds; ORF8 gene, complete sequence; and nucleocapsid phosphoprotein (N) and ORF10 protein (ORF10) genes, partial cds
Sequence ID: MZ851938.1 Length: 29787 
Range 1: 636 to 722

Score:150 bits(81), Expect:1e-32, 
Identities:85/87(98%),  Gaps:1/87(1%), Strand: Plus/Plus

Query  1    CCGATCTAAAGTCATTTGACTTAGGCGACGAGCTTGN-ACTGATCCTTATGAAGATTTTC  59
            ||||||||||||||||||||||||||||||||||||  ||||||||||||||||||||||
Sbjct  636  CCGATCTAAAGTCATTTGACTTAGGCGACGAGCTTGGCACTGATCCTTATGAAGATTTTC  695

Query  60   AAGAAAACTGGAACACTAAACATAGCA  86
            |||||||||||||||||||||||||||
Sbjct  696  AAGAAAACTGGAACACTAAACATAGCA  722


>Severe acute respiratory syndrome coronavirus 2 isolate SARS-CoV-2/human/USA/OSPHL01824/2021 ORF1ab polyprotein (ORF1ab), ORF1a polyprotein (ORF1ab), surface glycoprotein (S), ORF3a protein (ORF3a), envelope protein (E), membrane glycoprotein (M), ORF6 protein (ORF6), ORF7a protein (ORF7a), and ORF7b (ORF7b) genes, complete cds; ORF8 gene, complete sequence; and nucleocapsid phosphoprotein (N) and ORF10 protein (ORF10) genes, partial cds
Sequence ID: MZ851937.1 Length: 29787 
Range 1: 636 to 722

Score:150 bits(81), Expect:1e-32, 
Identities:85/87(98%),  Gaps:1/87(1%), Strand: Plus/Plus

Query  1    CCGATCTAAAGTCATTTGACTTAGGCGACGAGCTTGN-ACTGATCCTTATGAAGATTTTC  59
            ||||||||||||||||||||||||||||||||||||  ||||||||||||||||||||||
Sbjct  636  CCGATCTAAAGTCATTTGACTTAGGCGACGAGCTTGGCACTGATCCTTATGAAGATTTTC  695

Query  60   AAGAAAACTGGAACACTAAACATAGCA  86
            |||||||||||||||||||||||||||
Sbjct  696  AAGAAAACTGGAACACTAAACATAGCA  722


>Severe acute respiratory syndrome coronavirus 2 isolate SARS-CoV-2/human/USA/OSPHL01747/2021 ORF1ab polyprotein (ORF1ab), ORF1a polyprotein (ORF1ab), surface glycoprotein (S), ORF3a protein (ORF3a), envelope protein (E), membrane glycoprotein (M), ORF6 protein (ORF6), ORF7a protein (ORF7a), and ORF7b (ORF7b) genes, complete cds; ORF8 gene, complete sequence; and nucleocapsid phosphoprotein (N) and ORF10 protein (ORF10) genes, partial cds
Sequence ID: MZ851936.1 Length: 29777 
Range 1: 626 to 712

Score:150 bits(81), Expect:1e-32, 
Identities:85/87(98%),  Gaps:1/87(1%), Strand: Plus/Plus

Query  1    CCGATCTAAAGTCATTTGACTTAGGCGACGAGCTTGN-ACTGATCCTTATGAAGATTTTC  59
            ||||||||||||||||||||||||||||||||||||  ||||||||||||||||||||||
Sbjct  626  CCGATCTAAAGTCATTTGACTTAGGCGACGAGCTTGGCACTGATCCTTATGAAGATTTTC  685

Query  60   AAGAAAACTGGAACACTAAACATAGCA  86
            |||||||||||||||||||||||||||
Sbjct  686  AAGAAAACTGGAACACTAAACATAGCA  712


>Severe acute respiratory syndrome coronavirus 2 isolate SARS-CoV-2/human/USA/JW1941/2021 ORF1ab polyprotein (ORF1ab), ORF1a polyprotein (ORF1ab), surface glycoprotein (S), ORF3a protein (ORF3a), envelope protein (E), membrane glycoprotein (M), ORF6 protein (ORF6), ORF7a protein (ORF7a), and ORF7b (ORF7b) genes, complete cds; ORF8 gene, complete sequence; and nucleocapsid phosphoprotein (N) and ORF10 protein (ORF10) genes, complete cds
Sequence ID: MZ851932.1 Length: 29837 
Range 1: 668 to 754

Score:150 bits(81), Expect:1e-32, 
Identities:85/87(98%),  Gaps:1/87(1%), Strand: Plus/Plus

Query  1    CCGATCTAAAGTCATTTGACTTAGGCGACGAGCTTGN-ACTGATCCTTATGAAGATTTTC  59
            ||||||||||||||||||||||||||||||||||||  ||||||||||||||||||||||
Sbjct  668  CCGATCTAAAGTCATTTGACTTAGGCGACGAGCTTGGCACTGATCCTTATGAAGATTTTC  727

Query  60   AAGAAAACTGGAACACTAAACATAGCA  86
            |||||||||||||||||||||||||||
Sbjct  728  AAGAAAACTGGAACACTAAACATAGCA  754


>Severe acute respiratory syndrome coronavirus 2 isolate SARS-CoV-2/human/USA/JW1940/2021 ORF1ab polyprotein (ORF1ab), ORF1a polyprotein (ORF1ab), surface glycoprotein (S), ORF3a protein (ORF3a), envelope protein (E), membrane glycoprotein (M), ORF6 protein (ORF6), ORF7a protein (ORF7a), and ORF7b (ORF7b) genes, complete cds; ORF8 gene, complete sequence; and nucleocapsid phosphoprotein (N) and ORF10 protein (ORF10) genes, complete cds
Sequence ID: MZ851931.1 Length: 29823 
Range 1: 648 to 734

Score:150 bits(81), Expect:1e-32, 
Identities:85/87(98%),  Gaps:1/87(1%), Strand: Plus/Plus

Query  1    CCGATCTAAAGTCATTTGACTTAGGCGACGAGCTTGN-ACTGATCCTTATGAAGATTTTC  59
            ||||||||||||||||||||||||||||||||||||  ||||||||||||||||||||||
Sbjct  648  CCGATCTAAAGTCATTTGACTTAGGCGACGAGCTTGGCACTGATCCTTATGAAGATTTTC  707

Query  60   AAGAAAACTGGAACACTAAACATAGCA  86
            |||||||||||||||||||||||||||
Sbjct  708  AAGAAAACTGGAACACTAAACATAGCA  734


>Severe acute respiratory syndrome coronavirus 2 isolate SARS-CoV-2/human/USA/JW1939/2021 ORF1ab polyprotein (ORF1ab), ORF1a polyprotein (ORF1ab), surface glycoprotein (S), ORF3a protein (ORF3a), envelope protein (E), membrane glycoprotein (M), ORF6 protein (ORF6), ORF7a protein (ORF7a), and ORF7b (ORF7b) genes, complete cds; ORF8 gene, complete sequence; and nucleocapsid phosphoprotein (N) and ORF10 protein (ORF10) genes, complete cds
Sequence ID: MZ851930.1 Length: 29823 
Range 1: 648 to 734

Score:150 bits(81), Expect:1e-32, 
Identities:85/87(98%),  Gaps:1/87(1%), Strand: Plus/Plus

Query  1    CCGATCTAAAGTCATTTGACTTAGGCGACGAGCTTGN-ACTGATCCTTATGAAGATTTTC  59
            ||||||||||||||||||||||||||||||||||||  ||||||||||||||||||||||
Sbjct  648  CCGATCTAAAGTCATTTGACTTAGGCGACGAGCTTGGCACTGATCCTTATGAAGATTTTC  707

Query  60   AAGAAAACTGGAACACTAAACATAGCA  86
            |||||||||||||||||||||||||||
Sbjct  708  AAGAAAACTGGAACACTAAACATAGCA  734


>Severe acute respiratory syndrome coronavirus 2 isolate SARS-CoV-2/human/USA/JW1937/2021 ORF1ab polyprotein (ORF1ab), ORF1a polyprotein (ORF1ab), surface glycoprotein (S), ORF3a protein (ORF3a), envelope protein (E), membrane glycoprotein (M), ORF6 protein (ORF6), ORF7a protein (ORF7a), and ORF7b (ORF7b) genes, complete cds; ORF8 gene, complete sequence; and nucleocapsid phosphoprotein (N) and ORF10 protein (ORF10) genes, complete cds
Sequence ID: MZ851929.1 Length: 29823 
Range 1: 648 to 734

Score:150 bits(81), Expect:1e-32, 
Identities:85/87(98%),  Gaps:1/87(1%), Strand: Plus/Plus

Query  1    CCGATCTAAAGTCATTTGACTTAGGCGACGAGCTTGN-ACTGATCCTTATGAAGATTTTC  59
            ||||||||||||||||||||||||||||||||||||  ||||||||||||||||||||||
Sbjct  648  CCGATCTAAAGTCATTTGACTTAGGCGACGAGCTTGGCACTGATCCTTATGAAGATTTTC  707

Query  60   AAGAAAACTGGAACACTAAACATAGCA  86
            |||||||||||||||||||||||||||
Sbjct  708  AAGAAAACTGGAACACTAAACATAGCA  734


>Severe acute respiratory syndrome coronavirus 2 isolate SARS-CoV-2/human/USA/JW1936/2021 ORF1ab polyprotein (ORF1ab), ORF1a polyprotein (ORF1ab), surface glycoprotein (S), ORF3a protein (ORF3a), envelope protein (E), membrane glycoprotein (M), ORF6 protein (ORF6), ORF7a protein (ORF7a), and ORF7b (ORF7b) genes, complete cds; ORF8 gene, complete sequence; and nucleocapsid phosphoprotein (N) and ORF10 protein (ORF10) genes, complete cds
Sequence ID: MZ851928.1 Length: 29823 
Range 1: 648 to 734

Score:150 bits(81), Expect:1e-32, 
Identities:85/87(98%),  Gaps:1/87(1%), Strand: Plus/Plus

Query  1    CCGATCTAAAGTCATTTGACTTAGGCGACGAGCTTGN-ACTGATCCTTATGAAGATTTTC  59
            ||||||||||||||||||||||||||||||||||||  ||||||||||||||||||||||
Sbjct  648  CCGATCTAAAGTCATTTGACTTAGGCGACGAGCTTGGCACTGATCCTTATGAAGATTTTC  707

Query  60   AAGAAAACTGGAACACTAAACATAGCA  86
            |||||||||||||||||||||||||||
Sbjct  708  AAGAAAACTGGAACACTAAACATAGCA  734


>Severe acute respiratory syndrome coronavirus 2 isolate SARS-CoV-2/human/USA/JW1935/2021 ORF1ab polyprotein (ORF1ab) gene, partial cds; ORF1a polyprotein (ORF1ab) gene, complete cds; surface glycoprotein (S) gene, partial cds; ORF3a protein (ORF3a), envelope protein (E), membrane glycoprotein (M), and ORF6 protein (ORF6) genes, complete cds; ORF7a protein (ORF7a) and ORF7b (ORF7b) genes, partial cds; ORF8 gene, complete sequence; and nucleocapsid phosphoprotein (N) and ORF10 protein (ORF10) genes, complete cds
Sequence ID: MZ851927.1 Length: 29778 
Range 1: 627 to 713

Score:150 bits(81), Expect:1e-32, 
Identities:85/87(98%),  Gaps:1/87(1%), Strand: Plus/Plus

Query  1    CCGATCTAAAGTCATTTGACTTAGGCGACGAGCTTGN-ACTGATCCTTATGAAGATTTTC  59
            ||||||||||||||||||||||||||||||||||||  ||||||||||||||||||||||
Sbjct  627  CCGATCTAAAGTCATTTGACTTAGGCGACGAGCTTGGCACTGATCCTTATGAAGATTTTC  686

Query  60   AAGAAAACTGGAACACTAAACATAGCA  86
            |||||||||||||||||||||||||||
Sbjct  687  AAGAAAACTGGAACACTAAACATAGCA  713


>Severe acute respiratory syndrome coronavirus 2 isolate SARS-CoV-2/human/USA/JW1934/2021 ORF1ab polyprotein (ORF1ab), ORF1a polyprotein (ORF1ab), surface glycoprotein (S), ORF3a protein (ORF3a), envelope protein (E), membrane glycoprotein (M), ORF6 protein (ORF6), ORF7a protein (ORF7a), and ORF7b (ORF7b) genes, complete cds; ORF8 gene, complete sequence; and nucleocapsid phosphoprotein (N) and ORF10 protein (ORF10) genes, complete cds
Sequence ID: MZ851926.1 Length: 29795 
Range 1: 625 to 711

Score:150 bits(81), Expect:1e-32, 
Identities:85/87(98%),  Gaps:1/87(1%), Strand: Plus/Plus

Query  1    CCGATCTAAAGTCATTTGACTTAGGCGACGAGCTTGN-ACTGATCCTTATGAAGATTTTC  59
            ||||||||||||||||||||||||||||||||||||  ||||||||||||||||||||||
Sbjct  625  CCGATCTAAAGTCATTTGACTTAGGCGACGAGCTTGGCACTGATCCTTATGAAGATTTTC  684

Query  60   AAGAAAACTGGAACACTAAACATAGCA  86
            |||||||||||||||||||||||||||
Sbjct  685  AAGAAAACTGGAACACTAAACATAGCA  711


>Severe acute respiratory syndrome coronavirus 2 isolate SARS-CoV-2/human/USA/JW1931/2021 ORF1ab polyprotein (ORF1ab) gene, partial cds; ORF1a polyprotein (ORF1ab) gene, complete cds; surface glycoprotein (S) gene, partial cds; ORF3a protein (ORF3a) gene, complete cds; envelope protein (E) gene, partial cds; membrane glycoprotein (M) and ORF6 protein (ORF6) genes, complete cds; ORF7a protein (ORF7a) and ORF7b (ORF7b) genes, partial cds; ORF8 gene, complete sequence; and nucleocapsid phosphoprotein (N) and ORF10 protein (ORF10) genes, complete cds
Sequence ID: MZ851925.1 Length: 29795 
Range 1: 648 to 734

Score:150 bits(81), Expect:1e-32, 
Identities:85/87(98%),  Gaps:1/87(1%), Strand: Plus/Plus

Query  1    CCGATCTAAAGTCATTTGACTTAGGCGACGAGCTTGN-ACTGATCCTTATGAAGATTTTC  59
            ||||||||||||||||||||||||||||||||||||  ||||||||||||||||||||||
Sbjct  648  CCGATCTAAAGTCATTTGACTTAGGCGACGAGCTTGGCACTGATCCTTATGAAGATTTTC  707

Query  60   AAGAAAACTGGAACACTAAACATAGCA  86
            |||||||||||||||||||||||||||
Sbjct  708  AAGAAAACTGGAACACTAAACATAGCA  734


>Severe acute respiratory syndrome coronavirus 2 isolate SARS-CoV-2/human/USA/JW1929/2021 ORF1ab polyprotein (ORF1ab), ORF1a polyprotein (ORF1ab), surface glycoprotein (S), ORF3a protein (ORF3a), envelope protein (E), membrane glycoprotein (M), ORF6 protein (ORF6), ORF7a protein (ORF7a), and ORF7b (ORF7b) genes, complete cds; ORF8 gene, complete sequence; and nucleocapsid phosphoprotein (N) and ORF10 protein (ORF10) genes, complete cds
Sequence ID: MZ851924.1 Length: 29774 
Range 1: 628 to 714

Score:150 bits(81), Expect:1e-32, 
Identities:85/87(98%),  Gaps:1/87(1%), Strand: Plus/Plus

Query  1    CCGATCTAAAGTCATTTGACTTAGGCGACGAGCTTGN-ACTGATCCTTATGAAGATTTTC  59
            ||||||||||||||||||||||||||||||||||||  ||||||||||||||||||||||
Sbjct  628  CCGATCTAAAGTCATTTGACTTAGGCGACGAGCTTGGCACTGATCCTTATGAAGATTTTC  687

Query  60   AAGAAAACTGGAACACTAAACATAGCA  86
            |||||||||||||||||||||||||||
Sbjct  688  AAGAAAACTGGAACACTAAACATAGCA  714


>Severe acute respiratory syndrome coronavirus 2 isolate SARS-CoV-2/human/USA/JW1928/2021 ORF1ab polyprotein (ORF1ab), ORF1a polyprotein (ORF1ab), surface glycoprotein (S), ORF3a protein (ORF3a), envelope protein (E), membrane glycoprotein (M), ORF6 protein (ORF6), ORF7a protein (ORF7a), and ORF7b (ORF7b) genes, complete cds; ORF8 gene, complete sequence; and nucleocapsid phosphoprotein (N) and ORF10 protein (ORF10) genes, complete cds
Sequence ID: MZ851923.1 Length: 29790 
Range 1: 625 to 711

Score:150 bits(81), Expect:1e-32, 
Identities:85/87(98%),  Gaps:1/87(1%), Strand: Plus/Plus

Query  1    CCGATCTAAAGTCATTTGACTTAGGCGACGAGCTTGN-ACTGATCCTTATGAAGATTTTC  59
            ||||||||||||||||||||||||||||||||||||  ||||||||||||||||||||||
Sbjct  625  CCGATCTAAAGTCATTTGACTTAGGCGACGAGCTTGGCACTGATCCTTATGAAGATTTTC  684

Query  60   AAGAAAACTGGAACACTAAACATAGCA  86
            |||||||||||||||||||||||||||
Sbjct  685  AAGAAAACTGGAACACTAAACATAGCA  711


>Severe acute respiratory syndrome coronavirus 2 isolate SARS-CoV-2/human/USA/JW1927/2021 ORF1ab polyprotein (ORF1ab), ORF1a polyprotein (ORF1ab), and surface glycoprotein (S) genes, partial cds; ORF3a gene, partial sequence; envelope protein (E) and membrane glycoprotein (M) genes, partial cds; and ORF6 protein (ORF6), ORF7a protein (ORF7a), ORF7b (ORF7b), ORF8 protein (ORF8), nucleocapsid phosphoprotein (N), and ORF10 protein (ORF10) genes, complete cds
Sequence ID: MZ851922.1 Length: 29497 
Range 1: 348 to 434

Score:150 bits(81), Expect:1e-32, 
Identities:85/87(98%),  Gaps:1/87(1%), Strand: Plus/Plus

Query  1    CCGATCTAAAGTCATTTGACTTAGGCGACGAGCTTGN-ACTGATCCTTATGAAGATTTTC  59
            ||||||||||||||||||||||||||||||||||||  ||||||||||||||||||||||
Sbjct  348  CCGATCTAAAGTCATTTGACTTAGGCGACGAGCTTGGCACTGATCCTTATGAAGATTTTC  407

Query  60   AAGAAAACTGGAACACTAAACATAGCA  86
            |||||||||||||||||||||||||||
Sbjct  408  AAGAAAACTGGAACACTAAACATAGCA  434


>Severe acute respiratory syndrome coronavirus 2 isolate SARS-CoV-2/human/USA/JW1921/2021 ORF1ab polyprotein (ORF1ab) gene, partial cds; ORF1a polyprotein (ORF1ab) gene, complete cds; surface glycoprotein (S) gene, partial cds; ORF3a protein (ORF3a), envelope protein (E), membrane glycoprotein (M), ORF6 protein (ORF6), ORF7a protein (ORF7a), and ORF7b (ORF7b) genes, complete cds; ORF8 gene, complete sequence; and nucleocapsid phosphoprotein (N) and ORF10 protein (ORF10) genes, complete cds
Sequence ID: MZ851921.1 Length: 29771 
Range 1: 625 to 711

Score:150 bits(81), Expect:1e-32, 
Identities:85/87(98%),  Gaps:1/87(1%), Strand: Plus/Plus

Query  1    CCGATCTAAAGTCATTTGACTTAGGCGACGAGCTTGN-ACTGATCCTTATGAAGATTTTC  59
            ||||||||||||||||||||||||||||||||||||  ||||||||||||||||||||||
Sbjct  625  CCGATCTAAAGTCATTTGACTTAGGCGACGAGCTTGGCACTGATCCTTATGAAGATTTTC  684

Query  60   AAGAAAACTGGAACACTAAACATAGCA  86
            |||||||||||||||||||||||||||
Sbjct  685  AAGAAAACTGGAACACTAAACATAGCA  711


>Severe acute respiratory syndrome coronavirus 2 isolate SARS-CoV-2/human/USA/JW1920/2021 ORF1ab polyprotein (ORF1ab) gene, partial cds; ORF1a polyprotein (ORF1ab) gene, complete cds; surface glycoprotein (S) gene, partial cds; ORF3a protein (ORF3a), envelope protein (E), and membrane glycoprotein (M) genes, complete cds; ORF6 protein (ORF6), ORF7a protein (ORF7a), and ORF7b (ORF7b) genes, partial cds; ORF8 gene, complete sequence; nucleocapsid phosphoprotein (N) gene, complete cds; and ORF10 protein (ORF10) gene, partial cds
Sequence ID: MZ851920.1 Length: 29606 
Range 1: 625 to 711

Score:150 bits(81), Expect:1e-32, 
Identities:85/87(98%),  Gaps:1/87(1%), Strand: Plus/Plus

Query  1    CCGATCTAAAGTCATTTGACTTAGGCGACGAGCTTGN-ACTGATCCTTATGAAGATTTTC  59
            ||||||||||||||||||||||||||||||||||||  ||||||||||||||||||||||
Sbjct  625  CCGATCTAAAGTCATTTGACTTAGGCGACGAGCTTGGCACTGATCCTTATGAAGATTTTC  684

Query  60   AAGAAAACTGGAACACTAAACATAGCA  86
            |||||||||||||||||||||||||||
Sbjct  685  AAGAAAACTGGAACACTAAACATAGCA  711


>Severe acute respiratory syndrome coronavirus 2 isolate SARS-CoV-2/human/USA/JW1919/2021 ORF1ab polyprotein (ORF1ab), ORF1a polyprotein (ORF1ab), surface glycoprotein (S), ORF3a protein (ORF3a), envelope protein (E), membrane glycoprotein (M), ORF6 protein (ORF6), and ORF7a protein (ORF7a) genes, complete cds; ORF7b (ORF7b) gene, partial cds; ORF8 gene, partial sequence; and nucleocapsid phosphoprotein (N) and ORF10 protein (ORF10) genes, complete cds
Sequence ID: MZ851919.1 Length: 29631 
Range 1: 628 to 714

Score:150 bits(81), Expect:1e-32, 
Identities:85/87(98%),  Gaps:1/87(1%), Strand: Plus/Plus

Query  1    CCGATCTAAAGTCATTTGACTTAGGCGACGAGCTTGN-ACTGATCCTTATGAAGATTTTC  59
            ||||||||||||||||||||||||||||||||||||  ||||||||||||||||||||||
Sbjct  628  CCGATCTAAAGTCATTTGACTTAGGCGACGAGCTTGGCACTGATCCTTATGAAGATTTTC  687

Query  60   AAGAAAACTGGAACACTAAACATAGCA  86
            |||||||||||||||||||||||||||
Sbjct  688  AAGAAAACTGGAACACTAAACATAGCA  714


>Severe acute respiratory syndrome coronavirus 2 isolate SARS-CoV-2/human/USA/JW1917/2021 ORF1ab polyprotein (ORF1ab), ORF1a polyprotein (ORF1ab), surface glycoprotein (S), ORF3a protein (ORF3a), envelope protein (E), membrane glycoprotein (M), ORF6 protein (ORF6), ORF7a protein (ORF7a), and ORF7b (ORF7b) genes, complete cds; ORF8 gene, complete sequence; and nucleocapsid phosphoprotein (N) and ORF10 protein (ORF10) genes, complete cds
Sequence ID: MZ851918.1 Length: 29823 
Range 1: 648 to 734

Score:150 bits(81), Expect:1e-32, 
Identities:85/87(98%),  Gaps:1/87(1%), Strand: Plus/Plus

Query  1    CCGATCTAAAGTCATTTGACTTAGGCGACGAGCTTGN-ACTGATCCTTATGAAGATTTTC  59
            ||||||||||||||||||||||||||||||||||||  ||||||||||||||||||||||
Sbjct  648  CCGATCTAAAGTCATTTGACTTAGGCGACGAGCTTGGCACTGATCCTTATGAAGATTTTC  707

Query  60   AAGAAAACTGGAACACTAAACATAGCA  86
            |||||||||||||||||||||||||||
Sbjct  708  AAGAAAACTGGAACACTAAACATAGCA  734


>Severe acute respiratory syndrome coronavirus 2 isolate SARS-CoV-2/human/USA/JW1916/2021 ORF1ab polyprotein (ORF1ab), ORF1a polyprotein (ORF1ab), surface glycoprotein (S), ORF3a protein (ORF3a), envelope protein (E), membrane glycoprotein (M), ORF6 protein (ORF6), ORF7a protein (ORF7a), and ORF7b (ORF7b) genes, complete cds; ORF8 gene, complete sequence; and nucleocapsid phosphoprotein (N) and ORF10 protein (ORF10) genes, complete cds
Sequence ID: MZ851917.1 Length: 29823 
Range 1: 648 to 734

Score:150 bits(81), Expect:1e-32, 
Identities:85/87(98%),  Gaps:1/87(1%), Strand: Plus/Plus

Query  1    CCGATCTAAAGTCATTTGACTTAGGCGACGAGCTTGN-ACTGATCCTTATGAAGATTTTC  59
            ||||||||||||||||||||||||||||||||||||  ||||||||||||||||||||||
Sbjct  648  CCGATCTAAAGTCATTTGACTTAGGCGACGAGCTTGGCACTGATCCTTATGAAGATTTTC  707

Query  60   AAGAAAACTGGAACACTAAACATAGCA  86
            |||||||||||||||||||||||||||
Sbjct  708  AAGAAAACTGGAACACTAAACATAGCA  734


>Severe acute respiratory syndrome coronavirus 2 isolate SARS-CoV-2/human/USA/JW1915/2021 ORF1ab polyprotein (ORF1ab), ORF1a polyprotein (ORF1ab), surface glycoprotein (S), ORF3a protein (ORF3a), envelope protein (E), membrane glycoprotein (M), ORF6 protein (ORF6), ORF7a protein (ORF7a), and ORF7b (ORF7b) genes, complete cds; ORF8 gene, complete sequence; and nucleocapsid phosphoprotein (N) and ORF10 protein (ORF10) genes, complete cds
Sequence ID: MZ851916.1 Length: 29837 
Range 1: 662 to 748

Score:150 bits(81), Expect:1e-32, 
Identities:85/87(98%),  Gaps:1/87(1%), Strand: Plus/Plus

Query  1    CCGATCTAAAGTCATTTGACTTAGGCGACGAGCTTGN-ACTGATCCTTATGAAGATTTTC  59
            ||||||||||||||||||||||||||||||||||||  ||||||||||||||||||||||
Sbjct  662  CCGATCTAAAGTCATTTGACTTAGGCGACGAGCTTGGCACTGATCCTTATGAAGATTTTC  721

Query  60   AAGAAAACTGGAACACTAAACATAGCA  86
            |||||||||||||||||||||||||||
Sbjct  722  AAGAAAACTGGAACACTAAACATAGCA  748


>Severe acute respiratory syndrome coronavirus 2 isolate SARS-CoV-2/human/USA/JW1914/2021 ORF1ab polyprotein (ORF1ab), ORF1a polyprotein (ORF1ab), surface glycoprotein (S), ORF3a protein (ORF3a), envelope protein (E), membrane glycoprotein (M), ORF6 protein (ORF6), ORF7a protein (ORF7a), and ORF7b (ORF7b) genes, complete cds; ORF8 gene, complete sequence; and nucleocapsid phosphoprotein (N) and ORF10 protein (ORF10) genes, complete cds
Sequence ID: MZ851915.1 Length: 29828 
Range 1: 653 to 739

Score:150 bits(81), Expect:1e-32, 
Identities:85/87(98%),  Gaps:1/87(1%), Strand: Plus/Plus

Query  1    CCGATCTAAAGTCATTTGACTTAGGCGACGAGCTTGN-ACTGATCCTTATGAAGATTTTC  59
            ||||||||||||||||||||||||||||||||||||  ||||||||||||||||||||||
Sbjct  653  CCGATCTAAAGTCATTTGACTTAGGCGACGAGCTTGGCACTGATCCTTATGAAGATTTTC  712

Query  60   AAGAAAACTGGAACACTAAACATAGCA  86
            |||||||||||||||||||||||||||
Sbjct  713  AAGAAAACTGGAACACTAAACATAGCA  739


>Severe acute respiratory syndrome coronavirus 2 isolate SARS-CoV-2/human/USA/JW1913/2021 ORF1ab polyprotein (ORF1ab), ORF1a polyprotein (ORF1ab), surface glycoprotein (S), ORF3a protein (ORF3a), envelope protein (E), membrane glycoprotein (M), ORF6 protein (ORF6), ORF7a protein (ORF7a), and ORF7b (ORF7b) genes, complete cds; ORF8 gene, complete sequence; and nucleocapsid phosphoprotein (N) and ORF10 protein (ORF10) genes, complete cds
Sequence ID: MZ851914.1 Length: 29823 
Range 1: 648 to 734

Score:150 bits(81), Expect:1e-32, 
Identities:85/87(98%),  Gaps:1/87(1%), Strand: Plus/Plus

Query  1    CCGATCTAAAGTCATTTGACTTAGGCGACGAGCTTGN-ACTGATCCTTATGAAGATTTTC  59
            ||||||||||||||||||||||||||||||||||||  ||||||||||||||||||||||
Sbjct  648  CCGATCTAAAGTCATTTGACTTAGGCGACGAGCTTGGCACTGATCCTTATGAAGATTTTC  707

Query  60   AAGAAAACTGGAACACTAAACATAGCA  86
            |||||||||||||||||||||||||||
Sbjct  708  AAGAAAACTGGAACACTAAACATAGCA  734


>Severe acute respiratory syndrome coronavirus 2 isolate SARS-CoV-2/human/USA/JW1910/2021 ORF1ab polyprotein (ORF1ab), ORF1a polyprotein (ORF1ab), surface glycoprotein (S), ORF3a protein (ORF3a), envelope protein (E), membrane glycoprotein (M), ORF6 protein (ORF6), ORF7a protein (ORF7a), and ORF7b (ORF7b) genes, complete cds; ORF8 gene, complete sequence; and nucleocapsid phosphoprotein (N) and ORF10 protein (ORF10) genes, complete cds
Sequence ID: MZ851913.1 Length: 29804 
Range 1: 637 to 723

Score:150 bits(81), Expect:1e-32, 
Identities:85/87(98%),  Gaps:1/87(1%), Strand: Plus/Plus

Query  1    CCGATCTAAAGTCATTTGACTTAGGCGACGAGCTTGN-ACTGATCCTTATGAAGATTTTC  59
            ||||||||||||||||||||||||||||||||||||  ||||||||||||||||||||||
Sbjct  637  CCGATCTAAAGTCATTTGACTTAGGCGACGAGCTTGGCACTGATCCTTATGAAGATTTTC  696

Query  60   AAGAAAACTGGAACACTAAACATAGCA  86
            |||||||||||||||||||||||||||
Sbjct  697  AAGAAAACTGGAACACTAAACATAGCA  723


>Severe acute respiratory syndrome coronavirus 2 isolate SARS-CoV-2/human/USA/JW1909/2021 ORF1ab polyprotein (ORF1ab), ORF1a polyprotein (ORF1ab), surface glycoprotein (S), ORF3a protein (ORF3a), envelope protein (E), membrane glycoprotein (M), ORF6 protein (ORF6), ORF7a protein (ORF7a), and ORF7b (ORF7b) genes, complete cds; ORF8 gene, complete sequence; and nucleocapsid phosphoprotein (N) and ORF10 protein (ORF10) genes, complete cds
Sequence ID: MZ851912.1 Length: 29823 
Range 1: 648 to 734

Score:150 bits(81), Expect:1e-32, 
Identities:85/87(98%),  Gaps:1/87(1%), Strand: Plus/Plus

Query  1    CCGATCTAAAGTCATTTGACTTAGGCGACGAGCTTGN-ACTGATCCTTATGAAGATTTTC  59
            ||||||||||||||||||||||||||||||||||||  ||||||||||||||||||||||
Sbjct  648  CCGATCTAAAGTCATTTGACTTAGGCGACGAGCTTGGCACTGATCCTTATGAAGATTTTC  707

Query  60   AAGAAAACTGGAACACTAAACATAGCA  86
            |||||||||||||||||||||||||||
Sbjct  708  AAGAAAACTGGAACACTAAACATAGCA  734


>Severe acute respiratory syndrome coronavirus 2 isolate SARS-CoV-2/human/USA/JW1908/2021 ORF1ab polyprotein (ORF1ab), ORF1a polyprotein (ORF1ab), surface glycoprotein (S), ORF3a protein (ORF3a), envelope protein (E), membrane glycoprotein (M), ORF6 protein (ORF6), ORF7a protein (ORF7a), and ORF7b (ORF7b) genes, complete cds; ORF8 gene, complete sequence; and nucleocapsid phosphoprotein (N) and ORF10 protein (ORF10) genes, complete cds
Sequence ID: MZ851911.1 Length: 29823 
Range 1: 648 to 734

Score:150 bits(81), Expect:1e-32, 
Identities:85/87(98%),  Gaps:1/87(1%), Strand: Plus/Plus

Query  1    CCGATCTAAAGTCATTTGACTTAGGCGACGAGCTTGN-ACTGATCCTTATGAAGATTTTC  59
            ||||||||||||||||||||||||||||||||||||  ||||||||||||||||||||||
Sbjct  648  CCGATCTAAAGTCATTTGACTTAGGCGACGAGCTTGGCACTGATCCTTATGAAGATTTTC  707

Query  60   AAGAAAACTGGAACACTAAACATAGCA  86
            |||||||||||||||||||||||||||
Sbjct  708  AAGAAAACTGGAACACTAAACATAGCA  734


>Severe acute respiratory syndrome coronavirus 2 isolate SARS-CoV-2/human/USA/JW1907/2021 ORF1ab polyprotein (ORF1ab), ORF1a polyprotein (ORF1ab), surface glycoprotein (S), ORF3a protein (ORF3a), envelope protein (E), membrane glycoprotein (M), ORF6 protein (ORF6), ORF7a protein (ORF7a), and ORF7b (ORF7b) genes, complete cds; ORF8 gene, complete sequence; and nucleocapsid phosphoprotein (N) and ORF10 protein (ORF10) genes, complete cds
Sequence ID: MZ851910.1 Length: 29824 
Range 1: 648 to 734

Score:150 bits(81), Expect:1e-32, 
Identities:85/87(98%),  Gaps:1/87(1%), Strand: Plus/Plus

Query  1    CCGATCTAAAGTCATTTGACTTAGGCGACGAGCTTGN-ACTGATCCTTATGAAGATTTTC  59
            ||||||||||||||||||||||||||||||||||||  ||||||||||||||||||||||
Sbjct  648  CCGATCTAAAGTCATTTGACTTAGGCGACGAGCTTGGCACTGATCCTTATGAAGATTTTC  707

Query  60   AAGAAAACTGGAACACTAAACATAGCA  86
            |||||||||||||||||||||||||||
Sbjct  708  AAGAAAACTGGAACACTAAACATAGCA  734


>Severe acute respiratory syndrome coronavirus 2 isolate SARS-CoV-2/human/USA/JW1905/2021 ORF1ab polyprotein (ORF1ab), ORF1a polyprotein (ORF1ab), surface glycoprotein (S), ORF3a protein (ORF3a), envelope protein (E), membrane glycoprotein (M), ORF6 protein (ORF6), ORF7a protein (ORF7a), and ORF7b (ORF7b) genes, complete cds; ORF8 gene, complete sequence; and nucleocapsid phosphoprotein (N) and ORF10 protein (ORF10) genes, complete cds
Sequence ID: MZ851909.1 Length: 29823 
Range 1: 648 to 734

Score:150 bits(81), Expect:1e-32, 
Identities:85/87(98%),  Gaps:1/87(1%), Strand: Plus/Plus

Query  1    CCGATCTAAAGTCATTTGACTTAGGCGACGAGCTTGN-ACTGATCCTTATGAAGATTTTC  59
            ||||||||||||||||||||||||||||||||||||  ||||||||||||||||||||||
Sbjct  648  CCGATCTAAAGTCATTTGACTTAGGCGACGAGCTTGGCACTGATCCTTATGAAGATTTTC  707

Query  60   AAGAAAACTGGAACACTAAACATAGCA  86
            |||||||||||||||||||||||||||
Sbjct  708  AAGAAAACTGGAACACTAAACATAGCA  734


>Severe acute respiratory syndrome coronavirus 2 isolate SARS-CoV-2/human/USA/JW1903/2021 ORF1ab polyprotein (ORF1ab), ORF1a polyprotein (ORF1ab), surface glycoprotein (S), ORF3a protein (ORF3a), envelope protein (E), membrane glycoprotein (M), ORF6 protein (ORF6), ORF7a protein (ORF7a), and ORF7b (ORF7b) genes, complete cds; ORF8 gene, complete sequence; and nucleocapsid phosphoprotein (N) and ORF10 protein (ORF10) genes, complete cds
Sequence ID: MZ851908.1 Length: 29823 
Range 1: 648 to 734

Score:150 bits(81), Expect:1e-32, 
Identities:85/87(98%),  Gaps:1/87(1%), Strand: Plus/Plus

Query  1    CCGATCTAAAGTCATTTGACTTAGGCGACGAGCTTGN-ACTGATCCTTATGAAGATTTTC  59
            ||||||||||||||||||||||||||||||||||||  ||||||||||||||||||||||
Sbjct  648  CCGATCTAAAGTCATTTGACTTAGGCGACGAGCTTGGCACTGATCCTTATGAAGATTTTC  707

Query  60   AAGAAAACTGGAACACTAAACATAGCA  86
            |||||||||||||||||||||||||||
Sbjct  708  AAGAAAACTGGAACACTAAACATAGCA  734


>Severe acute respiratory syndrome coronavirus 2 isolate SARS-CoV-2/human/USA/JW1902/2021 ORF1ab polyprotein (ORF1ab), ORF1a polyprotein (ORF1ab), surface glycoprotein (S), ORF3a protein (ORF3a), envelope protein (E), membrane glycoprotein (M), ORF6 protein (ORF6), ORF7a protein (ORF7a), and ORF7b (ORF7b) genes, complete cds; ORF8 gene, complete sequence; and nucleocapsid phosphoprotein (N) and ORF10 protein (ORF10) genes, complete cds
Sequence ID: MZ851907.1 Length: 29815 
Range 1: 648 to 734

Score:150 bits(81), Expect:1e-32, 
Identities:85/87(98%),  Gaps:1/87(1%), Strand: Plus/Plus

Query  1    CCGATCTAAAGTCATTTGACTTAGGCGACGAGCTTGN-ACTGATCCTTATGAAGATTTTC  59
            ||||||||||||||||||||||||||||||||||||  ||||||||||||||||||||||
Sbjct  648  CCGATCTAAAGTCATTTGACTTAGGCGACGAGCTTGGCACTGATCCTTATGAAGATTTTC  707

Query  60   AAGAAAACTGGAACACTAAACATAGCA  86
            |||||||||||||||||||||||||||
Sbjct  708  AAGAAAACTGGAACACTAAACATAGCA  734


>Severe acute respiratory syndrome coronavirus 2 isolate SARS-CoV-2/human/USA/JW1899/2021 ORF1ab polyprotein (ORF1ab), ORF1a polyprotein (ORF1ab), surface glycoprotein (S), ORF3a protein (ORF3a), envelope protein (E), membrane glycoprotein (M), and ORF6 protein (ORF6) genes, complete cds; ORF7a gene, complete sequence; ORF7b (ORF7b) gene, complete cds; ORF8 gene, complete sequence; and nucleocapsid phosphoprotein (N) and ORF10 protein (ORF10) genes, complete cds
Sequence ID: MZ851906.1 Length: 29783 
Range 1: 625 to 711

Score:150 bits(81), Expect:1e-32, 
Identities:85/87(98%),  Gaps:1/87(1%), Strand: Plus/Plus

Query  1    CCGATCTAAAGTCATTTGACTTAGGCGACGAGCTTGN-ACTGATCCTTATGAAGATTTTC  59
            ||||||||||||||||||||||||||||||||||||  ||||||||||||||||||||||
Sbjct  625  CCGATCTAAAGTCATTTGACTTAGGCGACGAGCTTGGCACTGATCCTTATGAAGATTTTC  684

Query  60   AAGAAAACTGGAACACTAAACATAGCA  86
            |||||||||||||||||||||||||||
Sbjct  685  AAGAAAACTGGAACACTAAACATAGCA  711


>Severe acute respiratory syndrome coronavirus 2 isolate SARS-CoV-2/human/USA/JW1897/2021 ORF1ab polyprotein (ORF1ab), ORF1a polyprotein (ORF1ab), surface glycoprotein (S), ORF3a protein (ORF3a), envelope protein (E), membrane glycoprotein (M), ORF6 protein (ORF6), ORF7a protein (ORF7a), and ORF7b (ORF7b) genes, complete cds; ORF8 gene, complete sequence; and nucleocapsid phosphoprotein (N) and ORF10 protein (ORF10) genes, complete cds
Sequence ID: MZ851905.1 Length: 29823 
Range 1: 648 to 734

Score:150 bits(81), Expect:1e-32, 
Identities:85/87(98%),  Gaps:1/87(1%), Strand: Plus/Plus

Query  1    CCGATCTAAAGTCATTTGACTTAGGCGACGAGCTTGN-ACTGATCCTTATGAAGATTTTC  59
            ||||||||||||||||||||||||||||||||||||  ||||||||||||||||||||||
Sbjct  648  CCGATCTAAAGTCATTTGACTTAGGCGACGAGCTTGGCACTGATCCTTATGAAGATTTTC  707

Query  60   AAGAAAACTGGAACACTAAACATAGCA  86
            |||||||||||||||||||||||||||
Sbjct  708  AAGAAAACTGGAACACTAAACATAGCA  734


>Severe acute respiratory syndrome coronavirus 2 isolate SARS-CoV-2/human/USA/JW1896/2021 ORF1ab polyprotein (ORF1ab), ORF1a polyprotein (ORF1ab), surface glycoprotein (S), ORF3a protein (ORF3a), envelope protein (E), membrane glycoprotein (M), and ORF6 protein (ORF6) genes, complete cds; ORF7a protein (ORF7a) and ORF7b (ORF7b) genes, partial cds; ORF8 gene, complete sequence; and nucleocapsid phosphoprotein (N) and ORF10 protein (ORF10) genes, complete cds
Sequence ID: MZ851904.1 Length: 29802 
Range 1: 647 to 733

Score:150 bits(81), Expect:1e-32, 
Identities:85/87(98%),  Gaps:1/87(1%), Strand: Plus/Plus

Query  1    CCGATCTAAAGTCATTTGACTTAGGCGACGAGCTTGN-ACTGATCCTTATGAAGATTTTC  59
            ||||||||||||||||||||||||||||||||||||  ||||||||||||||||||||||
Sbjct  647  CCGATCTAAAGTCATTTGACTTAGGCGACGAGCTTGGCACTGATCCTTATGAAGATTTTC  706

Query  60   AAGAAAACTGGAACACTAAACATAGCA  86
            |||||||||||||||||||||||||||
Sbjct  707  AAGAAAACTGGAACACTAAACATAGCA  733


>Severe acute respiratory syndrome coronavirus 2 isolate SARS-CoV-2/human/USA/JW1895/2021 ORF1ab polyprotein (ORF1ab), ORF1a polyprotein (ORF1ab), surface glycoprotein (S), ORF3a protein (ORF3a), envelope protein (E), membrane glycoprotein (M), ORF6 protein (ORF6), ORF7a protein (ORF7a), and ORF7b (ORF7b) genes, complete cds; ORF8 gene, complete sequence; and nucleocapsid phosphoprotein (N) and ORF10 protein (ORF10) genes, complete cds
Sequence ID: MZ851903.1 Length: 29823 
Range 1: 648 to 734

Score:150 bits(81), Expect:1e-32, 
Identities:85/87(98%),  Gaps:1/87(1%), Strand: Plus/Plus

Query  1    CCGATCTAAAGTCATTTGACTTAGGCGACGAGCTTGN-ACTGATCCTTATGAAGATTTTC  59
            ||||||||||||||||||||||||||||||||||||  ||||||||||||||||||||||
Sbjct  648  CCGATCTAAAGTCATTTGACTTAGGCGACGAGCTTGGCACTGATCCTTATGAAGATTTTC  707

Query  60   AAGAAAACTGGAACACTAAACATAGCA  86
            |||||||||||||||||||||||||||
Sbjct  708  AAGAAAACTGGAACACTAAACATAGCA  734


>Severe acute respiratory syndrome coronavirus 2 isolate SARS-CoV-2/human/USA/JW1893/2021 ORF1ab polyprotein (ORF1ab), ORF1a polyprotein (ORF1ab), surface glycoprotein (S), ORF3a protein (ORF3a), envelope protein (E), membrane glycoprotein (M), ORF6 protein (ORF6), ORF7a protein (ORF7a), and ORF7b (ORF7b) genes, complete cds; ORF8 gene, complete sequence; and nucleocapsid phosphoprotein (N) and ORF10 protein (ORF10) genes, complete cds
Sequence ID: MZ851902.1 Length: 29823 
Range 1: 648 to 734

Score:150 bits(81), Expect:1e-32, 
Identities:85/87(98%),  Gaps:1/87(1%), Strand: Plus/Plus

Query  1    CCGATCTAAAGTCATTTGACTTAGGCGACGAGCTTGN-ACTGATCCTTATGAAGATTTTC  59
            ||||||||||||||||||||||||||||||||||||  ||||||||||||||||||||||
Sbjct  648  CCGATCTAAAGTCATTTGACTTAGGCGACGAGCTTGGCACTGATCCTTATGAAGATTTTC  707

Query  60   AAGAAAACTGGAACACTAAACATAGCA  86
            |||||||||||||||||||||||||||
Sbjct  708  AAGAAAACTGGAACACTAAACATAGCA  734


>Severe acute respiratory syndrome coronavirus 2 isolate SARS-CoV-2/human/USA/JW1892/2021 ORF1ab polyprotein (ORF1ab), ORF1a polyprotein (ORF1ab), surface glycoprotein (S), ORF3a protein (ORF3a), envelope protein (E), membrane glycoprotein (M), ORF6 protein (ORF6), ORF7a protein (ORF7a), and ORF7b (ORF7b) genes, complete cds; ORF8 gene, complete sequence; and nucleocapsid phosphoprotein (N) and ORF10 protein (ORF10) genes, complete cds
Sequence ID: MZ851901.1 Length: 29838 
Range 1: 663 to 749

Score:150 bits(81), Expect:1e-32, 
Identities:85/87(98%),  Gaps:1/87(1%), Strand: Plus/Plus

Query  1    CCGATCTAAAGTCATTTGACTTAGGCGACGAGCTTGN-ACTGATCCTTATGAAGATTTTC  59
            ||||||||||||||||||||||||||||||||||||  ||||||||||||||||||||||
Sbjct  663  CCGATCTAAAGTCATTTGACTTAGGCGACGAGCTTGGCACTGATCCTTATGAAGATTTTC  722

Query  60   AAGAAAACTGGAACACTAAACATAGCA  86
            |||||||||||||||||||||||||||
Sbjct  723  AAGAAAACTGGAACACTAAACATAGCA  749


>Severe acute respiratory syndrome coronavirus 2 isolate SARS-CoV-2/human/USA/JW1891/2021 ORF1ab polyprotein (ORF1ab), ORF1a polyprotein (ORF1ab), surface glycoprotein (S), ORF3a protein (ORF3a), envelope protein (E), membrane glycoprotein (M), ORF6 protein (ORF6), ORF7a protein (ORF7a), and ORF7b (ORF7b) genes, complete cds; ORF8 gene, complete sequence; and nucleocapsid phosphoprotein (N) and ORF10 protein (ORF10) genes, complete cds
Sequence ID: MZ851900.1 Length: 29836 
Range 1: 661 to 747

Score:150 bits(81), Expect:1e-32, 
Identities:85/87(98%),  Gaps:1/87(1%), Strand: Plus/Plus

Query  1    CCGATCTAAAGTCATTTGACTTAGGCGACGAGCTTGN-ACTGATCCTTATGAAGATTTTC  59
            ||||||||||||||||||||||||||||||||||||  ||||||||||||||||||||||
Sbjct  661  CCGATCTAAAGTCATTTGACTTAGGCGACGAGCTTGGCACTGATCCTTATGAAGATTTTC  720

Query  60   AAGAAAACTGGAACACTAAACATAGCA  86
            |||||||||||||||||||||||||||
Sbjct  721  AAGAAAACTGGAACACTAAACATAGCA  747


>Severe acute respiratory syndrome coronavirus 2 isolate SARS-CoV-2/human/USA/JW1890/2021 ORF1ab polyprotein (ORF1ab), ORF1a polyprotein (ORF1ab), surface glycoprotein (S), ORF3a protein (ORF3a), envelope protein (E), membrane glycoprotein (M), ORF6 protein (ORF6), ORF7a protein (ORF7a), and ORF7b (ORF7b) genes, complete cds; ORF8 gene, complete sequence; and nucleocapsid phosphoprotein (N) and ORF10 protein (ORF10) genes, complete cds
Sequence ID: MZ851899.1 Length: 29823 
Range 1: 648 to 734

Score:150 bits(81), Expect:1e-32, 
Identities:85/87(98%),  Gaps:1/87(1%), Strand: Plus/Plus

Query  1    CCGATCTAAAGTCATTTGACTTAGGCGACGAGCTTGN-ACTGATCCTTATGAAGATTTTC  59
            ||||||||||||||||||||||||||||||||||||  ||||||||||||||||||||||
Sbjct  648  CCGATCTAAAGTCATTTGACTTAGGCGACGAGCTTGGCACTGATCCTTATGAAGATTTTC  707

Query  60   AAGAAAACTGGAACACTAAACATAGCA  86
            |||||||||||||||||||||||||||
Sbjct  708  AAGAAAACTGGAACACTAAACATAGCA  734


>Severe acute respiratory syndrome coronavirus 2 isolate SARS-CoV-2/human/USA/JW1889/2021 ORF1ab polyprotein (ORF1ab), ORF1a polyprotein (ORF1ab), and surface glycoprotein (S) genes, partial cds; ORF3a protein (ORF3a) gene, complete cds; envelope protein (E) and membrane glycoprotein (M) genes, partial cds; ORF6 protein (ORF6) gene, complete cds; ORF7a protein (ORF7a) and ORF7b (ORF7b) genes, partial cds; ORF8 gene, complete sequence; and nucleocapsid phosphoprotein (N) gene, partial cds
Sequence ID: MZ851898.1 Length: 29319 
Range 1: 625 to 711

Score:150 bits(81), Expect:1e-32, 
Identities:85/87(98%),  Gaps:1/87(1%), Strand: Plus/Plus

Query  1    CCGATCTAAAGTCATTTGACTTAGGCGACGAGCTTGN-ACTGATCCTTATGAAGATTTTC  59
            ||||||||||||||||||||||||||||||||||||  ||||||||||||||||||||||
Sbjct  625  CCGATCTAAAGTCATTTGACTTAGGCGACGAGCTTGGCACTGATCCTTATGAAGATTTTC  684

Query  60   AAGAAAACTGGAACACTAAACATAGCA  86
            |||||||||||||||||||||||||||
Sbjct  685  AAGAAAACTGGAACACTAAACATAGCA  711


>Severe acute respiratory syndrome coronavirus 2 isolate SARS-CoV-2/human/USA/JW1888/2021 ORF1ab polyprotein (ORF1ab), ORF1a polyprotein (ORF1ab), surface glycoprotein (S), ORF3a protein (ORF3a), envelope protein (E), membrane glycoprotein (M), ORF6 protein (ORF6), ORF7a protein (ORF7a), and ORF7b (ORF7b) genes, complete cds; ORF8 gene, complete sequence; and nucleocapsid phosphoprotein (N) and ORF10 protein (ORF10) genes, complete cds
Sequence ID: MZ851897.1 Length: 29793 
Range 1: 646 to 732

Score:150 bits(81), Expect:1e-32, 
Identities:85/87(98%),  Gaps:1/87(1%), Strand: Plus/Plus

Query  1    CCGATCTAAAGTCATTTGACTTAGGCGACGAGCTTGN-ACTGATCCTTATGAAGATTTTC  59
            ||||||||||||||||||||||||||||||||||||  ||||||||||||||||||||||
Sbjct  646  CCGATCTAAAGTCATTTGACTTAGGCGACGAGCTTGGCACTGATCCTTATGAAGATTTTC  705

Query  60   AAGAAAACTGGAACACTAAACATAGCA  86
            |||||||||||||||||||||||||||
Sbjct  706  AAGAAAACTGGAACACTAAACATAGCA  732


>Severe acute respiratory syndrome coronavirus 2 isolate SARS-CoV-2/human/USA/JW1887/2021, complete genome
Sequence ID: MZ851896.1 Length: 29814 
Range 1: 648 to 734

Score:150 bits(81), Expect:1e-32, 
Identities:85/87(98%),  Gaps:1/87(1%), Strand: Plus/Plus

Query  1    CCGATCTAAAGTCATTTGACTTAGGCGACGAGCTTGN-ACTGATCCTTATGAAGATTTTC  59
            ||||||||||||||||||||||||||||||||||||  ||||||||||||||||||||||
Sbjct  648  CCGATCTAAAGTCATTTGACTTAGGCGACGAGCTTGGCACTGATCCTTATGAAGATTTTC  707

Query  60   AAGAAAACTGGAACACTAAACATAGCA  86
            |||||||||||||||||||||||||||
Sbjct  708  AAGAAAACTGGAACACTAAACATAGCA  734


>Severe acute respiratory syndrome coronavirus 2 isolate SARS-CoV-2/human/USA/JW1886/2021 ORF1ab polyprotein (ORF1ab), ORF1a polyprotein (ORF1ab), surface glycoprotein (S), ORF3a protein (ORF3a), envelope protein (E), membrane glycoprotein (M), ORF6 protein (ORF6), ORF7a protein (ORF7a), and ORF7b (ORF7b) genes, complete cds; ORF8 gene, complete sequence; and nucleocapsid phosphoprotein (N) and ORF10 protein (ORF10) genes, complete cds
Sequence ID: MZ851895.1 Length: 29816 
Range 1: 648 to 734

Score:150 bits(81), Expect:1e-32, 
Identities:85/87(98%),  Gaps:1/87(1%), Strand: Plus/Plus

Query  1    CCGATCTAAAGTCATTTGACTTAGGCGACGAGCTTGN-ACTGATCCTTATGAAGATTTTC  59
            ||||||||||||||||||||||||||||||||||||  ||||||||||||||||||||||
Sbjct  648  CCGATCTAAAGTCATTTGACTTAGGCGACGAGCTTGGCACTGATCCTTATGAAGATTTTC  707

Query  60   AAGAAAACTGGAACACTAAACATAGCA  86
            |||||||||||||||||||||||||||
Sbjct  708  AAGAAAACTGGAACACTAAACATAGCA  734


>Severe acute respiratory syndrome coronavirus 2 isolate SARS-CoV-2/human/USA/JW1885/2021 ORF1ab polyprotein (ORF1ab), ORF1a polyprotein (ORF1ab), surface glycoprotein (S), ORF3a protein (ORF3a), envelope protein (E), membrane glycoprotein (M), ORF6 protein (ORF6), ORF7a protein (ORF7a), and ORF7b (ORF7b) genes, complete cds; ORF8 gene, complete sequence; and nucleocapsid phosphoprotein (N) and ORF10 protein (ORF10) genes, complete cds
Sequence ID: MZ851894.1 Length: 29826 
Range 1: 651 to 737

Score:150 bits(81), Expect:1e-32, 
Identities:85/87(98%),  Gaps:1/87(1%), Strand: Plus/Plus

Query  1    CCGATCTAAAGTCATTTGACTTAGGCGACGAGCTTGN-ACTGATCCTTATGAAGATTTTC  59
            ||||||||||||||||||||||||||||||||||||  ||||||||||||||||||||||
Sbjct  651  CCGATCTAAAGTCATTTGACTTAGGCGACGAGCTTGGCACTGATCCTTATGAAGATTTTC  710

Query  60   AAGAAAACTGGAACACTAAACATAGCA  86
            |||||||||||||||||||||||||||
Sbjct  711  AAGAAAACTGGAACACTAAACATAGCA  737


>Severe acute respiratory syndrome coronavirus 2 isolate SARS-CoV-2/human/USA/JW1884/2021 ORF1ab polyprotein (ORF1ab), ORF1a polyprotein (ORF1ab), surface glycoprotein (S), ORF3a protein (ORF3a), envelope protein (E), membrane glycoprotein (M), ORF6 protein (ORF6), ORF7a protein (ORF7a), and ORF7b (ORF7b) genes, complete cds; ORF8 gene, complete sequence; and nucleocapsid phosphoprotein (N) and ORF10 protein (ORF10) genes, complete cds
Sequence ID: MZ851893.1 Length: 29648 
Range 1: 648 to 734

Score:150 bits(81), Expect:1e-32, 
Identities:85/87(98%),  Gaps:1/87(1%), Strand: Plus/Plus

Query  1    CCGATCTAAAGTCATTTGACTTAGGCGACGAGCTTGN-ACTGATCCTTATGAAGATTTTC  59
            ||||||||||||||||||||||||||||||||||||  ||||||||||||||||||||||
Sbjct  648  CCGATCTAAAGTCATTTGACTTAGGCGACGAGCTTGGCACTGATCCTTATGAAGATTTTC  707

Query  60   AAGAAAACTGGAACACTAAACATAGCA  86
            |||||||||||||||||||||||||||
Sbjct  708  AAGAAAACTGGAACACTAAACATAGCA  734


>Severe acute respiratory syndrome coronavirus 2 isolate SARS-CoV-2/human/USA/JW1883/2021 ORF1ab polyprotein (ORF1ab), ORF1a polyprotein (ORF1ab), surface glycoprotein (S), ORF3a protein (ORF3a), envelope protein (E), membrane glycoprotein (M), ORF6 protein (ORF6), ORF7a protein (ORF7a), and ORF7b (ORF7b) genes, complete cds; ORF8 gene, complete sequence; and nucleocapsid phosphoprotein (N) and ORF10 protein (ORF10) genes, complete cds
Sequence ID: MZ851892.1 Length: 29823 
Range 1: 648 to 734

Score:150 bits(81), Expect:1e-32, 
Identities:85/87(98%),  Gaps:1/87(1%), Strand: Plus/Plus

Query  1    CCGATCTAAAGTCATTTGACTTAGGCGACGAGCTTGN-ACTGATCCTTATGAAGATTTTC  59
            ||||||||||||||||||||||||||||||||||||  ||||||||||||||||||||||
Sbjct  648  CCGATCTAAAGTCATTTGACTTAGGCGACGAGCTTGGCACTGATCCTTATGAAGATTTTC  707

Query  60   AAGAAAACTGGAACACTAAACATAGCA  86
            |||||||||||||||||||||||||||
Sbjct  708  AAGAAAACTGGAACACTAAACATAGCA  734


>Severe acute respiratory syndrome coronavirus 2 isolate SARS-CoV-2/human/USA/JW1882/2021 ORF1ab polyprotein (ORF1ab), ORF1a polyprotein (ORF1ab), surface glycoprotein (S), ORF3a protein (ORF3a), envelope protein (E), membrane glycoprotein (M), ORF6 protein (ORF6), ORF7a protein (ORF7a), and ORF7b (ORF7b) genes, complete cds; ORF8 gene, complete sequence; and nucleocapsid phosphoprotein (N) and ORF10 protein (ORF10) genes, complete cds
Sequence ID: MZ851891.1 Length: 29823 
Range 1: 648 to 734

Score:150 bits(81), Expect:1e-32, 
Identities:85/87(98%),  Gaps:1/87(1%), Strand: Plus/Plus

Query  1    CCGATCTAAAGTCATTTGACTTAGGCGACGAGCTTGN-ACTGATCCTTATGAAGATTTTC  59
            ||||||||||||||||||||||||||||||||||||  ||||||||||||||||||||||
Sbjct  648  CCGATCTAAAGTCATTTGACTTAGGCGACGAGCTTGGCACTGATCCTTATGAAGATTTTC  707

Query  60   AAGAAAACTGGAACACTAAACATAGCA  86
            |||||||||||||||||||||||||||
Sbjct  708  AAGAAAACTGGAACACTAAACATAGCA  734


>Severe acute respiratory syndrome coronavirus 2 isolate SARS-CoV-2/human/USA/JW1881/2021 ORF1ab polyprotein (ORF1ab), ORF1a polyprotein (ORF1ab), surface glycoprotein (S), ORF3a protein (ORF3a), envelope protein (E), membrane glycoprotein (M), ORF6 protein (ORF6), ORF7a protein (ORF7a), and ORF7b (ORF7b) genes, complete cds; ORF8 gene, complete sequence; and nucleocapsid phosphoprotein (N) and ORF10 protein (ORF10) genes, complete cds
Sequence ID: MZ851890.1 Length: 29823 
Range 1: 648 to 734

Score:150 bits(81), Expect:1e-32, 
Identities:85/87(98%),  Gaps:1/87(1%), Strand: Plus/Plus

Query  1    CCGATCTAAAGTCATTTGACTTAGGCGACGAGCTTGN-ACTGATCCTTATGAAGATTTTC  59
            ||||||||||||||||||||||||||||||||||||  ||||||||||||||||||||||
Sbjct  648  CCGATCTAAAGTCATTTGACTTAGGCGACGAGCTTGGCACTGATCCTTATGAAGATTTTC  707

Query  60   AAGAAAACTGGAACACTAAACATAGCA  86
            |||||||||||||||||||||||||||
Sbjct  708  AAGAAAACTGGAACACTAAACATAGCA  734


>Severe acute respiratory syndrome coronavirus 2 isolate SARS-CoV-2/human/USA/JW1880/2021 ORF1ab polyprotein (ORF1ab), ORF1a polyprotein (ORF1ab), surface glycoprotein (S), ORF3a protein (ORF3a), envelope protein (E), membrane glycoprotein (M), ORF6 protein (ORF6), ORF7a protein (ORF7a), and ORF7b (ORF7b) genes, complete cds; ORF8 gene, complete sequence; and nucleocapsid phosphoprotein (N) and ORF10 protein (ORF10) genes, complete cds
Sequence ID: MZ851889.1 Length: 29814 
Range 1: 648 to 734

Score:150 bits(81), Expect:1e-32, 
Identities:85/87(98%),  Gaps:1/87(1%), Strand: Plus/Plus

Query  1    CCGATCTAAAGTCATTTGACTTAGGCGACGAGCTTGN-ACTGATCCTTATGAAGATTTTC  59
            ||||||||||||||||||||||||||||||||||||  ||||||||||||||||||||||
Sbjct  648  CCGATCTAAAGTCATTTGACTTAGGCGACGAGCTTGGCACTGATCCTTATGAAGATTTTC  707

Query  60   AAGAAAACTGGAACACTAAACATAGCA  86
            |||||||||||||||||||||||||||
Sbjct  708  AAGAAAACTGGAACACTAAACATAGCA  734


>Severe acute respiratory syndrome coronavirus 2 isolate SARS-CoV-2/human/USA/JW1879/2021 ORF1ab polyprotein (ORF1ab), ORF1a polyprotein (ORF1ab), surface glycoprotein (S), ORF3a protein (ORF3a), envelope protein (E), membrane glycoprotein (M), ORF6 protein (ORF6), ORF7a protein (ORF7a), and ORF7b (ORF7b) genes, complete cds; ORF8 gene, complete sequence; and nucleocapsid phosphoprotein (N) and ORF10 protein (ORF10) genes, complete cds
Sequence ID: MZ851888.1 Length: 29823 
Range 1: 648 to 734

Score:150 bits(81), Expect:1e-32, 
Identities:85/87(98%),  Gaps:1/87(1%), Strand: Plus/Plus

Query  1    CCGATCTAAAGTCATTTGACTTAGGCGACGAGCTTGN-ACTGATCCTTATGAAGATTTTC  59
            ||||||||||||||||||||||||||||||||||||  ||||||||||||||||||||||
Sbjct  648  CCGATCTAAAGTCATTTGACTTAGGCGACGAGCTTGGCACTGATCCTTATGAAGATTTTC  707

Query  60   AAGAAAACTGGAACACTAAACATAGCA  86
            |||||||||||||||||||||||||||
Sbjct  708  AAGAAAACTGGAACACTAAACATAGCA  734


>Severe acute respiratory syndrome coronavirus 2 isolate SARS-CoV-2/human/USA/JW1878/2021 ORF1ab polyprotein (ORF1ab), ORF1a polyprotein (ORF1ab), surface glycoprotein (S), ORF3a protein (ORF3a), envelope protein (E), membrane glycoprotein (M), ORF6 protein (ORF6), ORF7a protein (ORF7a), and ORF7b (ORF7b) genes, complete cds; ORF8 gene, complete sequence; and nucleocapsid phosphoprotein (N) and ORF10 protein (ORF10) genes, complete cds
Sequence ID: MZ851887.1 Length: 29793 
Range 1: 648 to 734

Score:150 bits(81), Expect:1e-32, 
Identities:85/87(98%),  Gaps:1/87(1%), Strand: Plus/Plus

Query  1    CCGATCTAAAGTCATTTGACTTAGGCGACGAGCTTGN-ACTGATCCTTATGAAGATTTTC  59
            ||||||||||||||||||||||||||||||||||||  ||||||||||||||||||||||
Sbjct  648  CCGATCTAAAGTCATTTGACTTAGGCGACGAGCTTGGCACTGATCCTTATGAAGATTTTC  707

Query  60   AAGAAAACTGGAACACTAAACATAGCA  86
            |||||||||||||||||||||||||||
Sbjct  708  AAGAAAACTGGAACACTAAACATAGCA  734


>Severe acute respiratory syndrome coronavirus 2 isolate SARS-CoV-2/human/USA/JW1877/2021 ORF1ab polyprotein (ORF1ab) gene, partial cds; ORF1a polyprotein (ORF1ab) gene, complete cds; surface glycoprotein (S) gene, partial cds; ORF3a protein (ORF3a), envelope protein (E), membrane glycoprotein (M), and ORF6 protein (ORF6) genes, complete cds; ORF7a protein (ORF7a) and ORF7b (ORF7b) genes, partial cds; ORF8 gene, complete sequence; nucleocapsid phosphoprotein (N) gene, complete cds; and ORF10 protein (ORF10) gene, partial cds
Sequence ID: MZ851886.1 Length: 29605 
Range 1: 625 to 711

Score:150 bits(81), Expect:1e-32, 
Identities:85/87(98%),  Gaps:1/87(1%), Strand: Plus/Plus

Query  1    CCGATCTAAAGTCATTTGACTTAGGCGACGAGCTTGN-ACTGATCCTTATGAAGATTTTC  59
            ||||||||||||||||||||||||||||||||||||  ||||||||||||||||||||||
Sbjct  625  CCGATCTAAAGTCATTTGACTTAGGCGACGAGCTTGGCACTGATCCTTATGAAGATTTTC  684

Query  60   AAGAAAACTGGAACACTAAACATAGCA  86
            |||||||||||||||||||||||||||
Sbjct  685  AAGAAAACTGGAACACTAAACATAGCA  711


>Severe acute respiratory syndrome coronavirus 2 isolate SARS-CoV-2/human/USA/JW1876/2021 ORF1ab polyprotein (ORF1ab), ORF1a polyprotein (ORF1ab), surface glycoprotein (S), ORF3a protein (ORF3a), envelope protein (E), membrane glycoprotein (M), ORF6 protein (ORF6), ORF7a protein (ORF7a), and ORF7b (ORF7b) genes, complete cds; ORF8 gene, complete sequence; and nucleocapsid phosphoprotein (N) and ORF10 protein (ORF10) genes, complete cds
Sequence ID: MZ851885.1 Length: 29791 
Range 1: 625 to 711

Score:150 bits(81), Expect:1e-32, 
Identities:85/87(98%),  Gaps:1/87(1%), Strand: Plus/Plus

Query  1    CCGATCTAAAGTCATTTGACTTAGGCGACGAGCTTGN-ACTGATCCTTATGAAGATTTTC  59
            ||||||||||||||||||||||||||||||||||||  ||||||||||||||||||||||
Sbjct  625  CCGATCTAAAGTCATTTGACTTAGGCGACGAGCTTGGCACTGATCCTTATGAAGATTTTC  684

Query  60   AAGAAAACTGGAACACTAAACATAGCA  86
            |||||||||||||||||||||||||||
Sbjct  685  AAGAAAACTGGAACACTAAACATAGCA  711


>Severe acute respiratory syndrome coronavirus 2 isolate SARS-CoV-2/human/USA/JW1875/2021 ORF1ab polyprotein (ORF1ab) gene, partial cds; ORF1a polyprotein (ORF1ab) gene, complete cds; surface glycoprotein (S) gene, partial cds; ORF3a protein (ORF3a), envelope protein (E), membrane glycoprotein (M), and ORF6 protein (ORF6) genes, complete cds; ORF7a protein (ORF7a) and ORF7b (ORF7b) genes, partial cds; ORF8 gene, complete sequence; nucleocapsid phosphoprotein (N) gene, complete cds; and ORF10 protein (ORF10) gene, partial cds
Sequence ID: MZ851884.1 Length: 29618 
Range 1: 639 to 725

Score:150 bits(81), Expect:1e-32, 
Identities:85/87(98%),  Gaps:1/87(1%), Strand: Plus/Plus

Query  1    CCGATCTAAAGTCATTTGACTTAGGCGACGAGCTTGN-ACTGATCCTTATGAAGATTTTC  59
            ||||||||||||||||||||||||||||||||||||  ||||||||||||||||||||||
Sbjct  639  CCGATCTAAAGTCATTTGACTTAGGCGACGAGCTTGGCACTGATCCTTATGAAGATTTTC  698

Query  60   AAGAAAACTGGAACACTAAACATAGCA  86
            |||||||||||||||||||||||||||
Sbjct  699  AAGAAAACTGGAACACTAAACATAGCA  725


>Severe acute respiratory syndrome coronavirus 2 isolate SARS-CoV-2/human/USA/JW1873/2021 ORF1ab polyprotein (ORF1ab), ORF1a polyprotein (ORF1ab), surface glycoprotein (S), ORF3a protein (ORF3a), envelope protein (E), membrane glycoprotein (M), ORF6 protein (ORF6), ORF7a protein (ORF7a), and ORF7b (ORF7b) genes, complete cds; ORF8 gene, complete sequence; and nucleocapsid phosphoprotein (N) and ORF10 protein (ORF10) genes, complete cds
Sequence ID: MZ851883.1 Length: 29645 
Range 1: 648 to 734

Score:150 bits(81), Expect:1e-32, 
Identities:85/87(98%),  Gaps:1/87(1%), Strand: Plus/Plus

Query  1    CCGATCTAAAGTCATTTGACTTAGGCGACGAGCTTGN-ACTGATCCTTATGAAGATTTTC  59
            ||||||||||||||||||||||||||||||||||||  ||||||||||||||||||||||
Sbjct  648  CCGATCTAAAGTCATTTGACTTAGGCGACGAGCTTGGCACTGATCCTTATGAAGATTTTC  707

Query  60   AAGAAAACTGGAACACTAAACATAGCA  86
            |||||||||||||||||||||||||||
Sbjct  708  AAGAAAACTGGAACACTAAACATAGCA  734


		
