# Supplementary material for: Mathematical modeling based on RT-qPCR analysis of SARS-CoV-2 in wastewater as a tool for epidemiology
Source: Sci Rep. 2021 Sep 30;11:19456. doi: 10.1038/s41598-021-98653-x (PMC8484274; doi:10.1038/s41598-021-98653-x)
Supplement: Supplementary file 2 — Supplementary Information 2. [file 41598_2021_98653_MOESM2_ESM.zip › P5 Vrakuna 24:02:2021.txt]

RID: J75TNFTA016	
Job Title:Nucleotide Sequence				
Program: BLASTN 
Query: None ID: lcl|Query_25859(dna) Length: 36
Database: nt Nucleotide collection (nt)
	
Sequences producing significant alignments:
                                                                  Scientific      Common                     Max    Total Query   E   Per.   Acc.                        
Description                                                       Name            Name            Taxid      Score  Score cover Value Ident  Len        Accession        
Severe acute respiratory syndrome coronavirus 2 genome assembl... Severe acute... NA              2697049    63.9   63.9  100%  2e-07 97.22  29884      OU020406.1       
Severe acute respiratory syndrome coronavirus 2 isolate...        Severe acute... NA              2697049    62.1   62.1  97%   6e-07 97.14  29787      MZ851971.1       
Severe acute respiratory syndrome coronavirus 2 isolate...        Severe acute... NA              2697049    62.1   62.1  97%   6e-07 97.14  29787      MZ851970.1       
Severe acute respiratory syndrome coronavirus 2 isolate...        Severe acute... NA              2697049    62.1   62.1  97%   6e-07 97.14  29787      MZ851969.1       
Severe acute respiratory syndrome coronavirus 2 isolate...        Severe acute... NA              2697049    62.1   62.1  97%   6e-07 97.14  29788      MZ851968.1       
Severe acute respiratory syndrome coronavirus 2 isolate...        Severe acute... NA              2697049    62.1   62.1  97%   6e-07 97.14  29787      MZ851967.1       
Severe acute respiratory syndrome coronavirus 2 isolate...        Severe acute... NA              2697049    62.1   62.1  97%   6e-07 97.14  29673      MZ851966.1       
Severe acute respiratory syndrome coronavirus 2 isolate...        Severe acute... NA              2697049    62.1   62.1  97%   6e-07 97.14  29662      MZ851965.1       
Severe acute respiratory syndrome coronavirus 2 isolate...        Severe acute... NA              2697049    62.1   62.1  97%   6e-07 97.14  29673      MZ851964.1       
Severe acute respiratory syndrome coronavirus 2 isolate...        Severe acute... NA              2697049    62.1   62.1  97%   6e-07 97.14  29787      MZ851963.1       
Severe acute respiratory syndrome coronavirus 2 isolate...        Severe acute... NA              2697049    62.1   62.1  97%   6e-07 97.14  29787      MZ851962.1       
Severe acute respiratory syndrome coronavirus 2 isolate...        Severe acute... NA              2697049    62.1   62.1  97%   6e-07 97.14  29787      MZ851961.1       
Severe acute respiratory syndrome coronavirus 2 isolate...        Severe acute... NA              2697049    62.1   62.1  97%   6e-07 97.14  29787      MZ851960.1       
Severe acute respiratory syndrome coronavirus 2 isolate...        Severe acute... NA              2697049    62.1   62.1  97%   6e-07 97.14  29787      MZ851959.1       
Severe acute respiratory syndrome coronavirus 2 isolate...        Severe acute... NA              2697049    62.1   62.1  97%   6e-07 97.14  29787      MZ851958.1       
Severe acute respiratory syndrome coronavirus 2 isolate...        Severe acute... NA              2697049    62.1   62.1  97%   6e-07 97.14  29787      MZ851957.1       
Severe acute respiratory syndrome coronavirus 2 isolate...        Severe acute... NA              2697049    62.1   62.1  97%   6e-07 97.14  29787      MZ851956.1       
Severe acute respiratory syndrome coronavirus 2 isolate...        Severe acute... NA              2697049    62.1   62.1  97%   6e-07 97.14  29721      MZ851955.1       
Severe acute respiratory syndrome coronavirus 2 isolate...        Severe acute... NA              2697049    62.1   62.1  97%   6e-07 97.14  29737      MZ851954.1       
Severe acute respiratory syndrome coronavirus 2 isolate...        Severe acute... NA              2697049    62.1   62.1  97%   6e-07 97.14  29787      MZ851953.1       
Severe acute respiratory syndrome coronavirus 2 isolate...        Severe acute... NA              2697049    62.1   62.1  97%   6e-07 97.14  29787      MZ851952.1       
Severe acute respiratory syndrome coronavirus 2 isolate...        Severe acute... NA              2697049    62.1   62.1  97%   6e-07 97.14  29787      MZ851951.1       
Severe acute respiratory syndrome coronavirus 2 isolate...        Severe acute... NA              2697049    62.1   62.1  97%   6e-07 97.14  29782      MZ851950.1       
Severe acute respiratory syndrome coronavirus 2 isolate...        Severe acute... NA              2697049    62.1   62.1  97%   6e-07 97.14  29716      MZ851949.1       
Severe acute respiratory syndrome coronavirus 2 isolate...        Severe acute... NA              2697049    62.1   62.1  97%   6e-07 97.14  29787      MZ851948.1       
Severe acute respiratory syndrome coronavirus 2 isolate...        Severe acute... NA              2697049    62.1   62.1  97%   6e-07 97.14  29787      MZ851947.1       
Severe acute respiratory syndrome coronavirus 2 isolate...        Severe acute... NA              2697049    62.1   62.1  97%   6e-07 97.14  29787      MZ851946.1       
Severe acute respiratory syndrome coronavirus 2 isolate...        Severe acute... NA              2697049    62.1   62.1  97%   6e-07 97.14  29787      MZ851945.1       
Severe acute respiratory syndrome coronavirus 2 isolate...        Severe acute... NA              2697049    62.1   62.1  97%   6e-07 97.14  29787      MZ851944.1       
Severe acute respiratory syndrome coronavirus 2 isolate...        Severe acute... NA              2697049    62.1   62.1  97%   6e-07 97.14  29721      MZ851943.1       
Severe acute respiratory syndrome coronavirus 2 isolate...        Severe acute... NA              2697049    62.1   62.1  97%   6e-07 97.14  29787      MZ851942.1       
Severe acute respiratory syndrome coronavirus 2 isolate...        Severe acute... NA              2697049    62.1   62.1  97%   6e-07 97.14  29787      MZ851941.1       
Severe acute respiratory syndrome coronavirus 2 isolate...        Severe acute... NA              2697049    62.1   62.1  97%   6e-07 97.14  29787      MZ851940.1       
Severe acute respiratory syndrome coronavirus 2 isolate...        Severe acute... NA              2697049    62.1   62.1  97%   6e-07 97.14  29787      MZ851939.1       
Severe acute respiratory syndrome coronavirus 2 isolate...        Severe acute... NA              2697049    62.1   62.1  97%   6e-07 97.14  29787      MZ851938.1       
Severe acute respiratory syndrome coronavirus 2 isolate...        Severe acute... NA              2697049    62.1   62.1  97%   6e-07 97.14  29787      MZ851937.1       
Severe acute respiratory syndrome coronavirus 2 isolate...        Severe acute... NA              2697049    62.1   62.1  97%   6e-07 97.14  29777      MZ851936.1       
Severe acute respiratory syndrome coronavirus 2 isolate...        Severe acute... NA              2697049    62.1   62.1  97%   6e-07 97.14  29721      MZ851935.1       
Severe acute respiratory syndrome coronavirus 2 isolate...        Severe acute... NA              2697049    62.1   62.1  97%   6e-07 97.14  29837      MZ851932.1       
Severe acute respiratory syndrome coronavirus 2 isolate...        Severe acute... NA              2697049    62.1   62.1  97%   6e-07 97.14  29823      MZ851931.1       
Severe acute respiratory syndrome coronavirus 2 isolate...        Severe acute... NA              2697049    62.1   62.1  97%   6e-07 97.14  29823      MZ851930.1       
Severe acute respiratory syndrome coronavirus 2 isolate...        Severe acute... NA              2697049    62.1   62.1  97%   6e-07 97.14  29823      MZ851929.1       
Severe acute respiratory syndrome coronavirus 2 isolate...        Severe acute... NA              2697049    62.1   62.1  97%   6e-07 97.14  29823      MZ851928.1       
Severe acute respiratory syndrome coronavirus 2 isolate...        Severe acute... NA              2697049    62.1   62.1  97%   6e-07 97.14  29778      MZ851927.1       
Severe acute respiratory syndrome coronavirus 2 isolate...        Severe acute... NA              2697049    62.1   62.1  97%   6e-07 97.14  29795      MZ851926.1       
Severe acute respiratory syndrome coronavirus 2 isolate...        Severe acute... NA              2697049    62.1   62.1  97%   6e-07 97.14  29795      MZ851925.1       
Severe acute respiratory syndrome coronavirus 2 isolate...        Severe acute... NA              2697049    62.1   62.1  97%   6e-07 97.14  29774      MZ851924.1       
Severe acute respiratory syndrome coronavirus 2 isolate...        Severe acute... NA              2697049    62.1   62.1  97%   6e-07 97.14  29790      MZ851923.1       
Severe acute respiratory syndrome coronavirus 2 isolate...        Severe acute... NA              2697049    62.1   62.1  97%   6e-07 97.14  29771      MZ851921.1       
Severe acute respiratory syndrome coronavirus 2 isolate...        Severe acute... NA              2697049    62.1   62.1  97%   6e-07 97.14  29606      MZ851920.1       
Severe acute respiratory syndrome coronavirus 2 isolate...        Severe acute... NA              2697049    62.1   62.1  97%   6e-07 97.14  29631      MZ851919.1       
Severe acute respiratory syndrome coronavirus 2 isolate...        Severe acute... NA              2697049    62.1   62.1  97%   6e-07 97.14  29823      MZ851918.1       
Severe acute respiratory syndrome coronavirus 2 isolate...        Severe acute... NA              2697049    62.1   62.1  97%   6e-07 97.14  29823      MZ851917.1       
Severe acute respiratory syndrome coronavirus 2 isolate...        Severe acute... NA              2697049    62.1   62.1  97%   6e-07 97.14  29837      MZ851916.1       
Severe acute respiratory syndrome coronavirus 2 isolate...        Severe acute... NA              2697049    62.1   62.1  97%   6e-07 97.14  29828      MZ851915.1       
Severe acute respiratory syndrome coronavirus 2 isolate...        Severe acute... NA              2697049    62.1   62.1  97%   6e-07 97.14  29823      MZ851914.1       
Severe acute respiratory syndrome coronavirus 2 isolate...        Severe acute... NA              2697049    62.1   62.1  97%   6e-07 97.14  29804      MZ851913.1       
Severe acute respiratory syndrome coronavirus 2 isolate...        Severe acute... NA              2697049    62.1   62.1  97%   6e-07 97.14  29823      MZ851912.1       
Severe acute respiratory syndrome coronavirus 2 isolate...        Severe acute... NA              2697049    62.1   62.1  97%   6e-07 97.14  29823      MZ851911.1       
Severe acute respiratory syndrome coronavirus 2 isolate...        Severe acute... NA              2697049    62.1   62.1  97%   6e-07 97.14  29824      MZ851910.1       
Severe acute respiratory syndrome coronavirus 2 isolate...        Severe acute... NA              2697049    62.1   62.1  97%   6e-07 97.14  29823      MZ851909.1       
Severe acute respiratory syndrome coronavirus 2 isolate...        Severe acute... NA              2697049    62.1   62.1  97%   6e-07 97.14  29823      MZ851908.1       
Severe acute respiratory syndrome coronavirus 2 isolate...        Severe acute... NA              2697049    62.1   62.1  97%   6e-07 97.14  29815      MZ851907.1       
Severe acute respiratory syndrome coronavirus 2 isolate...        Severe acute... NA              2697049    62.1   62.1  97%   6e-07 97.14  29783      MZ851906.1       
Severe acute respiratory syndrome coronavirus 2 isolate...        Severe acute... NA              2697049    62.1   62.1  97%   6e-07 97.14  29823      MZ851905.1       
Severe acute respiratory syndrome coronavirus 2 isolate...        Severe acute... NA              2697049    62.1   62.1  97%   6e-07 97.14  29802      MZ851904.1       
Severe acute respiratory syndrome coronavirus 2 isolate...        Severe acute... NA              2697049    62.1   62.1  97%   6e-07 97.14  29823      MZ851903.1       
Severe acute respiratory syndrome coronavirus 2 isolate...        Severe acute... NA              2697049    62.1   62.1  97%   6e-07 97.14  29823      MZ851902.1       
Severe acute respiratory syndrome coronavirus 2 isolate...        Severe acute... NA              2697049    62.1   62.1  97%   6e-07 97.14  29838      MZ851901.1       
Severe acute respiratory syndrome coronavirus 2 isolate...        Severe acute... NA              2697049    62.1   62.1  97%   6e-07 97.14  29836      MZ851900.1       
Severe acute respiratory syndrome coronavirus 2 isolate...        Severe acute... NA              2697049    62.1   62.1  97%   6e-07 97.14  29823      MZ851899.1       
Severe acute respiratory syndrome coronavirus 2 isolate...        Severe acute... NA              2697049    62.1   62.1  97%   6e-07 97.14  29319      MZ851898.1       
Severe acute respiratory syndrome coronavirus 2 isolate...        Severe acute... NA              2697049    62.1   62.1  97%   6e-07 97.14  29793      MZ851897.1       
Severe acute respiratory syndrome coronavirus 2 isolate...        Severe acute... NA              2697049    62.1   62.1  97%   6e-07 97.14  29814      MZ851896.1       
Severe acute respiratory syndrome coronavirus 2 isolate...        Severe acute... NA              2697049    62.1   62.1  97%   6e-07 97.14  29816      MZ851895.1       
Severe acute respiratory syndrome coronavirus 2 isolate...        Severe acute... NA              2697049    62.1   62.1  97%   6e-07 97.14  29826      MZ851894.1       
Severe acute respiratory syndrome coronavirus 2 isolate...        Severe acute... NA              2697049    62.1   62.1  97%   6e-07 97.14  29648      MZ851893.1       
Severe acute respiratory syndrome coronavirus 2 isolate...        Severe acute... NA              2697049    62.1   62.1  97%   6e-07 97.14  29823      MZ851892.1       
Severe acute respiratory syndrome coronavirus 2 isolate...        Severe acute... NA              2697049    62.1   62.1  97%   6e-07 97.14  29823      MZ851891.1       
Severe acute respiratory syndrome coronavirus 2 isolate...        Severe acute... NA              2697049    62.1   62.1  97%   6e-07 97.14  29823      MZ851890.1       
Severe acute respiratory syndrome coronavirus 2 isolate...        Severe acute... NA              2697049    62.1   62.1  97%   6e-07 97.14  29814      MZ851889.1       
Severe acute respiratory syndrome coronavirus 2 isolate...        Severe acute... NA              2697049    62.1   62.1  97%   6e-07 97.14  29823      MZ851888.1       
Severe acute respiratory syndrome coronavirus 2 isolate...        Severe acute... NA              2697049    62.1   62.1  97%   6e-07 97.14  29793      MZ851887.1       
Severe acute respiratory syndrome coronavirus 2 isolate...        Severe acute... NA              2697049    62.1   62.1  97%   6e-07 97.14  29605      MZ851886.1       
Severe acute respiratory syndrome coronavirus 2 isolate...        Severe acute... NA              2697049    62.1   62.1  97%   6e-07 97.14  29791      MZ851885.1       
Severe acute respiratory syndrome coronavirus 2 isolate...        Severe acute... NA              2697049    62.1   62.1  97%   6e-07 97.14  29618      MZ851884.1       
Severe acute respiratory syndrome coronavirus 2 isolate...        Severe acute... NA              2697049    62.1   62.1  97%   6e-07 97.14  29645      MZ851883.1       
Severe acute respiratory syndrome coronavirus 2 isolate...        Severe acute... NA              2697049    62.1   62.1  97%   6e-07 97.14  29637      MZ851882.1       
Severe acute respiratory syndrome coronavirus 2 isolate...        Severe acute... NA              2697049    62.1   62.1  97%   6e-07 97.14  29823      MZ851881.1       
Severe acute respiratory syndrome coronavirus 2 isolate...        Severe acute... NA              2697049    62.1   62.1  97%   6e-07 97.14  29826      MZ851880.1       
Severe acute respiratory syndrome coronavirus 2 isolate...        Severe acute... NA              2697049    62.1   62.1  97%   6e-07 97.14  29823      MZ851879.1       
Severe acute respiratory syndrome coronavirus 2 isolate...        Severe acute... NA              2697049    62.1   62.1  97%   6e-07 97.14  29623      MZ851878.1       
Severe acute respiratory syndrome coronavirus 2 isolate...        Severe acute... NA              2697049    62.1   62.1  97%   6e-07 97.14  29823      MZ851877.1       
Severe acute respiratory syndrome coronavirus 2 isolate...        Severe acute... NA              2697049    62.1   62.1  97%   6e-07 97.14  29822      MZ851876.1       
Severe acute respiratory syndrome coronavirus 2 isolate...        Severe acute... NA              2697049    62.1   62.1  97%   6e-07 97.14  29790      MZ851875.1       
Severe acute respiratory syndrome coronavirus 2 isolate...        Severe acute... NA              2697049    62.1   62.1  97%   6e-07 97.14  29704      MZ851874.1       
Severe acute respiratory syndrome coronavirus 2 isolate...        Severe acute... NA              2697049    62.1   62.1  97%   6e-07 97.14  29714      MZ638649.1       
Severe acute respiratory syndrome coronavirus 2 isolate...        Severe acute... NA              2697049    62.1   62.1  97%   6e-07 97.14  29836      OE999234.1       
Severe acute respiratory syndrome coronavirus 2 isolate...        Severe acute... NA              2697049    62.1   62.1  97%   6e-07 97.14  29817      OE997361.1       
Severe acute respiratory syndrome coronavirus 2 genome assembl... Severe acute... NA              2697049    62.1   62.1  97%   6e-07 97.14  29903      LR991946.1       

Alignments:
>Severe acute respiratory syndrome coronavirus 2 genome assembly, chromosome: 1
Sequence ID: OU020406.1 Length: 29884 
Range 1: 23609 to 23644

Score:63.9 bits(34), Expect:2e-07, 
Identities:35/36(97%),  Gaps:0/36(0%), Strand: Plus/Plus

Query  1      AGTCAATCCATCATTGCCTACACTATGTCACTNGGA  36
              |||||||||||||||||||||||||||||||| |||
Sbjct  23609  AGTCAATCCATCATTGCCTACACTATGTCACTTGGA  23644


>Severe acute respiratory syndrome coronavirus 2 isolate SARS-CoV-2/human/USA/OSPHL01844/2021 ORF1ab polyprotein (ORF1ab), ORF1a polyprotein (ORF1ab), surface glycoprotein (S), ORF3a protein (ORF3a), envelope protein (E), membrane glycoprotein (M), ORF6 protein (ORF6), ORF7a protein (ORF7a), and ORF7b (ORF7b) genes, complete cds; ORF8 gene, complete sequence; and nucleocapsid phosphoprotein (N) and ORF10 protein (ORF10) genes, partial cds
Sequence ID: MZ851971.1 Length: 29787 
Range 1: 23579 to 23613

Score:62.1 bits(33), Expect:6e-07, 
Identities:34/35(97%),  Gaps:0/35(0%), Strand: Plus/Plus

Query  1      AGTCAATCCATCATTGCCTACACTATGTCACTNGG  35
              |||||||||||||||||||||||||||||||| ||
Sbjct  23579  AGTCAATCCATCATTGCCTACACTATGTCACTTGG  23613


>Severe acute respiratory syndrome coronavirus 2 isolate SARS-CoV-2/human/USA/OSPHL01843/2021 ORF1ab polyprotein (ORF1ab), ORF1a polyprotein (ORF1ab), surface glycoprotein (S), ORF3a protein (ORF3a), envelope protein (E), membrane glycoprotein (M), ORF6 protein (ORF6), ORF7a protein (ORF7a), and ORF7b (ORF7b) genes, complete cds; ORF8 gene, complete sequence; and nucleocapsid phosphoprotein (N) and ORF10 protein (ORF10) genes, complete cds
Sequence ID: MZ851970.1 Length: 29787 
Range 1: 23579 to 23613

Score:62.1 bits(33), Expect:6e-07, 
Identities:34/35(97%),  Gaps:0/35(0%), Strand: Plus/Plus

Query  1      AGTCAATCCATCATTGCCTACACTATGTCACTNGG  35
              |||||||||||||||||||||||||||||||| ||
Sbjct  23579  AGTCAATCCATCATTGCCTACACTATGTCACTTGG  23613


>Severe acute respiratory syndrome coronavirus 2 isolate SARS-CoV-2/human/USA/OSPHL01831/2021 ORF1ab polyprotein (ORF1ab), ORF1a polyprotein (ORF1ab), surface glycoprotein (S), ORF3a protein (ORF3a), envelope protein (E), membrane glycoprotein (M), ORF6 protein (ORF6), ORF7a protein (ORF7a), and ORF7b (ORF7b) genes, complete cds; ORF8 gene, complete sequence; and nucleocapsid phosphoprotein (N) and ORF10 protein (ORF10) genes, complete cds
Sequence ID: MZ851969.1 Length: 29787 
Range 1: 23579 to 23613

Score:62.1 bits(33), Expect:6e-07, 
Identities:34/35(97%),  Gaps:0/35(0%), Strand: Plus/Plus

Query  1      AGTCAATCCATCATTGCCTACACTATGTCACTNGG  35
              |||||||||||||||||||||||||||||||| ||
Sbjct  23579  AGTCAATCCATCATTGCCTACACTATGTCACTTGG  23613


>Severe acute respiratory syndrome coronavirus 2 isolate SARS-CoV-2/human/USA/OSPHL01842/2021 ORF1ab polyprotein (ORF1ab), ORF1a polyprotein (ORF1ab), surface glycoprotein (S), ORF3a protein (ORF3a), envelope protein (E), membrane glycoprotein (M), ORF6 protein (ORF6), ORF7a protein (ORF7a), and ORF7b (ORF7b) genes, complete cds; ORF8 gene, complete sequence; and nucleocapsid phosphoprotein (N) and ORF10 protein (ORF10) genes, partial cds
Sequence ID: MZ851968.1 Length: 29788 
Range 1: 23579 to 23613

Score:62.1 bits(33), Expect:6e-07, 
Identities:34/35(97%),  Gaps:0/35(0%), Strand: Plus/Plus

Query  1      AGTCAATCCATCATTGCCTACACTATGTCACTNGG  35
              |||||||||||||||||||||||||||||||| ||
Sbjct  23579  AGTCAATCCATCATTGCCTACACTATGTCACTTGG  23613


>Severe acute respiratory syndrome coronavirus 2 isolate SARS-CoV-2/human/USA/OSPHL01830/2021 ORF1ab polyprotein (ORF1ab), ORF1a polyprotein (ORF1ab), surface glycoprotein (S), ORF3a protein (ORF3a), envelope protein (E), membrane glycoprotein (M), ORF6 protein (ORF6), ORF7a protein (ORF7a), and ORF7b (ORF7b) genes, complete cds; ORF8 gene, complete sequence; and nucleocapsid phosphoprotein (N) and ORF10 protein (ORF10) genes, partial cds
Sequence ID: MZ851967.1 Length: 29787 
Range 1: 23579 to 23613

Score:62.1 bits(33), Expect:6e-07, 
Identities:34/35(97%),  Gaps:0/35(0%), Strand: Plus/Plus

Query  1      AGTCAATCCATCATTGCCTACACTATGTCACTNGG  35
              |||||||||||||||||||||||||||||||| ||
Sbjct  23579  AGTCAATCCATCATTGCCTACACTATGTCACTTGG  23613


>Severe acute respiratory syndrome coronavirus 2 isolate SARS-CoV-2/human/USA/OSPHL01823/2021 ORF1ab polyprotein (ORF1ab), ORF1a polyprotein (ORF1ab), surface glycoprotein (S), ORF3a protein (ORF3a), envelope protein (E), membrane glycoprotein (M), ORF6 protein (ORF6), ORF7a protein (ORF7a), and ORF7b (ORF7b) genes, complete cds; ORF8 gene, complete sequence; and nucleocapsid phosphoprotein (N) and ORF10 protein (ORF10) genes, partial cds
Sequence ID: MZ851966.1 Length: 29673 
Range 1: 23579 to 23613

Score:62.1 bits(33), Expect:6e-07, 
Identities:34/35(97%),  Gaps:0/35(0%), Strand: Plus/Plus

Query  1      AGTCAATCCATCATTGCCTACACTATGTCACTNGG  35
              |||||||||||||||||||||||||||||||| ||
Sbjct  23579  AGTCAATCCATCATTGCCTACACTATGTCACTTGG  23613


>Severe acute respiratory syndrome coronavirus 2 isolate SARS-CoV-2/human/USA/OSPHL01822/2021 ORF1ab polyprotein (ORF1ab), ORF1a polyprotein (ORF1ab), surface glycoprotein (S), ORF3a protein (ORF3a), envelope protein (E), membrane glycoprotein (M), ORF6 protein (ORF6), ORF7a protein (ORF7a), and ORF7b (ORF7b) genes, complete cds; ORF8 gene, complete sequence; and nucleocapsid phosphoprotein (N) and ORF10 protein (ORF10) genes, partial cds
Sequence ID: MZ851965.1 Length: 29662 
Range 1: 23569 to 23603

Score:62.1 bits(33), Expect:6e-07, 
Identities:34/35(97%),  Gaps:0/35(0%), Strand: Plus/Plus

Query  1      AGTCAATCCATCATTGCCTACACTATGTCACTNGG  35
              |||||||||||||||||||||||||||||||| ||
Sbjct  23569  AGTCAATCCATCATTGCCTACACTATGTCACTTGG  23603


>Severe acute respiratory syndrome coronavirus 2 isolate SARS-CoV-2/human/USA/OSPHL01821/2021 ORF1ab polyprotein (ORF1ab), ORF1a polyprotein (ORF1ab), surface glycoprotein (S), ORF3a protein (ORF3a), envelope protein (E), membrane glycoprotein (M), ORF6 protein (ORF6), ORF7a protein (ORF7a), and ORF7b (ORF7b) genes, complete cds; ORF8 gene, complete sequence; and nucleocapsid phosphoprotein (N) and ORF10 protein (ORF10) genes, partial cds
Sequence ID: MZ851964.1 Length: 29673 
Range 1: 23579 to 23613

Score:62.1 bits(33), Expect:6e-07, 
Identities:34/35(97%),  Gaps:0/35(0%), Strand: Plus/Plus

Query  1      AGTCAATCCATCATTGCCTACACTATGTCACTNGG  35
              |||||||||||||||||||||||||||||||| ||
Sbjct  23579  AGTCAATCCATCATTGCCTACACTATGTCACTTGG  23613


>Severe acute respiratory syndrome coronavirus 2 isolate SARS-CoV-2/human/USA/OSPHL01841/2021 ORF1ab polyprotein (ORF1ab), ORF1a polyprotein (ORF1ab), surface glycoprotein (S), ORF3a protein (ORF3a), envelope protein (E), membrane glycoprotein (M), ORF6 protein (ORF6), ORF7a protein (ORF7a), and ORF7b (ORF7b) genes, complete cds; ORF8 gene, complete sequence; and nucleocapsid phosphoprotein (N) and ORF10 protein (ORF10) genes, partial cds
Sequence ID: MZ851963.1 Length: 29787 
Range 1: 23579 to 23613

Score:62.1 bits(33), Expect:6e-07, 
Identities:34/35(97%),  Gaps:0/35(0%), Strand: Plus/Plus

Query  1      AGTCAATCCATCATTGCCTACACTATGTCACTNGG  35
              |||||||||||||||||||||||||||||||| ||
Sbjct  23579  AGTCAATCCATCATTGCCTACACTATGTCACTTGG  23613


>Severe acute respiratory syndrome coronavirus 2 isolate SARS-CoV-2/human/USA/OSPHL01820/2021 ORF1ab polyprotein (ORF1ab), ORF1a polyprotein (ORF1ab), surface glycoprotein (S), ORF3a protein (ORF3a), envelope protein (E), membrane glycoprotein (M), ORF6 protein (ORF6), ORF7a protein (ORF7a), and ORF7b (ORF7b) genes, complete cds; ORF8 gene, complete sequence; and nucleocapsid phosphoprotein (N) and ORF10 protein (ORF10) genes, partial cds
Sequence ID: MZ851962.1 Length: 29787 
Range 1: 23579 to 23613

Score:62.1 bits(33), Expect:6e-07, 
Identities:34/35(97%),  Gaps:0/35(0%), Strand: Plus/Plus

Query  1      AGTCAATCCATCATTGCCTACACTATGTCACTNGG  35
              |||||||||||||||||||||||||||||||| ||
Sbjct  23579  AGTCAATCCATCATTGCCTACACTATGTCACTTGG  23613


>Severe acute respiratory syndrome coronavirus 2 isolate SARS-CoV-2/human/USA/OSPHL01819/2021 ORF1ab polyprotein (ORF1ab), ORF1a polyprotein (ORF1ab), surface glycoprotein (S), ORF3a protein (ORF3a), envelope protein (E), membrane glycoprotein (M), ORF6 protein (ORF6), ORF7a protein (ORF7a), and ORF7b (ORF7b) genes, complete cds; ORF8 gene, complete sequence; and nucleocapsid phosphoprotein (N) and ORF10 protein (ORF10) genes, partial cds
Sequence ID: MZ851961.1 Length: 29787 
Range 1: 23579 to 23613

Score:62.1 bits(33), Expect:6e-07, 
Identities:34/35(97%),  Gaps:0/35(0%), Strand: Plus/Plus

Query  1      AGTCAATCCATCATTGCCTACACTATGTCACTNGG  35
              |||||||||||||||||||||||||||||||| ||
Sbjct  23579  AGTCAATCCATCATTGCCTACACTATGTCACTTGG  23613


>Severe acute respiratory syndrome coronavirus 2 isolate SARS-CoV-2/human/USA/OSPHL01818/2021 ORF1ab polyprotein (ORF1ab), ORF1a polyprotein (ORF1ab), surface glycoprotein (S), ORF3a protein (ORF3a), envelope protein (E), membrane glycoprotein (M), ORF6 protein (ORF6), ORF7a protein (ORF7a), and ORF7b (ORF7b) genes, complete cds; ORF8 gene, complete sequence; and nucleocapsid phosphoprotein (N) and ORF10 protein (ORF10) genes, partial cds
Sequence ID: MZ851960.1 Length: 29787 
Range 1: 23579 to 23613

Score:62.1 bits(33), Expect:6e-07, 
Identities:34/35(97%),  Gaps:0/35(0%), Strand: Plus/Plus

Query  1      AGTCAATCCATCATTGCCTACACTATGTCACTNGG  35
              |||||||||||||||||||||||||||||||| ||
Sbjct  23579  AGTCAATCCATCATTGCCTACACTATGTCACTTGG  23613


>Severe acute respiratory syndrome coronavirus 2 isolate SARS-CoV-2/human/USA/OSPHL01817/2021 ORF1ab polyprotein (ORF1ab), ORF1a polyprotein (ORF1ab), surface glycoprotein (S), ORF3a protein (ORF3a), envelope protein (E), membrane glycoprotein (M), ORF6 protein (ORF6), ORF7a protein (ORF7a), and ORF7b (ORF7b) genes, complete cds; ORF8 gene, complete sequence; and nucleocapsid phosphoprotein (N) and ORF10 protein (ORF10) genes, partial cds
Sequence ID: MZ851959.1 Length: 29787 
Range 1: 23579 to 23613

Score:62.1 bits(33), Expect:6e-07, 
Identities:34/35(97%),  Gaps:0/35(0%), Strand: Plus/Plus

Query  1      AGTCAATCCATCATTGCCTACACTATGTCACTNGG  35
              |||||||||||||||||||||||||||||||| ||
Sbjct  23579  AGTCAATCCATCATTGCCTACACTATGTCACTTGG  23613


>Severe acute respiratory syndrome coronavirus 2 isolate SARS-CoV-2/human/USA/OSPHL01816/2021 ORF1ab polyprotein (ORF1ab), ORF1a polyprotein (ORF1ab), surface glycoprotein (S), ORF3a protein (ORF3a), envelope protein (E), membrane glycoprotein (M), ORF6 protein (ORF6), ORF7a protein (ORF7a), and ORF7b (ORF7b) genes, complete cds; ORF8 gene, complete sequence; and nucleocapsid phosphoprotein (N) and ORF10 protein (ORF10) genes, partial cds
Sequence ID: MZ851958.1 Length: 29787 
Range 1: 23579 to 23613

Score:62.1 bits(33), Expect:6e-07, 
Identities:34/35(97%),  Gaps:0/35(0%), Strand: Plus/Plus

Query  1      AGTCAATCCATCATTGCCTACACTATGTCACTNGG  35
              |||||||||||||||||||||||||||||||| ||
Sbjct  23579  AGTCAATCCATCATTGCCTACACTATGTCACTTGG  23613


>Severe acute respiratory syndrome coronavirus 2 isolate SARS-CoV-2/human/USA/OSPHL01815/2021 ORF1ab polyprotein (ORF1ab), ORF1a polyprotein (ORF1ab), surface glycoprotein (S), ORF3a protein (ORF3a), envelope protein (E), membrane glycoprotein (M), ORF6 protein (ORF6), ORF7a protein (ORF7a), and ORF7b (ORF7b) genes, complete cds; ORF8 gene, complete sequence; and nucleocapsid phosphoprotein (N) and ORF10 protein (ORF10) genes, partial cds
Sequence ID: MZ851957.1 Length: 29787 
Range 1: 23579 to 23613

Score:62.1 bits(33), Expect:6e-07, 
Identities:34/35(97%),  Gaps:0/35(0%), Strand: Plus/Plus

Query  1      AGTCAATCCATCATTGCCTACACTATGTCACTNGG  35
              |||||||||||||||||||||||||||||||| ||
Sbjct  23579  AGTCAATCCATCATTGCCTACACTATGTCACTTGG  23613


>Severe acute respiratory syndrome coronavirus 2 isolate SARS-CoV-2/human/USA/OSPHL01814/2021 ORF1ab polyprotein (ORF1ab), ORF1a polyprotein (ORF1ab), surface glycoprotein (S), ORF3a protein (ORF3a), envelope protein (E), membrane glycoprotein (M), ORF6 protein (ORF6), ORF7a protein (ORF7a), and ORF7b (ORF7b) genes, complete cds; ORF8 gene, complete sequence; and nucleocapsid phosphoprotein (N) and ORF10 protein (ORF10) genes, complete cds
Sequence ID: MZ851956.1 Length: 29787 
Range 1: 23579 to 23613

Score:62.1 bits(33), Expect:6e-07, 
Identities:34/35(97%),  Gaps:0/35(0%), Strand: Plus/Plus

Query  1      AGTCAATCCATCATTGCCTACACTATGTCACTNGG  35
              |||||||||||||||||||||||||||||||| ||
Sbjct  23579  AGTCAATCCATCATTGCCTACACTATGTCACTTGG  23613


>Severe acute respiratory syndrome coronavirus 2 isolate SARS-CoV-2/human/USA/OSPHL01813/2021 ORF1ab polyprotein (ORF1ab), ORF1a polyprotein (ORF1ab), surface glycoprotein (S), ORF3a protein (ORF3a), envelope protein (E), membrane glycoprotein (M), ORF6 protein (ORF6), ORF7a protein (ORF7a), and ORF7b (ORF7b) genes, complete cds; ORF8 gene, complete sequence; and nucleocapsid phosphoprotein (N) and ORF10 protein (ORF10) genes, partial cds
Sequence ID: MZ851955.1 Length: 29721 
Range 1: 23569 to 23603

Score:62.1 bits(33), Expect:6e-07, 
Identities:34/35(97%),  Gaps:0/35(0%), Strand: Plus/Plus

Query  1      AGTCAATCCATCATTGCCTACACTATGTCACTNGG  35
              |||||||||||||||||||||||||||||||| ||
Sbjct  23569  AGTCAATCCATCATTGCCTACACTATGTCACTTGG  23603


>Severe acute respiratory syndrome coronavirus 2 isolate SARS-CoV-2/human/USA/OSPHL01829/2021 ORF1ab polyprotein (ORF1ab), ORF1a polyprotein (ORF1ab), surface glycoprotein (S), ORF3a protein (ORF3a), envelope protein (E), membrane glycoprotein (M), ORF6 protein (ORF6), ORF7a protein (ORF7a), ORF7b (ORF7b), and ORF8 protein (ORF8) genes, complete cds; and nucleocapsid phosphoprotein (N) and ORF10 protein (ORF10) genes, partial cds
Sequence ID: MZ851954.1 Length: 29737 
Range 1: 23579 to 23613

Score:62.1 bits(33), Expect:6e-07, 
Identities:34/35(97%),  Gaps:0/35(0%), Strand: Plus/Plus

Query  1      AGTCAATCCATCATTGCCTACACTATGTCACTNGG  35
              |||||||||||||||||||||||||||||||| ||
Sbjct  23579  AGTCAATCCATCATTGCCTACACTATGTCACTTGG  23613


>Severe acute respiratory syndrome coronavirus 2 isolate SARS-CoV-2/human/USA/OSPHL01840/2021 ORF1ab polyprotein (ORF1ab), ORF1a polyprotein (ORF1ab), surface glycoprotein (S), ORF3a protein (ORF3a), envelope protein (E), membrane glycoprotein (M), ORF6 protein (ORF6), ORF7a protein (ORF7a), and ORF7b (ORF7b) genes, complete cds; ORF8 gene, complete sequence; and nucleocapsid phosphoprotein (N) and ORF10 protein (ORF10) genes, partial cds
Sequence ID: MZ851953.1 Length: 29787 
Range 1: 23579 to 23613

Score:62.1 bits(33), Expect:6e-07, 
Identities:34/35(97%),  Gaps:0/35(0%), Strand: Plus/Plus

Query  1      AGTCAATCCATCATTGCCTACACTATGTCACTNGG  35
              |||||||||||||||||||||||||||||||| ||
Sbjct  23579  AGTCAATCCATCATTGCCTACACTATGTCACTTGG  23613


>Severe acute respiratory syndrome coronavirus 2 isolate SARS-CoV-2/human/USA/OSPHL01828/2021 ORF1ab polyprotein (ORF1ab), ORF1a polyprotein (ORF1ab), surface glycoprotein (S), ORF3a protein (ORF3a), envelope protein (E), membrane glycoprotein (M), ORF6 protein (ORF6), ORF7a protein (ORF7a), and ORF7b (ORF7b) genes, complete cds; ORF8 gene, complete sequence; and nucleocapsid phosphoprotein (N) and ORF10 protein (ORF10) genes, partial cds
Sequence ID: MZ851952.1 Length: 29787 
Range 1: 23579 to 23613

Score:62.1 bits(33), Expect:6e-07, 
Identities:34/35(97%),  Gaps:0/35(0%), Strand: Plus/Plus

Query  1      AGTCAATCCATCATTGCCTACACTATGTCACTNGG  35
              |||||||||||||||||||||||||||||||| ||
Sbjct  23579  AGTCAATCCATCATTGCCTACACTATGTCACTTGG  23613


>Severe acute respiratory syndrome coronavirus 2 isolate SARS-CoV-2/human/USA/OSPHL01838/2021 ORF1ab polyprotein (ORF1ab), ORF1a polyprotein (ORF1ab), surface glycoprotein (S), ORF3a protein (ORF3a), envelope protein (E), membrane glycoprotein (M), ORF6 protein (ORF6), ORF7a protein (ORF7a), and ORF7b (ORF7b) genes, complete cds; ORF8 gene, complete sequence; and nucleocapsid phosphoprotein (N) and ORF10 protein (ORF10) genes, partial cds
Sequence ID: MZ851951.1 Length: 29787 
Range 1: 23579 to 23613

Score:62.1 bits(33), Expect:6e-07, 
Identities:34/35(97%),  Gaps:0/35(0%), Strand: Plus/Plus

Query  1      AGTCAATCCATCATTGCCTACACTATGTCACTNGG  35
              |||||||||||||||||||||||||||||||| ||
Sbjct  23579  AGTCAATCCATCATTGCCTACACTATGTCACTTGG  23613


>Severe acute respiratory syndrome coronavirus 2 isolate SARS-CoV-2/human/USA/OSPHL01812/2021, complete genome
Sequence ID: MZ851950.1 Length: 29782 
Range 1: 23567 to 23601

Score:62.1 bits(33), Expect:6e-07, 
Identities:34/35(97%),  Gaps:0/35(0%), Strand: Plus/Plus

Query  1      AGTCAATCCATCATTGCCTACACTATGTCACTNGG  35
              |||||||||||||||||||||||||||||||| ||
Sbjct  23567  AGTCAATCCATCATTGCCTACACTATGTCACTTGG  23601


>Severe acute respiratory syndrome coronavirus 2 isolate SARS-CoV-2/human/USA/OSPHL01837/2021 ORF1ab polyprotein (ORF1ab), ORF1a polyprotein (ORF1ab), surface glycoprotein (S), ORF3a protein (ORF3a), envelope protein (E), membrane glycoprotein (M), ORF6 protein (ORF6), ORF7a protein (ORF7a), and ORF7b (ORF7b) genes, complete cds; ORF8 gene, complete sequence; and nucleocapsid phosphoprotein (N) and ORF10 protein (ORF10) genes, partial cds
Sequence ID: MZ851949.1 Length: 29716 
Range 1: 23569 to 23603

Score:62.1 bits(33), Expect:6e-07, 
Identities:34/35(97%),  Gaps:0/35(0%), Strand: Plus/Plus

Query  1      AGTCAATCCATCATTGCCTACACTATGTCACTNGG  35
              |||||||||||||||||||||||||||||||| ||
Sbjct  23569  AGTCAATCCATCATTGCCTACACTATGTCACTTGG  23603


>Severe acute respiratory syndrome coronavirus 2 isolate SARS-CoV-2/human/USA/OSPHL01836/2021 ORF1ab polyprotein (ORF1ab), ORF1a polyprotein (ORF1ab), surface glycoprotein (S), ORF3a protein (ORF3a), envelope protein (E), membrane glycoprotein (M), ORF6 protein (ORF6), ORF7a protein (ORF7a), and ORF7b (ORF7b) genes, complete cds; ORF8 gene, complete sequence; and nucleocapsid phosphoprotein (N) and ORF10 protein (ORF10) genes, partial cds
Sequence ID: MZ851948.1 Length: 29787 
Range 1: 23579 to 23613

Score:62.1 bits(33), Expect:6e-07, 
Identities:34/35(97%),  Gaps:0/35(0%), Strand: Plus/Plus

Query  1      AGTCAATCCATCATTGCCTACACTATGTCACTNGG  35
              |||||||||||||||||||||||||||||||| ||
Sbjct  23579  AGTCAATCCATCATTGCCTACACTATGTCACTTGG  23613


>Severe acute respiratory syndrome coronavirus 2 isolate SARS-CoV-2/human/USA/OSPHL01835/2021 ORF1ab polyprotein (ORF1ab), ORF1a polyprotein (ORF1ab), surface glycoprotein (S), ORF3a protein (ORF3a), envelope protein (E), membrane glycoprotein (M), ORF6 protein (ORF6), ORF7a protein (ORF7a), and ORF7b (ORF7b) genes, complete cds; ORF8 gene, complete sequence; and nucleocapsid phosphoprotein (N) and ORF10 protein (ORF10) genes, partial cds
Sequence ID: MZ851947.1 Length: 29787 
Range 1: 23579 to 23613

Score:62.1 bits(33), Expect:6e-07, 
Identities:34/35(97%),  Gaps:0/35(0%), Strand: Plus/Plus

Query  1      AGTCAATCCATCATTGCCTACACTATGTCACTNGG  35
              |||||||||||||||||||||||||||||||| ||
Sbjct  23579  AGTCAATCCATCATTGCCTACACTATGTCACTTGG  23613


>Severe acute respiratory syndrome coronavirus 2 isolate SARS-CoV-2/human/USA/OSPHL01834/2021 ORF1ab polyprotein (ORF1ab), ORF1a polyprotein (ORF1ab), surface glycoprotein (S), ORF3a protein (ORF3a), envelope protein (E), membrane glycoprotein (M), ORF6 protein (ORF6), ORF7a protein (ORF7a), and ORF7b (ORF7b) genes, complete cds; ORF8 gene, complete sequence; and nucleocapsid phosphoprotein (N) and ORF10 protein (ORF10) genes, partial cds
Sequence ID: MZ851946.1 Length: 29787 
Range 1: 23579 to 23613

Score:62.1 bits(33), Expect:6e-07, 
Identities:34/35(97%),  Gaps:0/35(0%), Strand: Plus/Plus

Query  1      AGTCAATCCATCATTGCCTACACTATGTCACTNGG  35
              |||||||||||||||||||||||||||||||| ||
Sbjct  23579  AGTCAATCCATCATTGCCTACACTATGTCACTTGG  23613


>Severe acute respiratory syndrome coronavirus 2 isolate SARS-CoV-2/human/USA/OSPHL01833/2021 ORF1ab polyprotein (ORF1ab), ORF1a polyprotein (ORF1ab), surface glycoprotein (S), ORF3a protein (ORF3a), envelope protein (E), membrane glycoprotein (M), ORF6 protein (ORF6), ORF7a protein (ORF7a), and ORF7b (ORF7b) genes, complete cds; ORF8 gene, complete sequence; and nucleocapsid phosphoprotein (N) and ORF10 protein (ORF10) genes, partial cds
Sequence ID: MZ851945.1 Length: 29787 
Range 1: 23579 to 23613

Score:62.1 bits(33), Expect:6e-07, 
Identities:34/35(97%),  Gaps:0/35(0%), Strand: Plus/Plus

Query  1      AGTCAATCCATCATTGCCTACACTATGTCACTNGG  35
              |||||||||||||||||||||||||||||||| ||
Sbjct  23579  AGTCAATCCATCATTGCCTACACTATGTCACTTGG  23613


>Severe acute respiratory syndrome coronavirus 2 isolate SARS-CoV-2/human/USA/OSPHL01832/2021 ORF1ab polyprotein (ORF1ab), ORF1a polyprotein (ORF1ab), surface glycoprotein (S), ORF3a protein (ORF3a), envelope protein (E), membrane glycoprotein (M), ORF6 protein (ORF6), ORF7a protein (ORF7a), and ORF7b (ORF7b) genes, complete cds; ORF8 gene, complete sequence; and nucleocapsid phosphoprotein (N) and ORF10 protein (ORF10) genes, complete cds
Sequence ID: MZ851944.1 Length: 29787 
Range 1: 23579 to 23613

Score:62.1 bits(33), Expect:6e-07, 
Identities:34/35(97%),  Gaps:0/35(0%), Strand: Plus/Plus

Query  1      AGTCAATCCATCATTGCCTACACTATGTCACTNGG  35
              |||||||||||||||||||||||||||||||| ||
Sbjct  23579  AGTCAATCCATCATTGCCTACACTATGTCACTTGG  23613


>Severe acute respiratory syndrome coronavirus 2 isolate SARS-CoV-2/human/USA/OSPHL01733/2021 ORF1ab polyprotein (ORF1ab), ORF1a polyprotein (ORF1ab), surface glycoprotein (S), ORF3a protein (ORF3a), envelope protein (E), membrane glycoprotein (M), ORF6 protein (ORF6), ORF7a protein (ORF7a), and ORF7b (ORF7b) genes, complete cds; ORF8 gene, complete sequence; and nucleocapsid phosphoprotein (N) and ORF10 protein (ORF10) genes, partial cds
Sequence ID: MZ851943.1 Length: 29721 
Range 1: 23569 to 23603

Score:62.1 bits(33), Expect:6e-07, 
Identities:34/35(97%),  Gaps:0/35(0%), Strand: Plus/Plus

Query  1      AGTCAATCCATCATTGCCTACACTATGTCACTNGG  35
              |||||||||||||||||||||||||||||||| ||
Sbjct  23569  AGTCAATCCATCATTGCCTACACTATGTCACTTGG  23603


>Severe acute respiratory syndrome coronavirus 2 isolate SARS-CoV-2/human/USA/OSPHL01732/2021 ORF1ab polyprotein (ORF1ab), ORF1a polyprotein (ORF1ab), surface glycoprotein (S), ORF3a protein (ORF3a), envelope protein (E), membrane glycoprotein (M), ORF6 protein (ORF6), ORF7a protein (ORF7a), and ORF7b (ORF7b) genes, complete cds; ORF8 gene, complete sequence; and nucleocapsid phosphoprotein (N) and ORF10 protein (ORF10) genes, partial cds
Sequence ID: MZ851942.1 Length: 29787 
Range 1: 23579 to 23613

Score:62.1 bits(33), Expect:6e-07, 
Identities:34/35(97%),  Gaps:0/35(0%), Strand: Plus/Plus

Query  1      AGTCAATCCATCATTGCCTACACTATGTCACTNGG  35
              |||||||||||||||||||||||||||||||| ||
Sbjct  23579  AGTCAATCCATCATTGCCTACACTATGTCACTTGG  23613


>Severe acute respiratory syndrome coronavirus 2 isolate SARS-CoV-2/human/USA/OSPHL01731/2021 ORF1ab polyprotein (ORF1ab), ORF1a polyprotein (ORF1ab), surface glycoprotein (S), ORF3a protein (ORF3a), envelope protein (E), membrane glycoprotein (M), ORF6 protein (ORF6), ORF7a protein (ORF7a), and ORF7b (ORF7b) genes, complete cds; ORF8 gene, complete sequence; and nucleocapsid phosphoprotein (N) and ORF10 protein (ORF10) genes, complete cds
Sequence ID: MZ851941.1 Length: 29787 
Range 1: 23579 to 23613

Score:62.1 bits(33), Expect:6e-07, 
Identities:34/35(97%),  Gaps:0/35(0%), Strand: Plus/Plus

Query  1      AGTCAATCCATCATTGCCTACACTATGTCACTNGG  35
              |||||||||||||||||||||||||||||||| ||
Sbjct  23579  AGTCAATCCATCATTGCCTACACTATGTCACTTGG  23613


>Severe acute respiratory syndrome coronavirus 2 isolate SARS-CoV-2/human/USA/OSPHL01827/2021 ORF1ab polyprotein (ORF1ab), ORF1a polyprotein (ORF1ab), surface glycoprotein (S), ORF3a protein (ORF3a), envelope protein (E), membrane glycoprotein (M), ORF6 protein (ORF6), ORF7a protein (ORF7a), and ORF7b (ORF7b) genes, complete cds; ORF8 gene, complete sequence; and nucleocapsid phosphoprotein (N) and ORF10 protein (ORF10) genes, partial cds
Sequence ID: MZ851940.1 Length: 29787 
Range 1: 23579 to 23613

Score:62.1 bits(33), Expect:6e-07, 
Identities:34/35(97%),  Gaps:0/35(0%), Strand: Plus/Plus

Query  1      AGTCAATCCATCATTGCCTACACTATGTCACTNGG  35
              |||||||||||||||||||||||||||||||| ||
Sbjct  23579  AGTCAATCCATCATTGCCTACACTATGTCACTTGG  23613


>Severe acute respiratory syndrome coronavirus 2 isolate SARS-CoV-2/human/USA/OSPHL01826/2021 ORF1ab polyprotein (ORF1ab), ORF1a polyprotein (ORF1ab), surface glycoprotein (S), ORF3a protein (ORF3a), envelope protein (E), membrane glycoprotein (M), ORF6 protein (ORF6), ORF7a protein (ORF7a), and ORF7b (ORF7b) genes, complete cds; ORF8 gene, complete sequence; and nucleocapsid phosphoprotein (N) and ORF10 protein (ORF10) genes, partial cds
Sequence ID: MZ851939.1 Length: 29787 
Range 1: 23579 to 23613

Score:62.1 bits(33), Expect:6e-07, 
Identities:34/35(97%),  Gaps:0/35(0%), Strand: Plus/Plus

Query  1      AGTCAATCCATCATTGCCTACACTATGTCACTNGG  35
              |||||||||||||||||||||||||||||||| ||
Sbjct  23579  AGTCAATCCATCATTGCCTACACTATGTCACTTGG  23613


>Severe acute respiratory syndrome coronavirus 2 isolate SARS-CoV-2/human/USA/OSPHL01825/2021 ORF1ab polyprotein (ORF1ab), ORF1a polyprotein (ORF1ab), surface glycoprotein (S), ORF3a protein (ORF3a), envelope protein (E), membrane glycoprotein (M), ORF6 protein (ORF6), ORF7a protein (ORF7a), and ORF7b (ORF7b) genes, complete cds; ORF8 gene, complete sequence; and nucleocapsid phosphoprotein (N) and ORF10 protein (ORF10) genes, partial cds
Sequence ID: MZ851938.1 Length: 29787 
Range 1: 23579 to 23613

Score:62.1 bits(33), Expect:6e-07, 
Identities:34/35(97%),  Gaps:0/35(0%), Strand: Plus/Plus

Query  1      AGTCAATCCATCATTGCCTACACTATGTCACTNGG  35
              |||||||||||||||||||||||||||||||| ||
Sbjct  23579  AGTCAATCCATCATTGCCTACACTATGTCACTTGG  23613


>Severe acute respiratory syndrome coronavirus 2 isolate SARS-CoV-2/human/USA/OSPHL01824/2021 ORF1ab polyprotein (ORF1ab), ORF1a polyprotein (ORF1ab), surface glycoprotein (S), ORF3a protein (ORF3a), envelope protein (E), membrane glycoprotein (M), ORF6 protein (ORF6), ORF7a protein (ORF7a), and ORF7b (ORF7b) genes, complete cds; ORF8 gene, complete sequence; and nucleocapsid phosphoprotein (N) and ORF10 protein (ORF10) genes, partial cds
Sequence ID: MZ851937.1 Length: 29787 
Range 1: 23579 to 23613

Score:62.1 bits(33), Expect:6e-07, 
Identities:34/35(97%),  Gaps:0/35(0%), Strand: Plus/Plus

Query  1      AGTCAATCCATCATTGCCTACACTATGTCACTNGG  35
              |||||||||||||||||||||||||||||||| ||
Sbjct  23579  AGTCAATCCATCATTGCCTACACTATGTCACTTGG  23613


>Severe acute respiratory syndrome coronavirus 2 isolate SARS-CoV-2/human/USA/OSPHL01747/2021 ORF1ab polyprotein (ORF1ab), ORF1a polyprotein (ORF1ab), surface glycoprotein (S), ORF3a protein (ORF3a), envelope protein (E), membrane glycoprotein (M), ORF6 protein (ORF6), ORF7a protein (ORF7a), and ORF7b (ORF7b) genes, complete cds; ORF8 gene, complete sequence; and nucleocapsid phosphoprotein (N) and ORF10 protein (ORF10) genes, partial cds
Sequence ID: MZ851936.1 Length: 29777 
Range 1: 23569 to 23603

Score:62.1 bits(33), Expect:6e-07, 
Identities:34/35(97%),  Gaps:0/35(0%), Strand: Plus/Plus

Query  1      AGTCAATCCATCATTGCCTACACTATGTCACTNGG  35
              |||||||||||||||||||||||||||||||| ||
Sbjct  23569  AGTCAATCCATCATTGCCTACACTATGTCACTTGG  23603


>Severe acute respiratory syndrome coronavirus 2 isolate SARS-CoV-2/human/USA/OSPHL01711/2021 ORF1ab polyprotein (ORF1ab), ORF1a polyprotein (ORF1ab), surface glycoprotein (S), ORF3a protein (ORF3a), and envelope protein (E) genes, complete cds; membrane glycoprotein (M) and ORF6 protein (ORF6) genes, partial cds; ORF7a protein (ORF7a) and ORF7b (ORF7b) genes, complete cds; ORF8 gene, complete sequence; and nucleocapsid phosphoprotein (N) and ORF10 protein (ORF10) genes, partial cds
Sequence ID: MZ851935.1 Length: 29721 
Range 1: 23569 to 23603

Score:62.1 bits(33), Expect:6e-07, 
Identities:34/35(97%),  Gaps:0/35(0%), Strand: Plus/Plus

Query  1      AGTCAATCCATCATTGCCTACACTATGTCACTNGG  35
              |||||||||||||||||||||||||||||||| ||
Sbjct  23569  AGTCAATCCATCATTGCCTACACTATGTCACTTGG  23603


>Severe acute respiratory syndrome coronavirus 2 isolate SARS-CoV-2/human/USA/JW1941/2021 ORF1ab polyprotein (ORF1ab), ORF1a polyprotein (ORF1ab), surface glycoprotein (S), ORF3a protein (ORF3a), envelope protein (E), membrane glycoprotein (M), ORF6 protein (ORF6), ORF7a protein (ORF7a), and ORF7b (ORF7b) genes, complete cds; ORF8 gene, complete sequence; and nucleocapsid phosphoprotein (N) and ORF10 protein (ORF10) genes, complete cds
Sequence ID: MZ851932.1 Length: 29837 
Range 1: 23611 to 23645

Score:62.1 bits(33), Expect:6e-07, 
Identities:34/35(97%),  Gaps:0/35(0%), Strand: Plus/Plus

Query  1      AGTCAATCCATCATTGCCTACACTATGTCACTNGG  35
              |||||||||||||||||||||||||||||||| ||
Sbjct  23611  AGTCAATCCATCATTGCCTACACTATGTCACTTGG  23645


>Severe acute respiratory syndrome coronavirus 2 isolate SARS-CoV-2/human/USA/JW1940/2021 ORF1ab polyprotein (ORF1ab), ORF1a polyprotein (ORF1ab), surface glycoprotein (S), ORF3a protein (ORF3a), envelope protein (E), membrane glycoprotein (M), ORF6 protein (ORF6), ORF7a protein (ORF7a), and ORF7b (ORF7b) genes, complete cds; ORF8 gene, complete sequence; and nucleocapsid phosphoprotein (N) and ORF10 protein (ORF10) genes, complete cds
Sequence ID: MZ851931.1 Length: 29823 
Range 1: 23591 to 23625

Score:62.1 bits(33), Expect:6e-07, 
Identities:34/35(97%),  Gaps:0/35(0%), Strand: Plus/Plus

Query  1      AGTCAATCCATCATTGCCTACACTATGTCACTNGG  35
              |||||||||||||||||||||||||||||||| ||
Sbjct  23591  AGTCAATCCATCATTGCCTACACTATGTCACTTGG  23625


>Severe acute respiratory syndrome coronavirus 2 isolate SARS-CoV-2/human/USA/JW1939/2021 ORF1ab polyprotein (ORF1ab), ORF1a polyprotein (ORF1ab), surface glycoprotein (S), ORF3a protein (ORF3a), envelope protein (E), membrane glycoprotein (M), ORF6 protein (ORF6), ORF7a protein (ORF7a), and ORF7b (ORF7b) genes, complete cds; ORF8 gene, complete sequence; and nucleocapsid phosphoprotein (N) and ORF10 protein (ORF10) genes, complete cds
Sequence ID: MZ851930.1 Length: 29823 
Range 1: 23591 to 23625

Score:62.1 bits(33), Expect:6e-07, 
Identities:34/35(97%),  Gaps:0/35(0%), Strand: Plus/Plus

Query  1      AGTCAATCCATCATTGCCTACACTATGTCACTNGG  35
              |||||||||||||||||||||||||||||||| ||
Sbjct  23591  AGTCAATCCATCATTGCCTACACTATGTCACTTGG  23625


>Severe acute respiratory syndrome coronavirus 2 isolate SARS-CoV-2/human/USA/JW1937/2021 ORF1ab polyprotein (ORF1ab), ORF1a polyprotein (ORF1ab), surface glycoprotein (S), ORF3a protein (ORF3a), envelope protein (E), membrane glycoprotein (M), ORF6 protein (ORF6), ORF7a protein (ORF7a), and ORF7b (ORF7b) genes, complete cds; ORF8 gene, complete sequence; and nucleocapsid phosphoprotein (N) and ORF10 protein (ORF10) genes, complete cds
Sequence ID: MZ851929.1 Length: 29823 
Range 1: 23591 to 23625

Score:62.1 bits(33), Expect:6e-07, 
Identities:34/35(97%),  Gaps:0/35(0%), Strand: Plus/Plus

Query  1      AGTCAATCCATCATTGCCTACACTATGTCACTNGG  35
              |||||||||||||||||||||||||||||||| ||
Sbjct  23591  AGTCAATCCATCATTGCCTACACTATGTCACTTGG  23625


>Severe acute respiratory syndrome coronavirus 2 isolate SARS-CoV-2/human/USA/JW1936/2021 ORF1ab polyprotein (ORF1ab), ORF1a polyprotein (ORF1ab), surface glycoprotein (S), ORF3a protein (ORF3a), envelope protein (E), membrane glycoprotein (M), ORF6 protein (ORF6), ORF7a protein (ORF7a), and ORF7b (ORF7b) genes, complete cds; ORF8 gene, complete sequence; and nucleocapsid phosphoprotein (N) and ORF10 protein (ORF10) genes, complete cds
Sequence ID: MZ851928.1 Length: 29823 
Range 1: 23591 to 23625

Score:62.1 bits(33), Expect:6e-07, 
Identities:34/35(97%),  Gaps:0/35(0%), Strand: Plus/Plus

Query  1      AGTCAATCCATCATTGCCTACACTATGTCACTNGG  35
              |||||||||||||||||||||||||||||||| ||
Sbjct  23591  AGTCAATCCATCATTGCCTACACTATGTCACTTGG  23625


>Severe acute respiratory syndrome coronavirus 2 isolate SARS-CoV-2/human/USA/JW1935/2021 ORF1ab polyprotein (ORF1ab) gene, partial cds; ORF1a polyprotein (ORF1ab) gene, complete cds; surface glycoprotein (S) gene, partial cds; ORF3a protein (ORF3a), envelope protein (E), membrane glycoprotein (M), and ORF6 protein (ORF6) genes, complete cds; ORF7a protein (ORF7a) and ORF7b (ORF7b) genes, partial cds; ORF8 gene, complete sequence; and nucleocapsid phosphoprotein (N) and ORF10 protein (ORF10) genes, complete cds
Sequence ID: MZ851927.1 Length: 29778 
Range 1: 23576 to 23610

Score:62.1 bits(33), Expect:6e-07, 
Identities:34/35(97%),  Gaps:0/35(0%), Strand: Plus/Plus

Query  1      AGTCAATCCATCATTGCCTACACTATGTCACTNGG  35
              |||||||||||||||||||||||||||||||| ||
Sbjct  23576  AGTCAATCCATCATTGCCTACACTATGTCACTTGG  23610


>Severe acute respiratory syndrome coronavirus 2 isolate SARS-CoV-2/human/USA/JW1934/2021 ORF1ab polyprotein (ORF1ab), ORF1a polyprotein (ORF1ab), surface glycoprotein (S), ORF3a protein (ORF3a), envelope protein (E), membrane glycoprotein (M), ORF6 protein (ORF6), ORF7a protein (ORF7a), and ORF7b (ORF7b) genes, complete cds; ORF8 gene, complete sequence; and nucleocapsid phosphoprotein (N) and ORF10 protein (ORF10) genes, complete cds
Sequence ID: MZ851926.1 Length: 29795 
Range 1: 23568 to 23602

Score:62.1 bits(33), Expect:6e-07, 
Identities:34/35(97%),  Gaps:0/35(0%), Strand: Plus/Plus

Query  1      AGTCAATCCATCATTGCCTACACTATGTCACTNGG  35
              |||||||||||||||||||||||||||||||| ||
Sbjct  23568  AGTCAATCCATCATTGCCTACACTATGTCACTTGG  23602


>Severe acute respiratory syndrome coronavirus 2 isolate SARS-CoV-2/human/USA/JW1931/2021 ORF1ab polyprotein (ORF1ab) gene, partial cds; ORF1a polyprotein (ORF1ab) gene, complete cds; surface glycoprotein (S) gene, partial cds; ORF3a protein (ORF3a) gene, complete cds; envelope protein (E) gene, partial cds; membrane glycoprotein (M) and ORF6 protein (ORF6) genes, complete cds; ORF7a protein (ORF7a) and ORF7b (ORF7b) genes, partial cds; ORF8 gene, complete sequence; and nucleocapsid phosphoprotein (N) and ORF10 protein (ORF10) genes, complete cds
Sequence ID: MZ851925.1 Length: 29795 
Range 1: 23591 to 23625

Score:62.1 bits(33), Expect:6e-07, 
Identities:34/35(97%),  Gaps:0/35(0%), Strand: Plus/Plus

Query  1      AGTCAATCCATCATTGCCTACACTATGTCACTNGG  35
              |||||||||||||||||||||||||||||||| ||
Sbjct  23591  AGTCAATCCATCATTGCCTACACTATGTCACTTGG  23625


>Severe acute respiratory syndrome coronavirus 2 isolate SARS-CoV-2/human/USA/JW1929/2021 ORF1ab polyprotein (ORF1ab), ORF1a polyprotein (ORF1ab), surface glycoprotein (S), ORF3a protein (ORF3a), envelope protein (E), membrane glycoprotein (M), ORF6 protein (ORF6), ORF7a protein (ORF7a), and ORF7b (ORF7b) genes, complete cds; ORF8 gene, complete sequence; and nucleocapsid phosphoprotein (N) and ORF10 protein (ORF10) genes, complete cds
Sequence ID: MZ851924.1 Length: 29774 
Range 1: 23571 to 23605

Score:62.1 bits(33), Expect:6e-07, 
Identities:34/35(97%),  Gaps:0/35(0%), Strand: Plus/Plus

Query  1      AGTCAATCCATCATTGCCTACACTATGTCACTNGG  35
              |||||||||||||||||||||||||||||||| ||
Sbjct  23571  AGTCAATCCATCATTGCCTACACTATGTCACTTGG  23605


>Severe acute respiratory syndrome coronavirus 2 isolate SARS-CoV-2/human/USA/JW1928/2021 ORF1ab polyprotein (ORF1ab), ORF1a polyprotein (ORF1ab), surface glycoprotein (S), ORF3a protein (ORF3a), envelope protein (E), membrane glycoprotein (M), ORF6 protein (ORF6), ORF7a protein (ORF7a), and ORF7b (ORF7b) genes, complete cds; ORF8 gene, complete sequence; and nucleocapsid phosphoprotein (N) and ORF10 protein (ORF10) genes, complete cds
Sequence ID: MZ851923.1 Length: 29790 
Range 1: 23568 to 23602

Score:62.1 bits(33), Expect:6e-07, 
Identities:34/35(97%),  Gaps:0/35(0%), Strand: Plus/Plus

Query  1      AGTCAATCCATCATTGCCTACACTATGTCACTNGG  35
              |||||||||||||||||||||||||||||||| ||
Sbjct  23568  AGTCAATCCATCATTGCCTACACTATGTCACTTGG  23602


>Severe acute respiratory syndrome coronavirus 2 isolate SARS-CoV-2/human/USA/JW1921/2021 ORF1ab polyprotein (ORF1ab) gene, partial cds; ORF1a polyprotein (ORF1ab) gene, complete cds; surface glycoprotein (S) gene, partial cds; ORF3a protein (ORF3a), envelope protein (E), membrane glycoprotein (M), ORF6 protein (ORF6), ORF7a protein (ORF7a), and ORF7b (ORF7b) genes, complete cds; ORF8 gene, complete sequence; and nucleocapsid phosphoprotein (N) and ORF10 protein (ORF10) genes, complete cds
Sequence ID: MZ851921.1 Length: 29771 
Range 1: 23568 to 23602

Score:62.1 bits(33), Expect:6e-07, 
Identities:34/35(97%),  Gaps:0/35(0%), Strand: Plus/Plus

Query  1      AGTCAATCCATCATTGCCTACACTATGTCACTNGG  35
              |||||||||||||||||||||||||||||||| ||
Sbjct  23568  AGTCAATCCATCATTGCCTACACTATGTCACTTGG  23602


>Severe acute respiratory syndrome coronavirus 2 isolate SARS-CoV-2/human/USA/JW1920/2021 ORF1ab polyprotein (ORF1ab) gene, partial cds; ORF1a polyprotein (ORF1ab) gene, complete cds; surface glycoprotein (S) gene, partial cds; ORF3a protein (ORF3a), envelope protein (E), and membrane glycoprotein (M) genes, complete cds; ORF6 protein (ORF6), ORF7a protein (ORF7a), and ORF7b (ORF7b) genes, partial cds; ORF8 gene, complete sequence; nucleocapsid phosphoprotein (N) gene, complete cds; and ORF10 protein (ORF10) gene, partial cds
Sequence ID: MZ851920.1 Length: 29606 
Range 1: 23574 to 23608

Score:62.1 bits(33), Expect:6e-07, 
Identities:34/35(97%),  Gaps:0/35(0%), Strand: Plus/Plus

Query  1      AGTCAATCCATCATTGCCTACACTATGTCACTNGG  35
              |||||||||||||||||||||||||||||||| ||
Sbjct  23574  AGTCAATCCATCATTGCCTACACTATGTCACTTGG  23608


>Severe acute respiratory syndrome coronavirus 2 isolate SARS-CoV-2/human/USA/JW1919/2021 ORF1ab polyprotein (ORF1ab), ORF1a polyprotein (ORF1ab), surface glycoprotein (S), ORF3a protein (ORF3a), envelope protein (E), membrane glycoprotein (M), ORF6 protein (ORF6), and ORF7a protein (ORF7a) genes, complete cds; ORF7b (ORF7b) gene, partial cds; ORF8 gene, partial sequence; and nucleocapsid phosphoprotein (N) and ORF10 protein (ORF10) genes, complete cds
Sequence ID: MZ851919.1 Length: 29631 
Range 1: 23571 to 23605

Score:62.1 bits(33), Expect:6e-07, 
Identities:34/35(97%),  Gaps:0/35(0%), Strand: Plus/Plus

Query  1      AGTCAATCCATCATTGCCTACACTATGTCACTNGG  35
              |||||||||||||||||||||||||||||||| ||
Sbjct  23571  AGTCAATCCATCATTGCCTACACTATGTCACTTGG  23605


>Severe acute respiratory syndrome coronavirus 2 isolate SARS-CoV-2/human/USA/JW1917/2021 ORF1ab polyprotein (ORF1ab), ORF1a polyprotein (ORF1ab), surface glycoprotein (S), ORF3a protein (ORF3a), envelope protein (E), membrane glycoprotein (M), ORF6 protein (ORF6), ORF7a protein (ORF7a), and ORF7b (ORF7b) genes, complete cds; ORF8 gene, complete sequence; and nucleocapsid phosphoprotein (N) and ORF10 protein (ORF10) genes, complete cds
Sequence ID: MZ851918.1 Length: 29823 
Range 1: 23591 to 23625

Score:62.1 bits(33), Expect:6e-07, 
Identities:34/35(97%),  Gaps:0/35(0%), Strand: Plus/Plus

Query  1      AGTCAATCCATCATTGCCTACACTATGTCACTNGG  35
              |||||||||||||||||||||||||||||||| ||
Sbjct  23591  AGTCAATCCATCATTGCCTACACTATGTCACTTGG  23625


>Severe acute respiratory syndrome coronavirus 2 isolate SARS-CoV-2/human/USA/JW1916/2021 ORF1ab polyprotein (ORF1ab), ORF1a polyprotein (ORF1ab), surface glycoprotein (S), ORF3a protein (ORF3a), envelope protein (E), membrane glycoprotein (M), ORF6 protein (ORF6), ORF7a protein (ORF7a), and ORF7b (ORF7b) genes, complete cds; ORF8 gene, complete sequence; and nucleocapsid phosphoprotein (N) and ORF10 protein (ORF10) genes, complete cds
Sequence ID: MZ851917.1 Length: 29823 
Range 1: 23591 to 23625

Score:62.1 bits(33), Expect:6e-07, 
Identities:34/35(97%),  Gaps:0/35(0%), Strand: Plus/Plus

Query  1      AGTCAATCCATCATTGCCTACACTATGTCACTNGG  35
              |||||||||||||||||||||||||||||||| ||
Sbjct  23591  AGTCAATCCATCATTGCCTACACTATGTCACTTGG  23625


>Severe acute respiratory syndrome coronavirus 2 isolate SARS-CoV-2/human/USA/JW1915/2021 ORF1ab polyprotein (ORF1ab), ORF1a polyprotein (ORF1ab), surface glycoprotein (S), ORF3a protein (ORF3a), envelope protein (E), membrane glycoprotein (M), ORF6 protein (ORF6), ORF7a protein (ORF7a), and ORF7b (ORF7b) genes, complete cds; ORF8 gene, complete sequence; and nucleocapsid phosphoprotein (N) and ORF10 protein (ORF10) genes, complete cds
Sequence ID: MZ851916.1 Length: 29837 
Range 1: 23605 to 23639

Score:62.1 bits(33), Expect:6e-07, 
Identities:34/35(97%),  Gaps:0/35(0%), Strand: Plus/Plus

Query  1      AGTCAATCCATCATTGCCTACACTATGTCACTNGG  35
              |||||||||||||||||||||||||||||||| ||
Sbjct  23605  AGTCAATCCATCATTGCCTACACTATGTCACTTGG  23639


>Severe acute respiratory syndrome coronavirus 2 isolate SARS-CoV-2/human/USA/JW1914/2021 ORF1ab polyprotein (ORF1ab), ORF1a polyprotein (ORF1ab), surface glycoprotein (S), ORF3a protein (ORF3a), envelope protein (E), membrane glycoprotein (M), ORF6 protein (ORF6), ORF7a protein (ORF7a), and ORF7b (ORF7b) genes, complete cds; ORF8 gene, complete sequence; and nucleocapsid phosphoprotein (N) and ORF10 protein (ORF10) genes, complete cds
Sequence ID: MZ851915.1 Length: 29828 
Range 1: 23596 to 23630

Score:62.1 bits(33), Expect:6e-07, 
Identities:34/35(97%),  Gaps:0/35(0%), Strand: Plus/Plus

Query  1      AGTCAATCCATCATTGCCTACACTATGTCACTNGG  35
              |||||||||||||||||||||||||||||||| ||
Sbjct  23596  AGTCAATCCATCATTGCCTACACTATGTCACTTGG  23630


>Severe acute respiratory syndrome coronavirus 2 isolate SARS-CoV-2/human/USA/JW1913/2021 ORF1ab polyprotein (ORF1ab), ORF1a polyprotein (ORF1ab), surface glycoprotein (S), ORF3a protein (ORF3a), envelope protein (E), membrane glycoprotein (M), ORF6 protein (ORF6), ORF7a protein (ORF7a), and ORF7b (ORF7b) genes, complete cds; ORF8 gene, complete sequence; and nucleocapsid phosphoprotein (N) and ORF10 protein (ORF10) genes, complete cds
Sequence ID: MZ851914.1 Length: 29823 
Range 1: 23591 to 23625

Score:62.1 bits(33), Expect:6e-07, 
Identities:34/35(97%),  Gaps:0/35(0%), Strand: Plus/Plus

Query  1      AGTCAATCCATCATTGCCTACACTATGTCACTNGG  35
              |||||||||||||||||||||||||||||||| ||
Sbjct  23591  AGTCAATCCATCATTGCCTACACTATGTCACTTGG  23625


>Severe acute respiratory syndrome coronavirus 2 isolate SARS-CoV-2/human/USA/JW1910/2021 ORF1ab polyprotein (ORF1ab), ORF1a polyprotein (ORF1ab), surface glycoprotein (S), ORF3a protein (ORF3a), envelope protein (E), membrane glycoprotein (M), ORF6 protein (ORF6), ORF7a protein (ORF7a), and ORF7b (ORF7b) genes, complete cds; ORF8 gene, complete sequence; and nucleocapsid phosphoprotein (N) and ORF10 protein (ORF10) genes, complete cds
Sequence ID: MZ851913.1 Length: 29804 
Range 1: 23580 to 23614

Score:62.1 bits(33), Expect:6e-07, 
Identities:34/35(97%),  Gaps:0/35(0%), Strand: Plus/Plus

Query  1      AGTCAATCCATCATTGCCTACACTATGTCACTNGG  35
              |||||||||||||||||||||||||||||||| ||
Sbjct  23580  AGTCAATCCATCATTGCCTACACTATGTCACTTGG  23614


>Severe acute respiratory syndrome coronavirus 2 isolate SARS-CoV-2/human/USA/JW1909/2021 ORF1ab polyprotein (ORF1ab), ORF1a polyprotein (ORF1ab), surface glycoprotein (S), ORF3a protein (ORF3a), envelope protein (E), membrane glycoprotein (M), ORF6 protein (ORF6), ORF7a protein (ORF7a), and ORF7b (ORF7b) genes, complete cds; ORF8 gene, complete sequence; and nucleocapsid phosphoprotein (N) and ORF10 protein (ORF10) genes, complete cds
Sequence ID: MZ851912.1 Length: 29823 
Range 1: 23591 to 23625

Score:62.1 bits(33), Expect:6e-07, 
Identities:34/35(97%),  Gaps:0/35(0%), Strand: Plus/Plus

Query  1      AGTCAATCCATCATTGCCTACACTATGTCACTNGG  35
              |||||||||||||||||||||||||||||||| ||
Sbjct  23591  AGTCAATCCATCATTGCCTACACTATGTCACTTGG  23625


>Severe acute respiratory syndrome coronavirus 2 isolate SARS-CoV-2/human/USA/JW1908/2021 ORF1ab polyprotein (ORF1ab), ORF1a polyprotein (ORF1ab), surface glycoprotein (S), ORF3a protein (ORF3a), envelope protein (E), membrane glycoprotein (M), ORF6 protein (ORF6), ORF7a protein (ORF7a), and ORF7b (ORF7b) genes, complete cds; ORF8 gene, complete sequence; and nucleocapsid phosphoprotein (N) and ORF10 protein (ORF10) genes, complete cds
Sequence ID: MZ851911.1 Length: 29823 
Range 1: 23591 to 23625

Score:62.1 bits(33), Expect:6e-07, 
Identities:34/35(97%),  Gaps:0/35(0%), Strand: Plus/Plus

Query  1      AGTCAATCCATCATTGCCTACACTATGTCACTNGG  35
              |||||||||||||||||||||||||||||||| ||
Sbjct  23591  AGTCAATCCATCATTGCCTACACTATGTCACTTGG  23625


>Severe acute respiratory syndrome coronavirus 2 isolate SARS-CoV-2/human/USA/JW1907/2021 ORF1ab polyprotein (ORF1ab), ORF1a polyprotein (ORF1ab), surface glycoprotein (S), ORF3a protein (ORF3a), envelope protein (E), membrane glycoprotein (M), ORF6 protein (ORF6), ORF7a protein (ORF7a), and ORF7b (ORF7b) genes, complete cds; ORF8 gene, complete sequence; and nucleocapsid phosphoprotein (N) and ORF10 protein (ORF10) genes, complete cds
Sequence ID: MZ851910.1 Length: 29824 
Range 1: 23591 to 23625

Score:62.1 bits(33), Expect:6e-07, 
Identities:34/35(97%),  Gaps:0/35(0%), Strand: Plus/Plus

Query  1      AGTCAATCCATCATTGCCTACACTATGTCACTNGG  35
              |||||||||||||||||||||||||||||||| ||
Sbjct  23591  AGTCAATCCATCATTGCCTACACTATGTCACTTGG  23625


>Severe acute respiratory syndrome coronavirus 2 isolate SARS-CoV-2/human/USA/JW1905/2021 ORF1ab polyprotein (ORF1ab), ORF1a polyprotein (ORF1ab), surface glycoprotein (S), ORF3a protein (ORF3a), envelope protein (E), membrane glycoprotein (M), ORF6 protein (ORF6), ORF7a protein (ORF7a), and ORF7b (ORF7b) genes, complete cds; ORF8 gene, complete sequence; and nucleocapsid phosphoprotein (N) and ORF10 protein (ORF10) genes, complete cds
Sequence ID: MZ851909.1 Length: 29823 
Range 1: 23591 to 23625

Score:62.1 bits(33), Expect:6e-07, 
Identities:34/35(97%),  Gaps:0/35(0%), Strand: Plus/Plus

Query  1      AGTCAATCCATCATTGCCTACACTATGTCACTNGG  35
              |||||||||||||||||||||||||||||||| ||
Sbjct  23591  AGTCAATCCATCATTGCCTACACTATGTCACTTGG  23625


>Severe acute respiratory syndrome coronavirus 2 isolate SARS-CoV-2/human/USA/JW1903/2021 ORF1ab polyprotein (ORF1ab), ORF1a polyprotein (ORF1ab), surface glycoprotein (S), ORF3a protein (ORF3a), envelope protein (E), membrane glycoprotein (M), ORF6 protein (ORF6), ORF7a protein (ORF7a), and ORF7b (ORF7b) genes, complete cds; ORF8 gene, complete sequence; and nucleocapsid phosphoprotein (N) and ORF10 protein (ORF10) genes, complete cds
Sequence ID: MZ851908.1 Length: 29823 
Range 1: 23591 to 23625

Score:62.1 bits(33), Expect:6e-07, 
Identities:34/35(97%),  Gaps:0/35(0%), Strand: Plus/Plus

Query  1      AGTCAATCCATCATTGCCTACACTATGTCACTNGG  35
              |||||||||||||||||||||||||||||||| ||
Sbjct  23591  AGTCAATCCATCATTGCCTACACTATGTCACTTGG  23625


>Severe acute respiratory syndrome coronavirus 2 isolate SARS-CoV-2/human/USA/JW1902/2021 ORF1ab polyprotein (ORF1ab), ORF1a polyprotein (ORF1ab), surface glycoprotein (S), ORF3a protein (ORF3a), envelope protein (E), membrane glycoprotein (M), ORF6 protein (ORF6), ORF7a protein (ORF7a), and ORF7b (ORF7b) genes, complete cds; ORF8 gene, complete sequence; and nucleocapsid phosphoprotein (N) and ORF10 protein (ORF10) genes, complete cds
Sequence ID: MZ851907.1 Length: 29815 
Range 1: 23591 to 23625

Score:62.1 bits(33), Expect:6e-07, 
Identities:34/35(97%),  Gaps:0/35(0%), Strand: Plus/Plus

Query  1      AGTCAATCCATCATTGCCTACACTATGTCACTNGG  35
              |||||||||||||||||||||||||||||||| ||
Sbjct  23591  AGTCAATCCATCATTGCCTACACTATGTCACTTGG  23625


>Severe acute respiratory syndrome coronavirus 2 isolate SARS-CoV-2/human/USA/JW1899/2021 ORF1ab polyprotein (ORF1ab), ORF1a polyprotein (ORF1ab), surface glycoprotein (S), ORF3a protein (ORF3a), envelope protein (E), membrane glycoprotein (M), and ORF6 protein (ORF6) genes, complete cds; ORF7a gene, complete sequence; ORF7b (ORF7b) gene, complete cds; ORF8 gene, complete sequence; and nucleocapsid phosphoprotein (N) and ORF10 protein (ORF10) genes, complete cds
Sequence ID: MZ851906.1 Length: 29783 
Range 1: 23568 to 23602

Score:62.1 bits(33), Expect:6e-07, 
Identities:34/35(97%),  Gaps:0/35(0%), Strand: Plus/Plus

Query  1      AGTCAATCCATCATTGCCTACACTATGTCACTNGG  35
              |||||||||||||||||||||||||||||||| ||
Sbjct  23568  AGTCAATCCATCATTGCCTACACTATGTCACTTGG  23602


>Severe acute respiratory syndrome coronavirus 2 isolate SARS-CoV-2/human/USA/JW1897/2021 ORF1ab polyprotein (ORF1ab), ORF1a polyprotein (ORF1ab), surface glycoprotein (S), ORF3a protein (ORF3a), envelope protein (E), membrane glycoprotein (M), ORF6 protein (ORF6), ORF7a protein (ORF7a), and ORF7b (ORF7b) genes, complete cds; ORF8 gene, complete sequence; and nucleocapsid phosphoprotein (N) and ORF10 protein (ORF10) genes, complete cds
Sequence ID: MZ851905.1 Length: 29823 
Range 1: 23591 to 23625

Score:62.1 bits(33), Expect:6e-07, 
Identities:34/35(97%),  Gaps:0/35(0%), Strand: Plus/Plus

Query  1      AGTCAATCCATCATTGCCTACACTATGTCACTNGG  35
              |||||||||||||||||||||||||||||||| ||
Sbjct  23591  AGTCAATCCATCATTGCCTACACTATGTCACTTGG  23625


>Severe acute respiratory syndrome coronavirus 2 isolate SARS-CoV-2/human/USA/JW1896/2021 ORF1ab polyprotein (ORF1ab), ORF1a polyprotein (ORF1ab), surface glycoprotein (S), ORF3a protein (ORF3a), envelope protein (E), membrane glycoprotein (M), and ORF6 protein (ORF6) genes, complete cds; ORF7a protein (ORF7a) and ORF7b (ORF7b) genes, partial cds; ORF8 gene, complete sequence; and nucleocapsid phosphoprotein (N) and ORF10 protein (ORF10) genes, complete cds
Sequence ID: MZ851904.1 Length: 29802 
Range 1: 23590 to 23624

Score:62.1 bits(33), Expect:6e-07, 
Identities:34/35(97%),  Gaps:0/35(0%), Strand: Plus/Plus

Query  1      AGTCAATCCATCATTGCCTACACTATGTCACTNGG  35
              |||||||||||||||||||||||||||||||| ||
Sbjct  23590  AGTCAATCCATCATTGCCTACACTATGTCACTTGG  23624


>Severe acute respiratory syndrome coronavirus 2 isolate SARS-CoV-2/human/USA/JW1895/2021 ORF1ab polyprotein (ORF1ab), ORF1a polyprotein (ORF1ab), surface glycoprotein (S), ORF3a protein (ORF3a), envelope protein (E), membrane glycoprotein (M), ORF6 protein (ORF6), ORF7a protein (ORF7a), and ORF7b (ORF7b) genes, complete cds; ORF8 gene, complete sequence; and nucleocapsid phosphoprotein (N) and ORF10 protein (ORF10) genes, complete cds
Sequence ID: MZ851903.1 Length: 29823 
Range 1: 23591 to 23625

Score:62.1 bits(33), Expect:6e-07, 
Identities:34/35(97%),  Gaps:0/35(0%), Strand: Plus/Plus

Query  1      AGTCAATCCATCATTGCCTACACTATGTCACTNGG  35
              |||||||||||||||||||||||||||||||| ||
Sbjct  23591  AGTCAATCCATCATTGCCTACACTATGTCACTTGG  23625


>Severe acute respiratory syndrome coronavirus 2 isolate SARS-CoV-2/human/USA/JW1893/2021 ORF1ab polyprotein (ORF1ab), ORF1a polyprotein (ORF1ab), surface glycoprotein (S), ORF3a protein (ORF3a), envelope protein (E), membrane glycoprotein (M), ORF6 protein (ORF6), ORF7a protein (ORF7a), and ORF7b (ORF7b) genes, complete cds; ORF8 gene, complete sequence; and nucleocapsid phosphoprotein (N) and ORF10 protein (ORF10) genes, complete cds
Sequence ID: MZ851902.1 Length: 29823 
Range 1: 23591 to 23625

Score:62.1 bits(33), Expect:6e-07, 
Identities:34/35(97%),  Gaps:0/35(0%), Strand: Plus/Plus

Query  1      AGTCAATCCATCATTGCCTACACTATGTCACTNGG  35
              |||||||||||||||||||||||||||||||| ||
Sbjct  23591  AGTCAATCCATCATTGCCTACACTATGTCACTTGG  23625


>Severe acute respiratory syndrome coronavirus 2 isolate SARS-CoV-2/human/USA/JW1892/2021 ORF1ab polyprotein (ORF1ab), ORF1a polyprotein (ORF1ab), surface glycoprotein (S), ORF3a protein (ORF3a), envelope protein (E), membrane glycoprotein (M), ORF6 protein (ORF6), ORF7a protein (ORF7a), and ORF7b (ORF7b) genes, complete cds; ORF8 gene, complete sequence; and nucleocapsid phosphoprotein (N) and ORF10 protein (ORF10) genes, complete cds
Sequence ID: MZ851901.1 Length: 29838 
Range 1: 23606 to 23640

Score:62.1 bits(33), Expect:6e-07, 
Identities:34/35(97%),  Gaps:0/35(0%), Strand: Plus/Plus

Query  1      AGTCAATCCATCATTGCCTACACTATGTCACTNGG  35
              |||||||||||||||||||||||||||||||| ||
Sbjct  23606  AGTCAATCCATCATTGCCTACACTATGTCACTTGG  23640


>Severe acute respiratory syndrome coronavirus 2 isolate SARS-CoV-2/human/USA/JW1891/2021 ORF1ab polyprotein (ORF1ab), ORF1a polyprotein (ORF1ab), surface glycoprotein (S), ORF3a protein (ORF3a), envelope protein (E), membrane glycoprotein (M), ORF6 protein (ORF6), ORF7a protein (ORF7a), and ORF7b (ORF7b) genes, complete cds; ORF8 gene, complete sequence; and nucleocapsid phosphoprotein (N) and ORF10 protein (ORF10) genes, complete cds
Sequence ID: MZ851900.1 Length: 29836 
Range 1: 23604 to 23638

Score:62.1 bits(33), Expect:6e-07, 
Identities:34/35(97%),  Gaps:0/35(0%), Strand: Plus/Plus

Query  1      AGTCAATCCATCATTGCCTACACTATGTCACTNGG  35
              |||||||||||||||||||||||||||||||| ||
Sbjct  23604  AGTCAATCCATCATTGCCTACACTATGTCACTTGG  23638


>Severe acute respiratory syndrome coronavirus 2 isolate SARS-CoV-2/human/USA/JW1890/2021 ORF1ab polyprotein (ORF1ab), ORF1a polyprotein (ORF1ab), surface glycoprotein (S), ORF3a protein (ORF3a), envelope protein (E), membrane glycoprotein (M), ORF6 protein (ORF6), ORF7a protein (ORF7a), and ORF7b (ORF7b) genes, complete cds; ORF8 gene, complete sequence; and nucleocapsid phosphoprotein (N) and ORF10 protein (ORF10) genes, complete cds
Sequence ID: MZ851899.1 Length: 29823 
Range 1: 23591 to 23625

Score:62.1 bits(33), Expect:6e-07, 
Identities:34/35(97%),  Gaps:0/35(0%), Strand: Plus/Plus

Query  1      AGTCAATCCATCATTGCCTACACTATGTCACTNGG  35
              |||||||||||||||||||||||||||||||| ||
Sbjct  23591  AGTCAATCCATCATTGCCTACACTATGTCACTTGG  23625


>Severe acute respiratory syndrome coronavirus 2 isolate SARS-CoV-2/human/USA/JW1889/2021 ORF1ab polyprotein (ORF1ab), ORF1a polyprotein (ORF1ab), and surface glycoprotein (S) genes, partial cds; ORF3a protein (ORF3a) gene, complete cds; envelope protein (E) and membrane glycoprotein (M) genes, partial cds; ORF6 protein (ORF6) gene, complete cds; ORF7a protein (ORF7a) and ORF7b (ORF7b) genes, partial cds; ORF8 gene, complete sequence; and nucleocapsid phosphoprotein (N) gene, partial cds
Sequence ID: MZ851898.1 Length: 29319 
Range 1: 23574 to 23608

Score:62.1 bits(33), Expect:6e-07, 
Identities:34/35(97%),  Gaps:0/35(0%), Strand: Plus/Plus

Query  1      AGTCAATCCATCATTGCCTACACTATGTCACTNGG  35
              |||||||||||||||||||||||||||||||| ||
Sbjct  23574  AGTCAATCCATCATTGCCTACACTATGTCACTTGG  23608


>Severe acute respiratory syndrome coronavirus 2 isolate SARS-CoV-2/human/USA/JW1888/2021 ORF1ab polyprotein (ORF1ab), ORF1a polyprotein (ORF1ab), surface glycoprotein (S), ORF3a protein (ORF3a), envelope protein (E), membrane glycoprotein (M), ORF6 protein (ORF6), ORF7a protein (ORF7a), and ORF7b (ORF7b) genes, complete cds; ORF8 gene, complete sequence; and nucleocapsid phosphoprotein (N) and ORF10 protein (ORF10) genes, complete cds
Sequence ID: MZ851897.1 Length: 29793 
Range 1: 23589 to 23623

Score:62.1 bits(33), Expect:6e-07, 
Identities:34/35(97%),  Gaps:0/35(0%), Strand: Plus/Plus

Query  1      AGTCAATCCATCATTGCCTACACTATGTCACTNGG  35
              |||||||||||||||||||||||||||||||| ||
Sbjct  23589  AGTCAATCCATCATTGCCTACACTATGTCACTTGG  23623


>Severe acute respiratory syndrome coronavirus 2 isolate SARS-CoV-2/human/USA/JW1887/2021, complete genome
Sequence ID: MZ851896.1 Length: 29814 
Range 1: 23579 to 23613

Score:62.1 bits(33), Expect:6e-07, 
Identities:34/35(97%),  Gaps:0/35(0%), Strand: Plus/Plus

Query  1      AGTCAATCCATCATTGCCTACACTATGTCACTNGG  35
              |||||||||||||||||||||||||||||||| ||
Sbjct  23579  AGTCAATCCATCATTGCCTACACTATGTCACTTGG  23613


>Severe acute respiratory syndrome coronavirus 2 isolate SARS-CoV-2/human/USA/JW1886/2021 ORF1ab polyprotein (ORF1ab), ORF1a polyprotein (ORF1ab), surface glycoprotein (S), ORF3a protein (ORF3a), envelope protein (E), membrane glycoprotein (M), ORF6 protein (ORF6), ORF7a protein (ORF7a), and ORF7b (ORF7b) genes, complete cds; ORF8 gene, complete sequence; and nucleocapsid phosphoprotein (N) and ORF10 protein (ORF10) genes, complete cds
Sequence ID: MZ851895.1 Length: 29816 
Range 1: 23591 to 23625

Score:62.1 bits(33), Expect:6e-07, 
Identities:34/35(97%),  Gaps:0/35(0%), Strand: Plus/Plus

Query  1      AGTCAATCCATCATTGCCTACACTATGTCACTNGG  35
              |||||||||||||||||||||||||||||||| ||
Sbjct  23591  AGTCAATCCATCATTGCCTACACTATGTCACTTGG  23625


>Severe acute respiratory syndrome coronavirus 2 isolate SARS-CoV-2/human/USA/JW1885/2021 ORF1ab polyprotein (ORF1ab), ORF1a polyprotein (ORF1ab), surface glycoprotein (S), ORF3a protein (ORF3a), envelope protein (E), membrane glycoprotein (M), ORF6 protein (ORF6), ORF7a protein (ORF7a), and ORF7b (ORF7b) genes, complete cds; ORF8 gene, complete sequence; and nucleocapsid phosphoprotein (N) and ORF10 protein (ORF10) genes, complete cds
Sequence ID: MZ851894.1 Length: 29826 
Range 1: 23594 to 23628

Score:62.1 bits(33), Expect:6e-07, 
Identities:34/35(97%),  Gaps:0/35(0%), Strand: Plus/Plus

Query  1      AGTCAATCCATCATTGCCTACACTATGTCACTNGG  35
              |||||||||||||||||||||||||||||||| ||
Sbjct  23594  AGTCAATCCATCATTGCCTACACTATGTCACTTGG  23628


>Severe acute respiratory syndrome coronavirus 2 isolate SARS-CoV-2/human/USA/JW1884/2021 ORF1ab polyprotein (ORF1ab), ORF1a polyprotein (ORF1ab), surface glycoprotein (S), ORF3a protein (ORF3a), envelope protein (E), membrane glycoprotein (M), ORF6 protein (ORF6), ORF7a protein (ORF7a), and ORF7b (ORF7b) genes, complete cds; ORF8 gene, complete sequence; and nucleocapsid phosphoprotein (N) and ORF10 protein (ORF10) genes, complete cds
Sequence ID: MZ851893.1 Length: 29648 
Range 1: 23591 to 23625

Score:62.1 bits(33), Expect:6e-07, 
Identities:34/35(97%),  Gaps:0/35(0%), Strand: Plus/Plus

Query  1      AGTCAATCCATCATTGCCTACACTATGTCACTNGG  35
              |||||||||||||||||||||||||||||||| ||
Sbjct  23591  AGTCAATCCATCATTGCCTACACTATGTCACTTGG  23625


>Severe acute respiratory syndrome coronavirus 2 isolate SARS-CoV-2/human/USA/JW1883/2021 ORF1ab polyprotein (ORF1ab), ORF1a polyprotein (ORF1ab), surface glycoprotein (S), ORF3a protein (ORF3a), envelope protein (E), membrane glycoprotein (M), ORF6 protein (ORF6), ORF7a protein (ORF7a), and ORF7b (ORF7b) genes, complete cds; ORF8 gene, complete sequence; and nucleocapsid phosphoprotein (N) and ORF10 protein (ORF10) genes, complete cds
Sequence ID: MZ851892.1 Length: 29823 
Range 1: 23591 to 23625

Score:62.1 bits(33), Expect:6e-07, 
Identities:34/35(97%),  Gaps:0/35(0%), Strand: Plus/Plus

Query  1      AGTCAATCCATCATTGCCTACACTATGTCACTNGG  35
              |||||||||||||||||||||||||||||||| ||
Sbjct  23591  AGTCAATCCATCATTGCCTACACTATGTCACTTGG  23625


>Severe acute respiratory syndrome coronavirus 2 isolate SARS-CoV-2/human/USA/JW1882/2021 ORF1ab polyprotein (ORF1ab), ORF1a polyprotein (ORF1ab), surface glycoprotein (S), ORF3a protein (ORF3a), envelope protein (E), membrane glycoprotein (M), ORF6 protein (ORF6), ORF7a protein (ORF7a), and ORF7b (ORF7b) genes, complete cds; ORF8 gene, complete sequence; and nucleocapsid phosphoprotein (N) and ORF10 protein (ORF10) genes, complete cds
Sequence ID: MZ851891.1 Length: 29823 
Range 1: 23591 to 23625

Score:62.1 bits(33), Expect:6e-07, 
Identities:34/35(97%),  Gaps:0/35(0%), Strand: Plus/Plus

Query  1      AGTCAATCCATCATTGCCTACACTATGTCACTNGG  35
              |||||||||||||||||||||||||||||||| ||
Sbjct  23591  AGTCAATCCATCATTGCCTACACTATGTCACTTGG  23625


>Severe acute respiratory syndrome coronavirus 2 isolate SARS-CoV-2/human/USA/JW1881/2021 ORF1ab polyprotein (ORF1ab), ORF1a polyprotein (ORF1ab), surface glycoprotein (S), ORF3a protein (ORF3a), envelope protein (E), membrane glycoprotein (M), ORF6 protein (ORF6), ORF7a protein (ORF7a), and ORF7b (ORF7b) genes, complete cds; ORF8 gene, complete sequence; and nucleocapsid phosphoprotein (N) and ORF10 protein (ORF10) genes, complete cds
Sequence ID: MZ851890.1 Length: 29823 
Range 1: 23591 to 23625

Score:62.1 bits(33), Expect:6e-07, 
Identities:34/35(97%),  Gaps:0/35(0%), Strand: Plus/Plus

Query  1      AGTCAATCCATCATTGCCTACACTATGTCACTNGG  35
              |||||||||||||||||||||||||||||||| ||
Sbjct  23591  AGTCAATCCATCATTGCCTACACTATGTCACTTGG  23625


>Severe acute respiratory syndrome coronavirus 2 isolate SARS-CoV-2/human/USA/JW1880/2021 ORF1ab polyprotein (ORF1ab), ORF1a polyprotein (ORF1ab), surface glycoprotein (S), ORF3a protein (ORF3a), envelope protein (E), membrane glycoprotein (M), ORF6 protein (ORF6), ORF7a protein (ORF7a), and ORF7b (ORF7b) genes, complete cds; ORF8 gene, complete sequence; and nucleocapsid phosphoprotein (N) and ORF10 protein (ORF10) genes, complete cds
Sequence ID: MZ851889.1 Length: 29814 
Range 1: 23591 to 23625

Score:62.1 bits(33), Expect:6e-07, 
Identities:34/35(97%),  Gaps:0/35(0%), Strand: Plus/Plus

Query  1      AGTCAATCCATCATTGCCTACACTATGTCACTNGG  35
              |||||||||||||||||||||||||||||||| ||
Sbjct  23591  AGTCAATCCATCATTGCCTACACTATGTCACTTGG  23625


>Severe acute respiratory syndrome coronavirus 2 isolate SARS-CoV-2/human/USA/JW1879/2021 ORF1ab polyprotein (ORF1ab), ORF1a polyprotein (ORF1ab), surface glycoprotein (S), ORF3a protein (ORF3a), envelope protein (E), membrane glycoprotein (M), ORF6 protein (ORF6), ORF7a protein (ORF7a), and ORF7b (ORF7b) genes, complete cds; ORF8 gene, complete sequence; and nucleocapsid phosphoprotein (N) and ORF10 protein (ORF10) genes, complete cds
Sequence ID: MZ851888.1 Length: 29823 
Range 1: 23591 to 23625

Score:62.1 bits(33), Expect:6e-07, 
Identities:34/35(97%),  Gaps:0/35(0%), Strand: Plus/Plus

Query  1      AGTCAATCCATCATTGCCTACACTATGTCACTNGG  35
              |||||||||||||||||||||||||||||||| ||
Sbjct  23591  AGTCAATCCATCATTGCCTACACTATGTCACTTGG  23625


>Severe acute respiratory syndrome coronavirus 2 isolate SARS-CoV-2/human/USA/JW1878/2021 ORF1ab polyprotein (ORF1ab), ORF1a polyprotein (ORF1ab), surface glycoprotein (S), ORF3a protein (ORF3a), envelope protein (E), membrane glycoprotein (M), ORF6 protein (ORF6), ORF7a protein (ORF7a), and ORF7b (ORF7b) genes, complete cds; ORF8 gene, complete sequence; and nucleocapsid phosphoprotein (N) and ORF10 protein (ORF10) genes, complete cds
Sequence ID: MZ851887.1 Length: 29793 
Range 1: 23591 to 23625

Score:62.1 bits(33), Expect:6e-07, 
Identities:34/35(97%),  Gaps:0/35(0%), Strand: Plus/Plus

Query  1      AGTCAATCCATCATTGCCTACACTATGTCACTNGG  35
              |||||||||||||||||||||||||||||||| ||
Sbjct  23591  AGTCAATCCATCATTGCCTACACTATGTCACTTGG  23625


>Severe acute respiratory syndrome coronavirus 2 isolate SARS-CoV-2/human/USA/JW1877/2021 ORF1ab polyprotein (ORF1ab) gene, partial cds; ORF1a polyprotein (ORF1ab) gene, complete cds; surface glycoprotein (S) gene, partial cds; ORF3a protein (ORF3a), envelope protein (E), membrane glycoprotein (M), and ORF6 protein (ORF6) genes, complete cds; ORF7a protein (ORF7a) and ORF7b (ORF7b) genes, partial cds; ORF8 gene, complete sequence; nucleocapsid phosphoprotein (N) gene, complete cds; and ORF10 protein (ORF10) gene, partial cds
Sequence ID: MZ851886.1 Length: 29605 
Range 1: 23574 to 23608

Score:62.1 bits(33), Expect:6e-07, 
Identities:34/35(97%),  Gaps:0/35(0%), Strand: Plus/Plus

Query  1      AGTCAATCCATCATTGCCTACACTATGTCACTNGG  35
              |||||||||||||||||||||||||||||||| ||
Sbjct  23574  AGTCAATCCATCATTGCCTACACTATGTCACTTGG  23608


>Severe acute respiratory syndrome coronavirus 2 isolate SARS-CoV-2/human/USA/JW1876/2021 ORF1ab polyprotein (ORF1ab), ORF1a polyprotein (ORF1ab), surface glycoprotein (S), ORF3a protein (ORF3a), envelope protein (E), membrane glycoprotein (M), ORF6 protein (ORF6), ORF7a protein (ORF7a), and ORF7b (ORF7b) genes, complete cds; ORF8 gene, complete sequence; and nucleocapsid phosphoprotein (N) and ORF10 protein (ORF10) genes, complete cds
Sequence ID: MZ851885.1 Length: 29791 
Range 1: 23568 to 23602

Score:62.1 bits(33), Expect:6e-07, 
Identities:34/35(97%),  Gaps:0/35(0%), Strand: Plus/Plus

Query  1      AGTCAATCCATCATTGCCTACACTATGTCACTNGG  35
              |||||||||||||||||||||||||||||||| ||
Sbjct  23568  AGTCAATCCATCATTGCCTACACTATGTCACTTGG  23602


>Severe acute respiratory syndrome coronavirus 2 isolate SARS-CoV-2/human/USA/JW1875/2021 ORF1ab polyprotein (ORF1ab) gene, partial cds; ORF1a polyprotein (ORF1ab) gene, complete cds; surface glycoprotein (S) gene, partial cds; ORF3a protein (ORF3a), envelope protein (E), membrane glycoprotein (M), and ORF6 protein (ORF6) genes, complete cds; ORF7a protein (ORF7a) and ORF7b (ORF7b) genes, partial cds; ORF8 gene, complete sequence; nucleocapsid phosphoprotein (N) gene, complete cds; and ORF10 protein (ORF10) gene, partial cds
Sequence ID: MZ851884.1 Length: 29618 
Range 1: 23588 to 23622

Score:62.1 bits(33), Expect:6e-07, 
Identities:34/35(97%),  Gaps:0/35(0%), Strand: Plus/Plus

Query  1      AGTCAATCCATCATTGCCTACACTATGTCACTNGG  35
              |||||||||||||||||||||||||||||||| ||
Sbjct  23588  AGTCAATCCATCATTGCCTACACTATGTCACTTGG  23622


>Severe acute respiratory syndrome coronavirus 2 isolate SARS-CoV-2/human/USA/JW1873/2021 ORF1ab polyprotein (ORF1ab), ORF1a polyprotein (ORF1ab), surface glycoprotein (S), ORF3a protein (ORF3a), envelope protein (E), membrane glycoprotein (M), ORF6 protein (ORF6), ORF7a protein (ORF7a), and ORF7b (ORF7b) genes, complete cds; ORF8 gene, complete sequence; and nucleocapsid phosphoprotein (N) and ORF10 protein (ORF10) genes, complete cds
Sequence ID: MZ851883.1 Length: 29645 
Range 1: 23591 to 23625

Score:62.1 bits(33), Expect:6e-07, 
Identities:34/35(97%),  Gaps:0/35(0%), Strand: Plus/Plus

Query  1      AGTCAATCCATCATTGCCTACACTATGTCACTNGG  35
              |||||||||||||||||||||||||||||||| ||
Sbjct  23591  AGTCAATCCATCATTGCCTACACTATGTCACTTGG  23625


>Severe acute respiratory syndrome coronavirus 2 isolate SARS-CoV-2/human/USA/JW1872/2021 ORF1ab polyprotein (ORF1ab), ORF1a polyprotein (ORF1ab), surface glycoprotein (S), ORF3a protein (ORF3a), envelope protein (E), membrane glycoprotein (M), and ORF6 protein (ORF6) genes, complete cds; ORF7a gene, complete sequence; ORF7b (ORF7b) gene, complete cds; ORF8 gene, complete sequence; and nucleocapsid phosphoprotein (N) and ORF10 protein (ORF10) genes, complete cds
Sequence ID: MZ851882.1 Length: 29637 
Range 1: 23591 to 23625

Score:62.1 bits(33), Expect:6e-07, 
Identities:34/35(97%),  Gaps:0/35(0%), Strand: Plus/Plus

Query  1      AGTCAATCCATCATTGCCTACACTATGTCACTNGG  35
              |||||||||||||||||||||||||||||||| ||
Sbjct  23591  AGTCAATCCATCATTGCCTACACTATGTCACTTGG  23625


>Severe acute respiratory syndrome coronavirus 2 isolate SARS-CoV-2/human/USA/JW1869/2021 ORF1ab polyprotein (ORF1ab), ORF1a polyprotein (ORF1ab), surface glycoprotein (S), ORF3a protein (ORF3a), envelope protein (E), membrane glycoprotein (M), ORF6 protein (ORF6), ORF7a protein (ORF7a), and ORF7b (ORF7b) genes, complete cds; ORF8 gene, complete sequence; and nucleocapsid phosphoprotein (N) and ORF10 protein (ORF10) genes, complete cds
Sequence ID: MZ851881.1 Length: 29823 
Range 1: 23591 to 23625

Score:62.1 bits(33), Expect:6e-07, 
Identities:34/35(97%),  Gaps:0/35(0%), Strand: Plus/Plus

Query  1      AGTCAATCCATCATTGCCTACACTATGTCACTNGG  35
              |||||||||||||||||||||||||||||||| ||
Sbjct  23591  AGTCAATCCATCATTGCCTACACTATGTCACTTGG  23625


>Severe acute respiratory syndrome coronavirus 2 isolate SARS-CoV-2/human/USA/JW1867/2021, complete genome
Sequence ID: MZ851880.1 Length: 29826 
Range 1: 23588 to 23622

Score:62.1 bits(33), Expect:6e-07, 
Identities:34/35(97%),  Gaps:0/35(0%), Strand: Plus/Plus

Query  1      AGTCAATCCATCATTGCCTACACTATGTCACTNGG  35
              |||||||||||||||||||||||||||||||| ||
Sbjct  23588  AGTCAATCCATCATTGCCTACACTATGTCACTTGG  23622


>Severe acute respiratory syndrome coronavirus 2 isolate SARS-CoV-2/human/USA/JW1866/2021 ORF1ab polyprotein (ORF1ab), ORF1a polyprotein (ORF1ab), surface glycoprotein (S), ORF3a protein (ORF3a), envelope protein (E), membrane glycoprotein (M), ORF6 protein (ORF6), ORF7a protein (ORF7a), and ORF7b (ORF7b) genes, complete cds; ORF8 gene, complete sequence; and nucleocapsid phosphoprotein (N) and ORF10 protein (ORF10) genes, complete cds
Sequence ID: MZ851879.1 Length: 29823 
Range 1: 23591 to 23625

Score:62.1 bits(33), Expect:6e-07, 
Identities:34/35(97%),  Gaps:0/35(0%), Strand: Plus/Plus

Query  1      AGTCAATCCATCATTGCCTACACTATGTCACTNGG  35
              |||||||||||||||||||||||||||||||| ||
Sbjct  23591  AGTCAATCCATCATTGCCTACACTATGTCACTTGG  23625


>Severe acute respiratory syndrome coronavirus 2 isolate SARS-CoV-2/human/USA/JW1865/2021 ORF1ab polyprotein (ORF1ab), ORF1a polyprotein (ORF1ab), surface glycoprotein (S), ORF3a protein (ORF3a), envelope protein (E), membrane glycoprotein (M), ORF6 protein (ORF6), ORF7a protein (ORF7a), and ORF7b (ORF7b) genes, complete cds; ORF8 gene, complete sequence; nucleocapsid phosphoprotein (N) gene, complete cds; and ORF10 protein (ORF10) gene, partial cds
Sequence ID: MZ851878.1 Length: 29623 
Range 1: 23591 to 23625

Score:62.1 bits(33), Expect:6e-07, 
Identities:34/35(97%),  Gaps:0/35(0%), Strand: Plus/Plus

Query  1      AGTCAATCCATCATTGCCTACACTATGTCACTNGG  35
              |||||||||||||||||||||||||||||||| ||
Sbjct  23591  AGTCAATCCATCATTGCCTACACTATGTCACTTGG  23625


>Severe acute respiratory syndrome coronavirus 2 isolate SARS-CoV-2/human/USA/JW1864/2021 ORF1ab polyprotein (ORF1ab), ORF1a polyprotein (ORF1ab), surface glycoprotein (S), ORF3a protein (ORF3a), envelope protein (E), membrane glycoprotein (M), ORF6 protein (ORF6), ORF7a protein (ORF7a), and ORF7b (ORF7b) genes, complete cds; ORF8 gene, complete sequence; and nucleocapsid phosphoprotein (N) and ORF10 protein (ORF10) genes, complete cds
Sequence ID: MZ851877.1 Length: 29823 
Range 1: 23591 to 23625

Score:62.1 bits(33), Expect:6e-07, 
Identities:34/35(97%),  Gaps:0/35(0%), Strand: Plus/Plus

Query  1      AGTCAATCCATCATTGCCTACACTATGTCACTNGG  35
              |||||||||||||||||||||||||||||||| ||
Sbjct  23591  AGTCAATCCATCATTGCCTACACTATGTCACTTGG  23625


>Severe acute respiratory syndrome coronavirus 2 isolate SARS-CoV-2/human/USA/JW1862/2021 ORF1ab polyprotein (ORF1ab), ORF1a polyprotein (ORF1ab), surface glycoprotein (S), ORF3a protein (ORF3a), envelope protein (E), membrane glycoprotein (M), ORF6 protein (ORF6), ORF7a protein (ORF7a), and ORF7b (ORF7b) genes, complete cds; ORF8 gene, complete sequence; and nucleocapsid phosphoprotein (N) and ORF10 protein (ORF10) genes, complete cds
Sequence ID: MZ851876.1 Length: 29822 
Range 1: 23591 to 23625

Score:62.1 bits(33), Expect:6e-07, 
Identities:34/35(97%),  Gaps:0/35(0%), Strand: Plus/Plus

Query  1      AGTCAATCCATCATTGCCTACACTATGTCACTNGG  35
              |||||||||||||||||||||||||||||||| ||
Sbjct  23591  AGTCAATCCATCATTGCCTACACTATGTCACTTGG  23625


>Severe acute respiratory syndrome coronavirus 2 isolate SARS-CoV-2/human/USA/JW1861/2021 ORF1ab polyprotein (ORF1ab), ORF1a polyprotein (ORF1ab), and surface glycoprotein (S) genes, complete cds; ORF3a gene, complete sequence; envelope protein (E), membrane glycoprotein (M), ORF6 protein (ORF6), ORF7a protein (ORF7a), and ORF7b (ORF7b) genes, complete cds; ORF8 gene, complete sequence; and nucleocapsid phosphoprotein (N) and ORF10 protein (ORF10) genes, complete cds
Sequence ID: MZ851875.1 Length: 29790 
Range 1: 23591 to 23625

Score:62.1 bits(33), Expect:6e-07, 
Identities:34/35(97%),  Gaps:0/35(0%), Strand: Plus/Plus

Query  1      AGTCAATCCATCATTGCCTACACTATGTCACTNGG  35
              |||||||||||||||||||||||||||||||| ||
Sbjct  23591  AGTCAATCCATCATTGCCTACACTATGTCACTTGG  23625


>Severe acute respiratory syndrome coronavirus 2 isolate SARS-CoV-2/human/USA/JW1860/2021 ORF1ab polyprotein (ORF1ab), ORF1a polyprotein (ORF1ab), surface glycoprotein (S), ORF3a protein (ORF3a), envelope protein (E), membrane glycoprotein (M), and ORF6 protein (ORF6) genes, complete cds; ORF7a gene, complete sequence; ORF7b (ORF7b) gene, complete cds; ORF8 gene, complete sequence; and nucleocapsid phosphoprotein (N) and ORF10 protein (ORF10) genes, complete cds
Sequence ID: MZ851874.1 Length: 29704 
Range 1: 23591 to 23625

Score:62.1 bits(33), Expect:6e-07, 
Identities:34/35(97%),  Gaps:0/35(0%), Strand: Plus/Plus

Query  1      AGTCAATCCATCATTGCCTACACTATGTCACTNGG  35
              |||||||||||||||||||||||||||||||| ||
Sbjct  23591  AGTCAATCCATCATTGCCTACACTATGTCACTTGG  23625


>Severe acute respiratory syndrome coronavirus 2 isolate SARS-CoV-2/human/USA/NY-PRL-2021_0311_00K17/2021 ORF1ab polyprotein (ORF1ab), ORF1a polyprotein (ORF1ab), surface glycoprotein (S), ORF3a protein (ORF3a), envelope protein (E), membrane glycoprotein (M), ORF6 protein (ORF6), ORF7a protein (ORF7a), ORF7b (ORF7b), ORF8 protein (ORF8), nucleocapsid phosphoprotein (N), and ORF10 protein (ORF10) genes, complete cds
Sequence ID: MZ638649.1 Length: 29714 
Range 1: 23568 to 23602

Score:62.1 bits(33), Expect:6e-07, 
Identities:34/35(97%),  Gaps:0/35(0%), Strand: Plus/Plus

Query  1      AGTCAATCCATCATTGCCTACACTATGTCACTNGG  35
              |||||||||||||||||||||||||||||||| ||
Sbjct  23568  AGTCAATCCATCATTGCCTACACTATGTCACTTGG  23602


>Severe acute respiratory syndrome coronavirus 2 isolate hCoV-19/Switzerland/SO-ETHZ-420304/2020 genome assembly, chromosome: 1
Sequence ID: OE999234.1 Length: 29836 
Range 1: 23597 to 23631

Score:62.1 bits(33), Expect:6e-07, 
Identities:34/35(97%),  Gaps:0/35(0%), Strand: Plus/Plus

Query  1      AGTCAATCCATCATTGCCTACACTATGTCACTNGG  35
              |||||||||||||||||||||||||||||||| ||
Sbjct  23597  AGTCAATCCATCATTGCCTACACTATGTCACTTGG  23631


>Severe acute respiratory syndrome coronavirus 2 isolate hCoV-19/Switzerland/GE-ETHZ-420394/2020 genome assembly, chromosome: 1
Sequence ID: OE997361.1 Length: 29817 
Range 1: 23579 to 23613

Score:62.1 bits(33), Expect:6e-07, 
Identities:34/35(97%),  Gaps:0/35(0%), Strand: Plus/Plus

Query  1      AGTCAATCCATCATTGCCTACACTATGTCACTNGG  35
              |||||||||||||||||||||||||||||||| ||
Sbjct  23579  AGTCAATCCATCATTGCCTACACTATGTCACTTGG  23613


>Severe acute respiratory syndrome coronavirus 2 genome assembly, chromosome: 1
Sequence ID: LR991946.1 Length: 29903 
Range 1: 23627 to 23661

Score:62.1 bits(33), Expect:6e-07, 
Identities:34/35(97%),  Gaps:0/35(0%), Strand: Plus/Plus

Query  1      AGTCAATCCATCATTGCCTACACTATGTCACTNGG  35
              |||||||||||||||||||||||||||||||| ||
Sbjct  23627  AGTCAATCCATCATTGCCTACACTATGTCACTTGG  23661


		
