# Supplementary material for: Mathematical modeling based on RT-qPCR analysis of SARS-CoV-2 in wastewater as a tool for epidemiology
Source: Sci Rep. 2021 Sep 30;11:19456. doi: 10.1038/s41598-021-98653-x (PMC8484274; doi:10.1038/s41598-021-98653-x)
Supplement: Supplementary file 2 — Supplementary Information 2. [file 41598_2021_98653_MOESM2_ESM.zip › RdRP Petrzalka 11:02:2021.txt]

RID: J762VYPG016	
Job Title:Nucleotide Sequence				
Program: BLASTN 
Query: None ID: lcl|Query_35021(dna) Length: 34
Database: nt Nucleotide collection (nt)
	
Sequences producing significant alignments:
                                                                  Scientific      Common                     Max    Total Query   E   Per.   Acc.                        
Description                                                       Name            Name            Taxid      Score  Score cover Value Ident  Len        Accession        
Rhinolophus bat coronavirus BtCoV/4991 RNA-dependent RNA...       Rhinolophus ... NA              1788497    63.9   63.9  100%  1e-07 100.00 370        KP876546.1       
Severe acute respiratory syndrome coronavirus 2 genome assembl... Severe acute... NA              2697049    63.9   63.9  100%  1e-07 100.00 29888      OU489784.1       
Severe acute respiratory syndrome coronavirus 2 isolate...        Severe acute... NA              2697049    63.9   63.9  100%  1e-07 100.00 29809      MZ729655.1       
Severe acute respiratory syndrome coronavirus 2 isolate...        Severe acute... NA              2697049    63.9   63.9  100%  1e-07 100.00 29812      MZ729646.1       
Severe acute respiratory syndrome coronavirus 2 isolate...        Severe acute... NA              2697049    63.9   63.9  100%  1e-07 100.00 29809      MZ729533.1       
Severe acute respiratory syndrome coronavirus 2 isolate...        Severe acute... NA              2697049    63.9   63.9  100%  1e-07 100.00 29818      MZ619655.1       
Severe acute respiratory syndrome coronavirus 2 genome assembl... Severe acute... NA              2697049    63.9   63.9  100%  1e-07 100.00 29890      OU405452.1       
Severe acute respiratory syndrome coronavirus 2 genome assembl... Severe acute... NA              2697049    63.9   63.9  100%  1e-07 100.00 29890      OU405232.1       
Severe acute respiratory syndrome coronavirus 2 genome assembl... Severe acute... NA              2697049    63.9   63.9  100%  1e-07 100.00 29890      OU403420.1       
Severe acute respiratory syndrome coronavirus 2 isolate...        Severe acute... NA              2697049    63.9   63.9  100%  1e-07 100.00 29521      MZ440933.1       
Severe acute respiratory syndrome coronavirus 2 genome assembl... Severe acute... NA              2697049    63.9   63.9  100%  1e-07 100.00 29797      OU152932.1       
Severe acute respiratory syndrome coronavirus 2 genome assembl... Severe acute... NA              2697049    63.9   63.9  100%  1e-07 100.00 29683      OU152684.1       
Severe acute respiratory syndrome coronavirus 2 genome assembl... Severe acute... NA              2697049    63.9   63.9  100%  1e-07 100.00 29683      OU152592.1       
Severe acute respiratory syndrome coronavirus 2 genome assembl... Severe acute... NA              2697049    63.9   63.9  100%  1e-07 100.00 29867      OU138993.1       
Severe acute respiratory syndrome coronavirus 2 genome assembl... Severe acute... NA              2697049    63.9   63.9  100%  1e-07 100.00 29884      OU121297.1       
Severe acute respiratory syndrome coronavirus 2 genome assembl... Severe acute... NA              2697049    63.9   63.9  100%  1e-07 100.00 29884      OU121067.1       
Severe acute respiratory syndrome coronavirus 2 isolate...        Severe acute... NA              2697049    63.9   63.9  100%  1e-07 100.00 29876      MZ368237.1       
Severe acute respiratory syndrome coronavirus 2 isolate...        Severe acute... NA              2697049    63.9   63.9  100%  1e-07 100.00 29865      MZ259930.1       
Severe acute respiratory syndrome coronavirus 2 isolate...        Severe acute... NA              2697049    63.9   63.9  100%  1e-07 100.00 29884      MZ244549.1       
Severe acute respiratory syndrome coronavirus 2 isolate...        Severe acute... NA              2697049    63.9   63.9  100%  1e-07 100.00 29782      MZ243385.1       
Severe acute respiratory syndrome coronavirus 2 isolate...        Severe acute... NA              2697049    63.9   63.9  100%  1e-07 100.00 29782      MZ226313.1       
Severe acute respiratory syndrome coronavirus 2 isolate...        Severe acute... NA              2697049    63.9   63.9  100%  1e-07 100.00 29879      MZ210458.1       
Severe acute respiratory syndrome coronavirus 2 isolate...        Severe acute... NA              2697049    63.9   63.9  100%  1e-07 100.00 29880      MZ185906.1       
Severe acute respiratory syndrome coronavirus 2 isolate...        Severe acute... NA              2697049    63.9   63.9  100%  1e-07 100.00 29715      MZ071516.1       
Severe acute respiratory syndrome coronavirus 2 isolate...        Severe acute... NA              2697049    63.9   63.9  100%  1e-07 100.00 29713      MZ038384.1       
Severe acute respiratory syndrome coronavirus 2 isolate...        Severe acute... NA              2697049    63.9   63.9  100%  1e-07 100.00 29714      MW986807.1       
Severe acute respiratory syndrome coronavirus 2 isolate...        Severe acute... NA              2697049    63.9   63.9  100%  1e-07 100.00 29772      MW976363.1       
Severe acute respiratory syndrome coronavirus 2 genome assembl... Severe acute... NA              2697049    63.9   63.9  100%  1e-07 100.00 29903      OA980777.1       
Severe acute respiratory syndrome coronavirus 2 isolate...        Severe acute... NA              2697049    63.9   63.9  100%  1e-07 100.00 29891      MW943107.1       
Severe acute respiratory syndrome coronavirus 2 isolate...        Severe acute... NA              2697049    63.9   63.9  100%  1e-07 100.00 29513      MW907372.1       
Severe acute respiratory syndrome coronavirus 2 isolate...        Severe acute... NA              2697049    63.9   63.9  100%  1e-07 100.00 29870      MW779402.1       
Severe acute respiratory syndrome coronavirus 2 isolate...        Severe acute... NA              2697049    63.9   63.9  100%  1e-07 100.00 29902      MW772033.1       
Severe acute respiratory syndrome coronavirus 2 isolate...        Severe acute... NA              2697049    63.9   63.9  100%  1e-07 100.00 29873      MW771843.1       
Bat coronavirus RaTG13, complete genome                           Bat coronavi... NA              2709072    63.9   63.9  100%  1e-07 100.00 29855      MN996532.2       
Avian coronavirus isolate K554/Anas clypeata/091223 RNA...        Avian corona... NA              694014     63.9   63.9  100%  1e-07 100.00 360        JN788869.1       
Avian coronavirus isolate J10127/091217 RNA dependent RNA...      Avian corona... NA              694014     63.9   63.9  100%  1e-07 100.00 360        JN788808.1       
Bat betacoronavirus isolate 7952 RNA-dependent RNA polymerase...  Bat betacoro... NA              1805463    60.2   60.2  94%   2e-06 100.00 402        MN312673.1       
Bat betacoronavirus isolate 7931 RNA-dependent RNA polymerase...  Bat betacoro... NA              1805463    60.2   60.2  94%   2e-06 100.00 402        MN312672.1       
Bat betacoronavirus isolate 7896 RNA-dependent RNA polymerase...  Bat betacoro... NA              1805463    60.2   60.2  94%   2e-06 100.00 591        MN312671.1       
Bat betacoronavirus isolate 7924 RNA-dependent RNA polymerase...  Bat betacoro... NA              1805463    60.2   60.2  94%   2e-06 100.00 589        MN312636.1       
Bat betacoronavirus isolate 7921 RNA-dependent RNA polymerase...  Bat betacoro... NA              1805463    60.2   60.2  94%   2e-06 100.00 588        MN312635.1       
Bat betacoronavirus isolate 7909 RNA-dependent RNA polymerase...  Bat betacoro... NA              1805463    60.2   60.2  94%   2e-06 100.00 592        MN312634.1       
Bat betacoronavirus isolate 7907 RNA-dependent RNA polymerase...  Bat betacoro... NA              1805463    60.2   60.2  94%   2e-06 100.00 597        MN312633.1       
Bat betacoronavirus isolate 7905 RNA-dependent RNA polymerase...  Bat betacoro... NA              1805463    60.2   60.2  94%   2e-06 100.00 566        MN312632.1       
Betacoronavirus sp. strain bat/Yunnan/RsYN04/2020, complete...    Betacoronavi... NA              1928434    60.2   60.2  94%   2e-06 100.00 29712      MZ081380.1       
Betacoronavirus sp. strain bat/Yunnan/RmYN08/2020, complete...    Betacoronavi... NA              1928434    60.2   60.2  94%   2e-06 100.00 29712      MZ081378.1       
Betacoronavirus sp. strain bat/Yunnan/RmYN05/2020, complete...    Betacoronavi... NA              1928434    60.2   60.2  94%   2e-06 100.00 29712      MZ081376.1       
Bat SARS-like coronavirus isolate NL140391 RNA-dependent RNA...   Bat SARS-lik... NA              1508227    58.4   58.4  100%  5e-06 97.06  404        MN312845.1       
Bat SARS-like coronavirus isolate HZ13488 RNA-dependent RNA...    Bat SARS-lik... NA              1508227    58.4   58.4  100%  5e-06 97.06  433        MN312831.1       
Bat SARS-like coronavirus isolate HZ13484 RNA-dependent RNA...    Bat SARS-lik... NA              1508227    58.4   58.4  100%  5e-06 97.06  442        MN312830.1       
Bat SARS-like coronavirus isolate HZ13479 RNA-dependent RNA...    Bat SARS-lik... NA              1508227    58.4   58.4  100%  5e-06 97.06  423        MN312829.1       
Bat SARS-like coronavirus isolate 9408 RNA-dependent RNA...       Bat SARS-lik... NA              1508227    58.4   58.4  100%  5e-06 97.06  358        MN312821.1       
Pangolin coronavirus isolate PCoV_GX-P3B genomic sequence         Pangolin cor... NA              2708335    58.4   58.4  100%  5e-06 97.06  29801      MT072865.1       
Pangolin coronavirus isolate PCoV_GX-P2V, complete genome         Pangolin cor... NA              2708335    58.4   58.4  100%  5e-06 97.06  29795      MT072864.1       
Pangolin coronavirus isolate PCoV_GX-P5E, complete genome         Pangolin cor... NA              2708335    58.4   58.4  100%  5e-06 97.06  29802      MT040336.1       
Pangolin coronavirus isolate PCoV_GX-P5L, complete genome         Pangolin cor... NA              2708335    58.4   58.4  100%  5e-06 97.06  29806      MT040335.1       
Pangolin coronavirus isolate PCoV_GX-P1E, complete genome         Pangolin cor... NA              2708335    58.4   58.4  100%  5e-06 97.06  29801      MT040334.1       
Pangolin coronavirus isolate PCoV_GX-P4L, complete genome         Pangolin cor... NA              2708335    58.4   58.4  100%  5e-06 97.06  29805      MT040333.1       
Rhinolophus affinis coronavirus 171931 RNA-dependent RNA...       Rhinolophus ... NA              2856885    58.4   58.4  100%  5e-06 97.06  387        MW600713.1       
Rhinolophus sinicus coronavirus 162181 RNA-dependent RNA...       Rhinolophus ... NA              2856919    58.4   58.4  100%  5e-06 97.06  387        MW600682.1       
Rhinolophus sinicus coronavirus 162176 RNA-dependent RNA...       Rhinolophus ... NA              2856916    58.4   58.4  100%  5e-06 97.06  387        MW600681.1       
Rhinolophus sinicus coronavirus 162172 RNA-dependent RNA...       Rhinolophus ... NA              2856914    58.4   58.4  100%  5e-06 97.06  387        MW600680.1       
Rhinolophus sinicus coronavirus 162173 RNA-dependent RNA...       Rhinolophus ... NA              2856915    58.4   58.4  100%  5e-06 97.06  387        MW600679.1       
Rhinolophus sinicus coronavirus 162171 RNA-dependent RNA...       Rhinolophus ... NA              2856913    58.4   58.4  100%  5e-06 97.06  387        MW600678.1       
Rhinolophus sinicus coronavirus 162166 RNA-dependent RNA...       Rhinolophus ... NA              2856911    58.4   58.4  100%  5e-06 97.06  387        MW600677.1       
Rhinolophus sinicus coronavirus 162155 RNA-dependent RNA...       Rhinolophus ... NA              2856910    58.4   58.4  100%  5e-06 97.06  387        MW600676.1       
Rhinolophus sinicus coronavirus 162182 RNA-dependent RNA...       Rhinolophus ... NA              2856920    58.4   58.4  100%  5e-06 97.06  387        MW600675.1       
Rhinolophus sinicus coronavirus 162180 RNA-dependent RNA...       Rhinolophus ... NA              2856918    58.4   58.4  100%  5e-06 97.06  387        MW600674.1       
Rhinolophus sinicus coronavirus 162177 RNA-dependent RNA...       Rhinolophus ... NA              2856917    58.4   58.4  100%  5e-06 97.06  387        MW600673.1       
Rhinolophus sinicus coronavirus 162170 RNA-dependent RNA...       Rhinolophus ... NA              2856912    58.4   58.4  100%  5e-06 97.06  387        MW600670.1       
Betacoronavirus sp. strain bat/Yunnan/RsYN03/2019, complete...    Betacoronavi... NA              1928434    58.4   58.4  100%  5e-06 97.06  29737      MZ081379.1       
Bat coronavirus isolate Beta-CoV/bat/LBN/LB20-CO-BAT-126A/2020... Bat coronavirus NA              1508220    58.4   58.4  100%  5e-06 97.06  371        MW881013.1       
Bat coronavirus isolate Beta-CoV/bat/LBN/LB20-CO-BAT-20A/2020...  Bat coronavirus NA              1508220    58.4   58.4  100%  5e-06 97.06  409        MW881011.1       
Bat coronavirus isolate Beta-CoV/bat/LBN/LB20-CO-BAT-98A/2020...  Bat coronavirus NA              1508220    58.4   58.4  100%  5e-06 97.06  347        MW881009.1       
Bat coronavirus isolate Beta-CoV/bat/LBN/LB20-CO-BAT-87A/2020...  Bat coronavirus NA              1508220    58.4   58.4  100%  5e-06 97.06  364        MW881008.1       
Bat coronavirus isolate Beta-CoV/bat/LBN/LB20-CO-BAT-89A/2020...  Bat coronavirus NA              1508220    58.4   58.4  100%  5e-06 97.06  375        MW881007.1       
Bat coronavirus isolate Beta-CoV/bat/LBN/LB20-CO-BAT-19A/2020...  Bat coronavirus NA              1508220    58.4   58.4  100%  5e-06 97.06  409        MW881006.1       
Bat coronavirus isolate Beta-CoV/bat/LBN/LB20-CO-BAT-60A/2020...  Bat coronavirus NA              1508220    58.4   58.4  100%  5e-06 97.06  377        MW881004.1       
Bat coronavirus isolate Beta-CoV/bat/LBN/LB20-CO-BAT-26A/2020...  Bat coronavirus NA              1508220    58.4   58.4  100%  5e-06 97.06  404        MW880999.1       
Bat coronavirus isolate Beta-CoV/bat/LBN/LB20-CO-BAT-91A/2020...  Bat coronavirus NA              1508220    58.4   58.4  100%  5e-06 97.06  377        MW880998.1       
Bat coronavirus isolate Beta-CoV/bat/LBN/LB20-CO-BAT-85A/2020...  Bat coronavirus NA              1508220    58.4   58.4  100%  5e-06 97.06  367        MW880996.1       
Bat coronavirus isolate Beta-CoV/bat/LBN/LB20-CO-BAT-96A/2020...  Bat coronavirus NA              1508220    58.4   58.4  100%  5e-06 97.06  362        MW880995.1       
Bat coronavirus isolate Beta-CoV/bat/LBN/LB20-CO-BAT-22A/2020...  Bat coronavirus NA              1508220    58.4   58.4  100%  5e-06 97.06  405        MW880993.1       
Bat coronavirus isolate Beta-CoV/bat/LBN/LB20-CO-BAT-56A/2020...  Bat coronavirus NA              1508220    58.4   58.4  100%  5e-06 97.06  371        MW880991.1       
Bat coronavirus isolate Beta-CoV/bat/LBN/LB20-CO-BAT-132A/2020... Bat coronavirus NA              1508220    58.4   58.4  100%  5e-06 97.06  364        MW880990.1       
Bat coronavirus isolate Beta-CoV/bat/LBN/LB20-CO-BAT-70A/2020...  Bat coronavirus NA              1508220    58.4   58.4  100%  5e-06 97.06  372        MW880989.1       
Bat coronavirus isolate Beta-CoV/bat/LBN/LB20-CO-BAT-93A/2020...  Bat coronavirus NA              1508220    58.4   58.4  100%  5e-06 97.06  370        MW880988.1       
Bat coronavirus isolate Beta-CoV/bat/LBN/LB20-CO-BAT-162A/2020... Bat coronavirus NA              1508220    58.4   58.4  100%  5e-06 97.06  374        MW880987.1       
Bat coronavirus isolate Beta-CoV/bat/LBN/LB20-CO-BAT-14A/2020...  Bat coronavirus NA              1508220    58.4   58.4  100%  5e-06 97.06  431        MW880984.1       
Bat coronavirus isolate Beta-CoV/bat/LBN/LB20-CO-BAT-80A/2020...  Bat coronavirus NA              1508220    58.4   58.4  100%  5e-06 97.06  368        MW880983.1       
Bat coronavirus isolate Beta-CoV/bat/LBN/LB20-CO-BAT-58A/2020...  Bat coronavirus NA              1508220    58.4   58.4  100%  5e-06 97.06  371        MW880982.1       
Bat coronavirus isolate Beta-CoV/bat/LBN/LB20-CO-BAT-116A/2020... Bat coronavirus NA              1508220    58.4   58.4  100%  5e-06 97.06  366        MW880979.1       
Bat coronavirus isolate Beta-CoV/bat/LBN/LB20-CO-BAT-78A/2020...  Bat coronavirus NA              1508220    58.4   58.4  100%  5e-06 97.06  371        MW880978.1       
Bat coronavirus isolate Beta-CoV/bat/LBN/LB20-CO-BAT-100A/2020... Bat coronavirus NA              1508220    58.4   58.4  100%  5e-06 97.06  375        MW880976.1       
Bat coronavirus isolate Beta-CoV/bat/LBN/LB20-CO-BAT-137A/2020... Bat coronavirus NA              1508220    58.4   58.4  100%  5e-06 97.06  370        MW880973.1       
Bat coronavirus isolate Beta-CoV/bat/LBN/LB20-CO-BAT-92A/2020...  Bat coronavirus NA              1508220    58.4   58.4  100%  5e-06 97.06  366        MW880972.1       
Bat coronavirus isolate Beta-CoV/bat/LBN/LB20-CO-BAT-46A/2020...  Bat coronavirus NA              1508220    58.4   58.4  100%  5e-06 97.06  368        MW880971.1       
Bat coronavirus isolate Beta-CoV/bat/LBN/LB20-CO-BAT-86A/2020...  Bat coronavirus NA              1508220    58.4   58.4  100%  5e-06 97.06  350        MW880970.1       
Bat coronavirus isolate Beta-CoV/bat/LBN/LB20-CO-BAT-37A/2020...  Bat coronavirus NA              1508220    58.4   58.4  100%  5e-06 97.06  364        MW880969.1       
Bat coronavirus isolate PrC31, complete genome                    Bat coronavirus NA              1508220    58.4   58.4  100%  5e-06 97.06  29765      MW703458.1       

Alignments:
>Rhinolophus bat coronavirus BtCoV/4991 RNA-dependent RNA polymerase (RdRp) gene, partial cds
Sequence ID: KP876546.1 Length: 370 
Range 1: 154 to 187

Score:63.9 bits(34), Expect:1e-07, 
Identities:34/34(100%),  Gaps:0/34(0%), Strand: Plus/Plus

Query  1    GCCACAACTGCTTATGCTAATAGTGTCTTTAACA  34
            ||||||||||||||||||||||||||||||||||
Sbjct  154  GCCACAACTGCTTATGCTAATAGTGTCTTTAACA  187


>Severe acute respiratory syndrome coronavirus 2 genome assembly, complete genome: monopartite
Sequence ID: OU489784.1 Length: 29888 
Range 1: 15493 to 15526

Score:63.9 bits(34), Expect:1e-07, 
Identities:34/34(100%),  Gaps:0/34(0%), Strand: Plus/Plus

Query  1      GCCACAACTGCTTATGCTAATAGTGTCTTTAACA  34
              ||||||||||||||||||||||||||||||||||
Sbjct  15493  GCCACAACTGCTTATGCTAATAGTGTCTTTAACA  15526


>Severe acute respiratory syndrome coronavirus 2 isolate SARS-CoV-2/human/USA/NY-CDC-FG-041286/2021 ORF1ab polyprotein (ORF1ab) and ORF1a polyprotein (ORF1ab) genes, partial cds; surface glycoprotein (S), ORF3a protein (ORF3a), envelope protein (E), membrane glycoprotein (M), ORF6 protein (ORF6), ORF7a protein (ORF7a), and ORF7b (ORF7b) genes, complete cds; ORF8 gene, complete sequence; and nucleocapsid phosphoprotein (N) and ORF10 protein (ORF10) genes, complete cds
Sequence ID: MZ729655.1 Length: 29809 
Range 1: 15453 to 15486

Score:63.9 bits(34), Expect:1e-07, 
Identities:34/34(100%),  Gaps:0/34(0%), Strand: Plus/Plus

Query  1      GCCACAACTGCTTATGCTAATAGTGTCTTTAACA  34
              ||||||||||||||||||||||||||||||||||
Sbjct  15453  GCCACAACTGCTTATGCTAATAGTGTCTTTAACA  15486


>Severe acute respiratory syndrome coronavirus 2 isolate SARS-CoV-2/human/USA/NJ-CDC-FG-041257/2021 ORF1ab polyprotein (ORF1ab) and ORF1a polyprotein (ORF1ab) genes, partial cds; surface glycoprotein (S), ORF3a protein (ORF3a), envelope protein (E), membrane glycoprotein (M), ORF6 protein (ORF6), ORF7a protein (ORF7a), and ORF7b (ORF7b) genes, complete cds; ORF8 gene, complete sequence; and nucleocapsid phosphoprotein (N) and ORF10 protein (ORF10) genes, complete cds
Sequence ID: MZ729646.1 Length: 29812 
Range 1: 15456 to 15489

Score:63.9 bits(34), Expect:1e-07, 
Identities:34/34(100%),  Gaps:0/34(0%), Strand: Plus/Plus

Query  1      GCCACAACTGCTTATGCTAATAGTGTCTTTAACA  34
              ||||||||||||||||||||||||||||||||||
Sbjct  15456  GCCACAACTGCTTATGCTAATAGTGTCTTTAACA  15489


>Severe acute respiratory syndrome coronavirus 2 isolate SARS-CoV-2/human/USA/NY-CDC-FG-041396/2021 ORF1ab polyprotein (ORF1ab) and ORF1a polyprotein (ORF1ab) genes, partial cds; surface glycoprotein (S), ORF3a protein (ORF3a), envelope protein (E), membrane glycoprotein (M), ORF6 protein (ORF6), ORF7a protein (ORF7a), and ORF7b (ORF7b) genes, complete cds; ORF8 gene, complete sequence; and nucleocapsid phosphoprotein (N) and ORF10 protein (ORF10) genes, complete cds
Sequence ID: MZ729533.1 Length: 29809 
Range 1: 15453 to 15486

Score:63.9 bits(34), Expect:1e-07, 
Identities:34/34(100%),  Gaps:0/34(0%), Strand: Plus/Plus

Query  1      GCCACAACTGCTTATGCTAATAGTGTCTTTAACA  34
              ||||||||||||||||||||||||||||||||||
Sbjct  15453  GCCACAACTGCTTATGCTAATAGTGTCTTTAACA  15486


>Severe acute respiratory syndrome coronavirus 2 isolate SARS-CoV-2/human/USA/JW0746/2021 ORF1ab polyprotein (ORF1ab), ORF1a polyprotein (ORF1ab), surface glycoprotein (S), ORF3a protein (ORF3a), envelope protein (E), membrane glycoprotein (M), ORF6 protein (ORF6), ORF7a protein (ORF7a), and ORF7b (ORF7b) genes, complete cds; ORF8 gene, complete sequence; and nucleocapsid phosphoprotein (N) and ORF10 protein (ORF10) genes, complete cds
Sequence ID: MZ619655.1 Length: 29818 
Range 1: 15445 to 15478

Score:63.9 bits(34), Expect:1e-07, 
Identities:34/34(100%),  Gaps:0/34(0%), Strand: Plus/Plus

Query  1      GCCACAACTGCTTATGCTAATAGTGTCTTTAACA  34
              ||||||||||||||||||||||||||||||||||
Sbjct  15445  GCCACAACTGCTTATGCTAATAGTGTCTTTAACA  15478


>Severe acute respiratory syndrome coronavirus 2 genome assembly, chromosome: 1
Sequence ID: OU405452.1 Length: 29890 
Range 1: 15493 to 15526

Score:63.9 bits(34), Expect:1e-07, 
Identities:34/34(100%),  Gaps:0/34(0%), Strand: Plus/Plus

Query  1      GCCACAACTGCTTATGCTAATAGTGTCTTTAACA  34
              ||||||||||||||||||||||||||||||||||
Sbjct  15493  GCCACAACTGCTTATGCTAATAGTGTCTTTAACA  15526


>Severe acute respiratory syndrome coronavirus 2 genome assembly, chromosome: 1
Sequence ID: OU405232.1 Length: 29890 
>Severe acute respiratory syndrome coronavirus 2 genome assembly, chromosome: 1
Sequence ID: OU405299.1 Length: 29890  
Range 1: 15493 to 15526

Score:63.9 bits(34), Expect:1e-07, 
Identities:34/34(100%),  Gaps:0/34(0%), Strand: Plus/Plus

Query  1      GCCACAACTGCTTATGCTAATAGTGTCTTTAACA  34
              ||||||||||||||||||||||||||||||||||
Sbjct  15493  GCCACAACTGCTTATGCTAATAGTGTCTTTAACA  15526


>Severe acute respiratory syndrome coronavirus 2 genome assembly, chromosome: 1
Sequence ID: OU403420.1 Length: 29890 
>Severe acute respiratory syndrome coronavirus 2 genome assembly, chromosome: 1
Sequence ID: OU403772.1 Length: 29890  
Range 1: 15493 to 15526

Score:63.9 bits(34), Expect:1e-07, 
Identities:34/34(100%),  Gaps:0/34(0%), Strand: Plus/Plus

Query  1      GCCACAACTGCTTATGCTAATAGTGTCTTTAACA  34
              ||||||||||||||||||||||||||||||||||
Sbjct  15493  GCCACAACTGCTTATGCTAATAGTGTCTTTAACA  15526


>Severe acute respiratory syndrome coronavirus 2 isolate SARS-CoV-2/human/USA/WA-CDC-UW21061457901/2021 ORF1ab polyprotein (ORF1ab), ORF1a polyprotein (ORF1ab), surface glycoprotein (S), ORF3a protein (ORF3a), envelope protein (E), membrane glycoprotein (M), ORF6 protein (ORF6), ORF7a protein (ORF7a), ORF7b (ORF7b), truncated ORF8 protein (ORF8), nucleocapsid phosphoprotein (N), and ORF10 protein (ORF10) genes, complete cds
Sequence ID: MZ440933.1 Length: 29521 
Range 1: 15283 to 15316

Score:63.9 bits(34), Expect:1e-07, 
Identities:34/34(100%),  Gaps:0/34(0%), Strand: Plus/Plus

Query  1      GCCACAACTGCTTATGCTAATAGTGTCTTTAACA  34
              ||||||||||||||||||||||||||||||||||
Sbjct  15283  GCCACAACTGCTTATGCTAATAGTGTCTTTAACA  15316


>Severe acute respiratory syndrome coronavirus 2 genome assembly, chromosome: 1
Sequence ID: OU152932.1 Length: 29797 
Range 1: 15447 to 15480

Score:63.9 bits(34), Expect:1e-07, 
Identities:34/34(100%),  Gaps:0/34(0%), Strand: Plus/Plus

Query  1      GCCACAACTGCTTATGCTAATAGTGTCTTTAACA  34
              ||||||||||||||||||||||||||||||||||
Sbjct  15447  GCCACAACTGCTTATGCTAATAGTGTCTTTAACA  15480


>Severe acute respiratory syndrome coronavirus 2 genome assembly, chromosome: 1
Sequence ID: OU152684.1 Length: 29683 
Range 1: 15463 to 15496

Score:63.9 bits(34), Expect:1e-07, 
Identities:34/34(100%),  Gaps:0/34(0%), Strand: Plus/Plus

Query  1      GCCACAACTGCTTATGCTAATAGTGTCTTTAACA  34
              ||||||||||||||||||||||||||||||||||
Sbjct  15463  GCCACAACTGCTTATGCTAATAGTGTCTTTAACA  15496


>Severe acute respiratory syndrome coronavirus 2 genome assembly, chromosome: 1
Sequence ID: OU152592.1 Length: 29683 
Range 1: 15463 to 15496

Score:63.9 bits(34), Expect:1e-07, 
Identities:34/34(100%),  Gaps:0/34(0%), Strand: Plus/Plus

Query  1      GCCACAACTGCTTATGCTAATAGTGTCTTTAACA  34
              ||||||||||||||||||||||||||||||||||
Sbjct  15463  GCCACAACTGCTTATGCTAATAGTGTCTTTAACA  15496


>Severe acute respiratory syndrome coronavirus 2 genome assembly, chromosome: 1
Sequence ID: OU138993.1 Length: 29867 
Range 1: 15467 to 15500

Score:63.9 bits(34), Expect:1e-07, 
Identities:34/34(100%),  Gaps:0/34(0%), Strand: Plus/Plus

Query  1      GCCACAACTGCTTATGCTAATAGTGTCTTTAACA  34
              ||||||||||||||||||||||||||||||||||
Sbjct  15467  GCCACAACTGCTTATGCTAATAGTGTCTTTAACA  15500


>Severe acute respiratory syndrome coronavirus 2 genome assembly, chromosome: 1
Sequence ID: OU121297.1 Length: 29884 
Range 1: 15484 to 15517

Score:63.9 bits(34), Expect:1e-07, 
Identities:34/34(100%),  Gaps:0/34(0%), Strand: Plus/Plus

Query  1      GCCACAACTGCTTATGCTAATAGTGTCTTTAACA  34
              ||||||||||||||||||||||||||||||||||
Sbjct  15484  GCCACAACTGCTTATGCTAATAGTGTCTTTAACA  15517


>Severe acute respiratory syndrome coronavirus 2 genome assembly, chromosome: 1
Sequence ID: OU121067.1 Length: 29884 
Range 1: 15484 to 15517

Score:63.9 bits(34), Expect:1e-07, 
Identities:34/34(100%),  Gaps:0/34(0%), Strand: Plus/Plus

Query  1      GCCACAACTGCTTATGCTAATAGTGTCTTTAACA  34
              ||||||||||||||||||||||||||||||||||
Sbjct  15484  GCCACAACTGCTTATGCTAATAGTGTCTTTAACA  15517


>Severe acute respiratory syndrome coronavirus 2 isolate SARS-CoV-2/human/USA/ID-CDC-ASC210021711/2021, complete genome
Sequence ID: MZ368237.1 Length: 29876 
Range 1: 15466 to 15499

Score:63.9 bits(34), Expect:1e-07, 
Identities:34/34(100%),  Gaps:0/34(0%), Strand: Plus/Plus

Query  1      GCCACAACTGCTTATGCTAATAGTGTCTTTAACA  34
              ||||||||||||||||||||||||||||||||||
Sbjct  15466  GCCACAACTGCTTATGCTAATAGTGTCTTTAACA  15499


>Severe acute respiratory syndrome coronavirus 2 isolate SARS-CoV-2/human/USA/NC-CDC-ASC210000904/2021 ORF1ab polyprotein (ORF1ab) gene, partial cds; and ORF1a polyprotein (ORF1ab), surface glycoprotein (S), ORF3a protein (ORF3a), envelope protein (E), membrane glycoprotein (M), ORF6 protein (ORF6), ORF7a protein (ORF7a), ORF7b (ORF7b), ORF8 protein (ORF8), nucleocapsid phosphoprotein (N), and ORF10 protein (ORF10) genes, complete cds
Sequence ID: MZ259930.1 Length: 29865 
Range 1: 15457 to 15490

Score:63.9 bits(34), Expect:1e-07, 
Identities:34/34(100%),  Gaps:0/34(0%), Strand: Plus/Plus

Query  1      GCCACAACTGCTTATGCTAATAGTGTCTTTAACA  34
              ||||||||||||||||||||||||||||||||||
Sbjct  15457  GCCACAACTGCTTATGCTAATAGTGTCTTTAACA  15490


>Severe acute respiratory syndrome coronavirus 2 isolate SARS-CoV-2/human/USA/IN-CDC-ASC210061328/2021, complete genome
Sequence ID: MZ244549.1 Length: 29884 
Range 1: 15484 to 15517

Score:63.9 bits(34), Expect:1e-07, 
Identities:34/34(100%),  Gaps:0/34(0%), Strand: Plus/Plus

Query  1      GCCACAACTGCTTATGCTAATAGTGTCTTTAACA  34
              ||||||||||||||||||||||||||||||||||
Sbjct  15484  GCCACAACTGCTTATGCTAATAGTGTCTTTAACA  15517


>Severe acute respiratory syndrome coronavirus 2 isolate SARS-CoV-2/human/USA/MA-CDC-QDX24476814/2021, complete genome
Sequence ID: MZ243385.1 Length: 29782 
Range 1: 15439 to 15472

Score:63.9 bits(34), Expect:1e-07, 
Identities:34/34(100%),  Gaps:0/34(0%), Strand: Plus/Plus

Query  1      GCCACAACTGCTTATGCTAATAGTGTCTTTAACA  34
              ||||||||||||||||||||||||||||||||||
Sbjct  15439  GCCACAACTGCTTATGCTAATAGTGTCTTTAACA  15472


>Severe acute respiratory syndrome coronavirus 2 isolate SARS-CoV-2/human/USA/MA-CDC-QDX24476815/2021, complete genome
Sequence ID: MZ226313.1 Length: 29782 
Range 1: 15439 to 15472

Score:63.9 bits(34), Expect:1e-07, 
Identities:34/34(100%),  Gaps:0/34(0%), Strand: Plus/Plus

Query  1      GCCACAACTGCTTATGCTAATAGTGTCTTTAACA  34
              ||||||||||||||||||||||||||||||||||
Sbjct  15439  GCCACAACTGCTTATGCTAATAGTGTCTTTAACA  15472


>Severe acute respiratory syndrome coronavirus 2 isolate SARS-CoV-2/human/USA/MI-CDC-ASC210056967/2021, complete genome
Sequence ID: MZ210458.1 Length: 29879 
Range 1: 15479 to 15512

Score:63.9 bits(34), Expect:1e-07, 
Identities:34/34(100%),  Gaps:0/34(0%), Strand: Plus/Plus

Query  1      GCCACAACTGCTTATGCTAATAGTGTCTTTAACA  34
              ||||||||||||||||||||||||||||||||||
Sbjct  15479  GCCACAACTGCTTATGCTAATAGTGTCTTTAACA  15512


>Severe acute respiratory syndrome coronavirus 2 isolate SARS-CoV-2/human/USA/OH-CDC-ASC210029649/2021, complete genome
Sequence ID: MZ185906.1 Length: 29880 
Range 1: 15480 to 15513

Score:63.9 bits(34), Expect:1e-07, 
Identities:34/34(100%),  Gaps:0/34(0%), Strand: Plus/Plus

Query  1      GCCACAACTGCTTATGCTAATAGTGTCTTTAACA  34
              ||||||||||||||||||||||||||||||||||
Sbjct  15480  GCCACAACTGCTTATGCTAATAGTGTCTTTAACA  15513


>Severe acute respiratory syndrome coronavirus 2 isolate SARS-CoV-2/human/USA/NC-CDC-LC0047201/2021 ORF1ab polyprotein (ORF1ab), ORF1a polyprotein (ORF1ab), surface glycoprotein (S), ORF3a protein (ORF3a), envelope protein (E), membrane glycoprotein (M), ORF6 protein (ORF6), ORF7a protein (ORF7a), and ORF7b (ORF7b) genes, complete cds; ORF8 gene, complete sequence; and nucleocapsid phosphoprotein (N) and ORF10 protein (ORF10) genes, complete cds
Sequence ID: MZ071516.1 Length: 29715 
Range 1: 15440 to 15473

Score:63.9 bits(34), Expect:1e-07, 
Identities:34/34(100%),  Gaps:0/34(0%), Strand: Plus/Plus

Query  1      GCCACAACTGCTTATGCTAATAGTGTCTTTAACA  34
              ||||||||||||||||||||||||||||||||||
Sbjct  15440  GCCACAACTGCTTATGCTAATAGTGTCTTTAACA  15473


>Severe acute respiratory syndrome coronavirus 2 isolate SARS-CoV-2/human/USA/NC-CDC-LC0042839/2021 ORF1ab polyprotein (ORF1ab), ORF1a polyprotein (ORF1ab), surface glycoprotein (S), ORF3a protein (ORF3a), envelope protein (E), membrane glycoprotein (M), ORF6 protein (ORF6), ORF7a protein (ORF7a), and ORF7b (ORF7b) genes, complete cds; ORF8 gene, complete sequence; and nucleocapsid phosphoprotein (N) and ORF10 protein (ORF10) genes, complete cds
Sequence ID: MZ038384.1 Length: 29713 
Range 1: 15439 to 15472

Score:63.9 bits(34), Expect:1e-07, 
Identities:34/34(100%),  Gaps:0/34(0%), Strand: Plus/Plus

Query  1      GCCACAACTGCTTATGCTAATAGTGTCTTTAACA  34
              ||||||||||||||||||||||||||||||||||
Sbjct  15439  GCCACAACTGCTTATGCTAATAGTGTCTTTAACA  15472


>Severe acute respiratory syndrome coronavirus 2 isolate SARS-CoV-2/human/USA/NC-CDC-LC0027605/2021 ORF1ab polyprotein (ORF1ab), ORF1a polyprotein (ORF1ab), surface glycoprotein (S), ORF3a protein (ORF3a), envelope protein (E), membrane glycoprotein (M), ORF6 protein (ORF6), ORF7a protein (ORF7a), and ORF7b (ORF7b) genes, complete cds; ORF8 gene, complete sequence; and nucleocapsid phosphoprotein (N) and ORF10 protein (ORF10) genes, complete cds
Sequence ID: MW986807.1 Length: 29714 
Range 1: 15439 to 15472

Score:63.9 bits(34), Expect:1e-07, 
Identities:34/34(100%),  Gaps:0/34(0%), Strand: Plus/Plus

Query  1      GCCACAACTGCTTATGCTAATAGTGTCTTTAACA  34
              ||||||||||||||||||||||||||||||||||
Sbjct  15439  GCCACAACTGCTTATGCTAATAGTGTCTTTAACA  15472


>Severe acute respiratory syndrome coronavirus 2 isolate SARS-CoV-2/human/USA/NJ-CDC-QDX22946639/2021, complete genome
Sequence ID: MW976363.1 Length: 29772 
Range 1: 15430 to 15463

Score:63.9 bits(34), Expect:1e-07, 
Identities:34/34(100%),  Gaps:0/34(0%), Strand: Plus/Plus

Query  1      GCCACAACTGCTTATGCTAATAGTGTCTTTAACA  34
              ||||||||||||||||||||||||||||||||||
Sbjct  15430  GCCACAACTGCTTATGCTAATAGTGTCTTTAACA  15463


>Severe acute respiratory syndrome coronavirus 2 genome assembly, complete genome: monopartite
Sequence ID: OA980777.1 Length: 29903 
Range 1: 15493 to 15526

Score:63.9 bits(34), Expect:1e-07, 
Identities:34/34(100%),  Gaps:0/34(0%), Strand: Plus/Plus

Query  1      GCCACAACTGCTTATGCTAATAGTGTCTTTAACA  34
              ||||||||||||||||||||||||||||||||||
Sbjct  15493  GCCACAACTGCTTATGCTAATAGTGTCTTTAACA  15526


>Severe acute respiratory syndrome coronavirus 2 isolate SARS-CoV-2/human/USA/NC-CDC-STM-000025542/2021 ORF1ab polyprotein (ORF1ab) and ORF1a polyprotein (ORF1ab) genes, partial cds; surface glycoprotein (S), ORF3a protein (ORF3a), envelope protein (E), membrane glycoprotein (M), ORF6 protein (ORF6), ORF7a protein (ORF7a), and ORF7b (ORF7b) genes, complete cds; ORF8 gene, complete sequence; and nucleocapsid phosphoprotein (N) and ORF10 protein (ORF10) genes, complete cds
Sequence ID: MW943107.1 Length: 29891 
Range 1: 15481 to 15514

Score:63.9 bits(34), Expect:1e-07, 
Identities:34/34(100%),  Gaps:0/34(0%), Strand: Plus/Plus

Query  1      GCCACAACTGCTTATGCTAATAGTGTCTTTAACA  34
              ||||||||||||||||||||||||||||||||||
Sbjct  15481  GCCACAACTGCTTATGCTAATAGTGTCTTTAACA  15514


>Severe acute respiratory syndrome coronavirus 2 isolate SARS-CoV-2/human/USA/MD-MDH-1621/2021 ORF1ab polyprotein (ORF1ab) and ORF1a polyprotein (ORF1ab) genes, partial cds; surface glycoprotein (S), ORF3a protein (ORF3a), envelope protein (E), membrane glycoprotein (M), and ORF6 protein (ORF6) genes, complete cds; ORF7a protein (ORF7a) and ORF7b (ORF7b) genes, partial cds; and ORF8 protein (ORF8), nucleocapsid phosphoprotein (N), and ORF10 protein (ORF10) genes, complete cds
Sequence ID: MW907372.1 Length: 29513 
Range 1: 15157 to 15190

Score:63.9 bits(34), Expect:1e-07, 
Identities:34/34(100%),  Gaps:0/34(0%), Strand: Plus/Plus

Query  1      GCCACAACTGCTTATGCTAATAGTGTCTTTAACA  34
              ||||||||||||||||||||||||||||||||||
Sbjct  15157  GCCACAACTGCTTATGCTAATAGTGTCTTTAACA  15190


>Severe acute respiratory syndrome coronavirus 2 isolate SARS-CoV-2/human/USA/NC-CDC-STM-000023241/2021 ORF1ab polyprotein (ORF1ab), ORF1a polyprotein (ORF1ab), and surface glycoprotein (S) genes, partial cds; and ORF3a protein (ORF3a), envelope protein (E), membrane glycoprotein (M), ORF6 protein (ORF6), ORF7a protein (ORF7a), ORF7b (ORF7b), ORF8 protein (ORF8), nucleocapsid phosphoprotein (N), and ORF10 protein (ORF10) genes, complete cds
Sequence ID: MW779402.1 Length: 29870 
Range 1: 15463 to 15496

Score:63.9 bits(34), Expect:1e-07, 
Identities:34/34(100%),  Gaps:0/34(0%), Strand: Plus/Plus

Query  1      GCCACAACTGCTTATGCTAATAGTGTCTTTAACA  34
              ||||||||||||||||||||||||||||||||||
Sbjct  15463  GCCACAACTGCTTATGCTAATAGTGTCTTTAACA  15496


>Severe acute respiratory syndrome coronavirus 2 isolate SARS-CoV-2/human/USA/NC-CDC-STM-000026027/2021, complete genome
Sequence ID: MW772033.1 Length: 29902 
Range 1: 15492 to 15525

Score:63.9 bits(34), Expect:1e-07, 
Identities:34/34(100%),  Gaps:0/34(0%), Strand: Plus/Plus

Query  1      GCCACAACTGCTTATGCTAATAGTGTCTTTAACA  34
              ||||||||||||||||||||||||||||||||||
Sbjct  15492  GCCACAACTGCTTATGCTAATAGTGTCTTTAACA  15525


>Severe acute respiratory syndrome coronavirus 2 isolate SARS-CoV-2/human/USA/NC-CDC-STM-000026326/2021, complete genome
Sequence ID: MW771843.1 Length: 29873 
Range 1: 15463 to 15496

Score:63.9 bits(34), Expect:1e-07, 
Identities:34/34(100%),  Gaps:0/34(0%), Strand: Plus/Plus

Query  1      GCCACAACTGCTTATGCTAATAGTGTCTTTAACA  34
              ||||||||||||||||||||||||||||||||||
Sbjct  15463  GCCACAACTGCTTATGCTAATAGTGTCTTTAACA  15496


>Bat coronavirus RaTG13, complete genome
Sequence ID: MN996532.2 Length: 29855 
Range 1: 15490 to 15523

Score:63.9 bits(34), Expect:1e-07, 
Identities:34/34(100%),  Gaps:0/34(0%), Strand: Plus/Plus

Query  1      GCCACAACTGCTTATGCTAATAGTGTCTTTAACA  34
              ||||||||||||||||||||||||||||||||||
Sbjct  15490  GCCACAACTGCTTATGCTAATAGTGTCTTTAACA  15523


>Avian coronavirus isolate K554/Anas clypeata/091223 RNA dependent RNA polymerase gene, partial cds
Sequence ID: JN788869.1 Length: 360 
Range 1: 154 to 187

Score:63.9 bits(34), Expect:1e-07, 
Identities:34/34(100%),  Gaps:0/34(0%), Strand: Plus/Plus

Query  1    GCCACAACTGCTTATGCTAATAGTGTCTTTAACA  34
            ||||||||||||||||||||||||||||||||||
Sbjct  154  GCCACAACTGCTTATGCTAATAGTGTCTTTAACA  187


>Avian coronavirus isolate J10127/091217 RNA dependent RNA polymerase gene, partial cds
Sequence ID: JN788808.1 Length: 360 
Range 1: 154 to 187

Score:63.9 bits(34), Expect:1e-07, 
Identities:34/34(100%),  Gaps:0/34(0%), Strand: Plus/Plus

Query  1    GCCACAACTGCTTATGCTAATAGTGTCTTTAACA  34
            ||||||||||||||||||||||||||||||||||
Sbjct  154  GCCACAACTGCTTATGCTAATAGTGTCTTTAACA  187


>Bat betacoronavirus isolate 7952 RNA-dependent RNA polymerase (RdRp) gene, partial cds
Sequence ID: MN312673.1 Length: 402 
Range 1: 184 to 215

Score:60.2 bits(32), Expect:2e-06, 
Identities:32/32(100%),  Gaps:0/32(0%), Strand: Plus/Plus

Query  1    GCCACAACTGCTTATGCTAATAGTGTCTTTAA  32
            ||||||||||||||||||||||||||||||||
Sbjct  184  GCCACAACTGCTTATGCTAATAGTGTCTTTAA  215


>Bat betacoronavirus isolate 7931 RNA-dependent RNA polymerase (RdRp) gene, partial cds
Sequence ID: MN312672.1 Length: 402 
Range 1: 184 to 215

Score:60.2 bits(32), Expect:2e-06, 
Identities:32/32(100%),  Gaps:0/32(0%), Strand: Plus/Plus

Query  1    GCCACAACTGCTTATGCTAATAGTGTCTTTAA  32
            ||||||||||||||||||||||||||||||||
Sbjct  184  GCCACAACTGCTTATGCTAATAGTGTCTTTAA  215


>Bat betacoronavirus isolate 7896 RNA-dependent RNA polymerase (RdRp) gene, partial cds
Sequence ID: MN312671.1 Length: 591 
Range 1: 184 to 215

Score:60.2 bits(32), Expect:2e-06, 
Identities:32/32(100%),  Gaps:0/32(0%), Strand: Plus/Plus

Query  1    GCCACAACTGCTTATGCTAATAGTGTCTTTAA  32
            ||||||||||||||||||||||||||||||||
Sbjct  184  GCCACAACTGCTTATGCTAATAGTGTCTTTAA  215


>Bat betacoronavirus isolate 7924 RNA-dependent RNA polymerase (RdRp) gene, partial cds
Sequence ID: MN312636.1 Length: 589 
Range 1: 184 to 215

Score:60.2 bits(32), Expect:2e-06, 
Identities:32/32(100%),  Gaps:0/32(0%), Strand: Plus/Plus

Query  1    GCCACAACTGCTTATGCTAATAGTGTCTTTAA  32
            ||||||||||||||||||||||||||||||||
Sbjct  184  GCCACAACTGCTTATGCTAATAGTGTCTTTAA  215


>Bat betacoronavirus isolate 7921 RNA-dependent RNA polymerase (RdRp) gene, partial cds
Sequence ID: MN312635.1 Length: 588 
Range 1: 181 to 212

Score:60.2 bits(32), Expect:2e-06, 
Identities:32/32(100%),  Gaps:0/32(0%), Strand: Plus/Plus

Query  1    GCCACAACTGCTTATGCTAATAGTGTCTTTAA  32
            ||||||||||||||||||||||||||||||||
Sbjct  181  GCCACAACTGCTTATGCTAATAGTGTCTTTAA  212


>Bat betacoronavirus isolate 7909 RNA-dependent RNA polymerase (RdRp) gene, partial cds
Sequence ID: MN312634.1 Length: 592 
Range 1: 184 to 215

Score:60.2 bits(32), Expect:2e-06, 
Identities:32/32(100%),  Gaps:0/32(0%), Strand: Plus/Plus

Query  1    GCCACAACTGCTTATGCTAATAGTGTCTTTAA  32
            ||||||||||||||||||||||||||||||||
Sbjct  184  GCCACAACTGCTTATGCTAATAGTGTCTTTAA  215


>Bat betacoronavirus isolate 7907 RNA-dependent RNA polymerase (RdRp) gene, partial cds
Sequence ID: MN312633.1 Length: 597 
Range 1: 190 to 221

Score:60.2 bits(32), Expect:2e-06, 
Identities:32/32(100%),  Gaps:0/32(0%), Strand: Plus/Plus

Query  1    GCCACAACTGCTTATGCTAATAGTGTCTTTAA  32
            ||||||||||||||||||||||||||||||||
Sbjct  190  GCCACAACTGCTTATGCTAATAGTGTCTTTAA  221


>Bat betacoronavirus isolate 7905 RNA-dependent RNA polymerase (RdRp) gene, partial cds
Sequence ID: MN312632.1 Length: 566 
Range 1: 158 to 189

Score:60.2 bits(32), Expect:2e-06, 
Identities:32/32(100%),  Gaps:0/32(0%), Strand: Plus/Plus

Query  1    GCCACAACTGCTTATGCTAATAGTGTCTTTAA  32
            ||||||||||||||||||||||||||||||||
Sbjct  158  GCCACAACTGCTTATGCTAATAGTGTCTTTAA  189


>Betacoronavirus sp. strain bat/Yunnan/RsYN04/2020, complete genome
Sequence ID: MZ081380.1 Length: 29712 
Range 1: 15446 to 15477

Score:60.2 bits(32), Expect:2e-06, 
Identities:32/32(100%),  Gaps:0/32(0%), Strand: Plus/Plus

Query  1      GCCACAACTGCTTATGCTAATAGTGTCTTTAA  32
              ||||||||||||||||||||||||||||||||
Sbjct  15446  GCCACAACTGCTTATGCTAATAGTGTCTTTAA  15477


>Betacoronavirus sp. strain bat/Yunnan/RmYN08/2020, complete genome
Sequence ID: MZ081378.1 Length: 29712 
Range 1: 15446 to 15477

Score:60.2 bits(32), Expect:2e-06, 
Identities:32/32(100%),  Gaps:0/32(0%), Strand: Plus/Plus

Query  1      GCCACAACTGCTTATGCTAATAGTGTCTTTAA  32
              ||||||||||||||||||||||||||||||||
Sbjct  15446  GCCACAACTGCTTATGCTAATAGTGTCTTTAA  15477


>Betacoronavirus sp. strain bat/Yunnan/RmYN05/2020, complete genome
Sequence ID: MZ081376.1 Length: 29712 
Range 1: 15446 to 15477

Score:60.2 bits(32), Expect:2e-06, 
Identities:32/32(100%),  Gaps:0/32(0%), Strand: Plus/Plus

Query  1      GCCACAACTGCTTATGCTAATAGTGTCTTTAA  32
              ||||||||||||||||||||||||||||||||
Sbjct  15446  GCCACAACTGCTTATGCTAATAGTGTCTTTAA  15477


>Bat SARS-like coronavirus isolate NL140391 RNA-dependent RNA polymerase (RdRp) gene, partial cds
Sequence ID: MN312845.1 Length: 404 
Range 1: 186 to 219

Score:58.4 bits(31), Expect:5e-06, 
Identities:33/34(97%),  Gaps:0/34(0%), Strand: Plus/Plus

Query  1    GCCACAACTGCTTATGCTAATAGTGTCTTTAACA  34
            || |||||||||||||||||||||||||||||||
Sbjct  186  GCTACAACTGCTTATGCTAATAGTGTCTTTAACA  219


>Bat SARS-like coronavirus isolate HZ13488 RNA-dependent RNA polymerase (RdRp) gene, partial cds
Sequence ID: MN312831.1 Length: 433 
Range 1: 214 to 247

Score:58.4 bits(31), Expect:5e-06, 
Identities:33/34(97%),  Gaps:0/34(0%), Strand: Plus/Plus

Query  1    GCCACAACTGCTTATGCTAATAGTGTCTTTAACA  34
            || |||||||||||||||||||||||||||||||
Sbjct  214  GCTACAACTGCTTATGCTAATAGTGTCTTTAACA  247


>Bat SARS-like coronavirus isolate HZ13484 RNA-dependent RNA polymerase (RdRp) gene, partial cds
Sequence ID: MN312830.1 Length: 442 
Range 1: 214 to 247

Score:58.4 bits(31), Expect:5e-06, 
Identities:33/34(97%),  Gaps:0/34(0%), Strand: Plus/Plus

Query  1    GCCACAACTGCTTATGCTAATAGTGTCTTTAACA  34
            || |||||||||||||||||||||||||||||||
Sbjct  214  GCTACAACTGCTTATGCTAATAGTGTCTTTAACA  247


>Bat SARS-like coronavirus isolate HZ13479 RNA-dependent RNA polymerase (RdRp) gene, partial cds
Sequence ID: MN312829.1 Length: 423 
Range 1: 204 to 237

Score:58.4 bits(31), Expect:5e-06, 
Identities:33/34(97%),  Gaps:0/34(0%), Strand: Plus/Plus

Query  1    GCCACAACTGCTTATGCTAATAGTGTCTTTAACA  34
            || |||||||||||||||||||||||||||||||
Sbjct  204  GCTACAACTGCTTATGCTAATAGTGTCTTTAACA  237


>Bat SARS-like coronavirus isolate 9408 RNA-dependent RNA polymerase (RdRp) gene, partial cds
Sequence ID: MN312821.1 Length: 358 
Range 1: 179 to 212

Score:58.4 bits(31), Expect:5e-06, 
Identities:33/34(97%),  Gaps:0/34(0%), Strand: Plus/Plus

Query  1    GCCACAACTGCTTATGCTAATAGTGTCTTTAACA  34
            || |||||||||||||||||||||||||||||||
Sbjct  179  GCTACAACTGCTTATGCTAATAGTGTCTTTAACA  212


>Pangolin coronavirus isolate PCoV_GX-P3B genomic sequence
Sequence ID: MT072865.1 Length: 29801 
Range 1: 15451 to 15484

Score:58.4 bits(31), Expect:5e-06, 
Identities:33/34(97%),  Gaps:0/34(0%), Strand: Plus/Plus

Query  1      GCCACAACTGCTTATGCTAATAGTGTCTTTAACA  34
              ||||||||||||||||||||||||||||| ||||
Sbjct  15451  GCCACAACTGCTTATGCTAATAGTGTCTTCAACA  15484


>Pangolin coronavirus isolate PCoV_GX-P2V, complete genome
Sequence ID: MT072864.1 Length: 29795 
Range 1: 15452 to 15485

Score:58.4 bits(31), Expect:5e-06, 
Identities:33/34(97%),  Gaps:0/34(0%), Strand: Plus/Plus

Query  1      GCCACAACTGCTTATGCTAATAGTGTCTTTAACA  34
              ||||||||||||||||||||||||||||| ||||
Sbjct  15452  GCCACAACTGCTTATGCTAATAGTGTCTTCAACA  15485


>Pangolin coronavirus isolate PCoV_GX-P5E, complete genome
Sequence ID: MT040336.1 Length: 29802 
Range 1: 15470 to 15503

Score:58.4 bits(31), Expect:5e-06, 
Identities:33/34(97%),  Gaps:0/34(0%), Strand: Plus/Plus

Query  1      GCCACAACTGCTTATGCTAATAGTGTCTTTAACA  34
              ||||||||||||||||||||||||||||| ||||
Sbjct  15470  GCCACAACTGCTTATGCTAATAGTGTCTTCAACA  15503


>Pangolin coronavirus isolate PCoV_GX-P5L, complete genome
Sequence ID: MT040335.1 Length: 29806 
Range 1: 15470 to 15503

Score:58.4 bits(31), Expect:5e-06, 
Identities:33/34(97%),  Gaps:0/34(0%), Strand: Plus/Plus

Query  1      GCCACAACTGCTTATGCTAATAGTGTCTTTAACA  34
              ||||||||||||||||||||||||||||| ||||
Sbjct  15470  GCCACAACTGCTTATGCTAATAGTGTCTTCAACA  15503


>Pangolin coronavirus isolate PCoV_GX-P1E, complete genome
Sequence ID: MT040334.1 Length: 29801 
Range 1: 15470 to 15503

Score:58.4 bits(31), Expect:5e-06, 
Identities:33/34(97%),  Gaps:0/34(0%), Strand: Plus/Plus

Query  1      GCCACAACTGCTTATGCTAATAGTGTCTTTAACA  34
              ||||||||||||||||||||||||||||| ||||
Sbjct  15470  GCCACAACTGCTTATGCTAATAGTGTCTTCAACA  15503


>Pangolin coronavirus isolate PCoV_GX-P4L, complete genome
Sequence ID: MT040333.1 Length: 29805 
Range 1: 15470 to 15503

Score:58.4 bits(31), Expect:5e-06, 
Identities:33/34(97%),  Gaps:0/34(0%), Strand: Plus/Plus

Query  1      GCCACAACTGCTTATGCTAATAGTGTCTTTAACA  34
              ||||||||||||||||||||||||||||| ||||
Sbjct  15470  GCCACAACTGCTTATGCTAATAGTGTCTTCAACA  15503


>Rhinolophus affinis coronavirus 171931 RNA-dependent RNA polymerase (RdRp) gene, partial cds
Sequence ID: MW600713.1 Length: 387 
Range 1: 179 to 212

Score:58.4 bits(31), Expect:5e-06, 
Identities:33/34(97%),  Gaps:0/34(0%), Strand: Plus/Plus

Query  1    GCCACAACTGCTTATGCTAATAGTGTCTTTAACA  34
            || |||||||||||||||||||||||||||||||
Sbjct  179  GCTACAACTGCTTATGCTAATAGTGTCTTTAACA  212


>Rhinolophus sinicus coronavirus 162181 RNA-dependent RNA polymerase (RdRp) gene, partial cds
Sequence ID: MW600682.1 Length: 387 
Range 1: 179 to 212

Score:58.4 bits(31), Expect:5e-06, 
Identities:33/34(97%),  Gaps:0/34(0%), Strand: Plus/Plus

Query  1    GCCACAACTGCTTATGCTAATAGTGTCTTTAACA  34
            || |||||||||||||||||||||||||||||||
Sbjct  179  GCTACAACTGCTTATGCTAATAGTGTCTTTAACA  212


>Rhinolophus sinicus coronavirus 162176 RNA-dependent RNA polymerase (RdRp) gene, partial cds
Sequence ID: MW600681.1 Length: 387 
Range 1: 179 to 212

Score:58.4 bits(31), Expect:5e-06, 
Identities:33/34(97%),  Gaps:0/34(0%), Strand: Plus/Plus

Query  1    GCCACAACTGCTTATGCTAATAGTGTCTTTAACA  34
            || |||||||||||||||||||||||||||||||
Sbjct  179  GCTACAACTGCTTATGCTAATAGTGTCTTTAACA  212


>Rhinolophus sinicus coronavirus 162172 RNA-dependent RNA polymerase (RdRp) gene, partial cds
Sequence ID: MW600680.1 Length: 387 
Range 1: 179 to 212

Score:58.4 bits(31), Expect:5e-06, 
Identities:33/34(97%),  Gaps:0/34(0%), Strand: Plus/Plus

Query  1    GCCACAACTGCTTATGCTAATAGTGTCTTTAACA  34
            || |||||||||||||||||||||||||||||||
Sbjct  179  GCTACAACTGCTTATGCTAATAGTGTCTTTAACA  212


>Rhinolophus sinicus coronavirus 162173 RNA-dependent RNA polymerase (RdRp) gene, partial cds
Sequence ID: MW600679.1 Length: 387 
Range 1: 179 to 212

Score:58.4 bits(31), Expect:5e-06, 
Identities:33/34(97%),  Gaps:0/34(0%), Strand: Plus/Plus

Query  1    GCCACAACTGCTTATGCTAATAGTGTCTTTAACA  34
            || |||||||||||||||||||||||||||||||
Sbjct  179  GCTACAACTGCTTATGCTAATAGTGTCTTTAACA  212


>Rhinolophus sinicus coronavirus 162171 RNA-dependent RNA polymerase (RdRp) gene, partial cds
Sequence ID: MW600678.1 Length: 387 
Range 1: 179 to 212

Score:58.4 bits(31), Expect:5e-06, 
Identities:33/34(97%),  Gaps:0/34(0%), Strand: Plus/Plus

Query  1    GCCACAACTGCTTATGCTAATAGTGTCTTTAACA  34
            || |||||||||||||||||||||||||||||||
Sbjct  179  GCTACAACTGCTTATGCTAATAGTGTCTTTAACA  212


>Rhinolophus sinicus coronavirus 162166 RNA-dependent RNA polymerase (RdRp) gene, partial cds
Sequence ID: MW600677.1 Length: 387 
Range 1: 179 to 212

Score:58.4 bits(31), Expect:5e-06, 
Identities:33/34(97%),  Gaps:0/34(0%), Strand: Plus/Plus

Query  1    GCCACAACTGCTTATGCTAATAGTGTCTTTAACA  34
            || |||||||||||||||||||||||||||||||
Sbjct  179  GCTACAACTGCTTATGCTAATAGTGTCTTTAACA  212


>Rhinolophus sinicus coronavirus 162155 RNA-dependent RNA polymerase (RdRp) gene, partial cds
Sequence ID: MW600676.1 Length: 387 
Range 1: 179 to 212

Score:58.4 bits(31), Expect:5e-06, 
Identities:33/34(97%),  Gaps:0/34(0%), Strand: Plus/Plus

Query  1    GCCACAACTGCTTATGCTAATAGTGTCTTTAACA  34
            || |||||||||||||||||||||||||||||||
Sbjct  179  GCTACAACTGCTTATGCTAATAGTGTCTTTAACA  212


>Rhinolophus sinicus coronavirus 162182 RNA-dependent RNA polymerase (RdRp) gene, partial cds
Sequence ID: MW600675.1 Length: 387 
Range 1: 179 to 212

Score:58.4 bits(31), Expect:5e-06, 
Identities:33/34(97%),  Gaps:0/34(0%), Strand: Plus/Plus

Query  1    GCCACAACTGCTTATGCTAATAGTGTCTTTAACA  34
            || |||||||||||||||||||||||||||||||
Sbjct  179  GCTACAACTGCTTATGCTAATAGTGTCTTTAACA  212


>Rhinolophus sinicus coronavirus 162180 RNA-dependent RNA polymerase (RdRp) gene, partial cds
Sequence ID: MW600674.1 Length: 387 
Range 1: 179 to 212

Score:58.4 bits(31), Expect:5e-06, 
Identities:33/34(97%),  Gaps:0/34(0%), Strand: Plus/Plus

Query  1    GCCACAACTGCTTATGCTAATAGTGTCTTTAACA  34
            || |||||||||||||||||||||||||||||||
Sbjct  179  GCTACAACTGCTTATGCTAATAGTGTCTTTAACA  212


>Rhinolophus sinicus coronavirus 162177 RNA-dependent RNA polymerase (RdRp) gene, partial cds
Sequence ID: MW600673.1 Length: 387 
Range 1: 179 to 212

Score:58.4 bits(31), Expect:5e-06, 
Identities:33/34(97%),  Gaps:0/34(0%), Strand: Plus/Plus

Query  1    GCCACAACTGCTTATGCTAATAGTGTCTTTAACA  34
            || |||||||||||||||||||||||||||||||
Sbjct  179  GCTACAACTGCTTATGCTAATAGTGTCTTTAACA  212


>Rhinolophus sinicus coronavirus 162170 RNA-dependent RNA polymerase (RdRp) gene, partial cds
Sequence ID: MW600670.1 Length: 387 
Range 1: 179 to 212

Score:58.4 bits(31), Expect:5e-06, 
Identities:33/34(97%),  Gaps:0/34(0%), Strand: Plus/Plus

Query  1    GCCACAACTGCTTATGCTAATAGTGTCTTTAACA  34
            || |||||||||||||||||||||||||||||||
Sbjct  179  GCTACAACTGCTTATGCTAATAGTGTCTTTAACA  212


>Betacoronavirus sp. strain bat/Yunnan/RsYN03/2019, complete genome
Sequence ID: MZ081379.1 Length: 29737 
Range 1: 15424 to 15457

Score:58.4 bits(31), Expect:5e-06, 
Identities:33/34(97%),  Gaps:0/34(0%), Strand: Plus/Plus

Query  1      GCCACAACTGCTTATGCTAATAGTGTCTTTAACA  34
              || |||||||||||||||||||||||||||||||
Sbjct  15424  GCTACAACTGCTTATGCTAATAGTGTCTTTAACA  15457


>Bat coronavirus isolate Beta-CoV/bat/LBN/LB20-CO-BAT-126A/2020 ORF1ab polyprotein, RNA-dependent RNA polymerase region, (ORF1ab) gene, partial cds
Sequence ID: MW881013.1 Length: 371 
Range 1: 154 to 187

Score:58.4 bits(31), Expect:5e-06, 
Identities:33/34(97%),  Gaps:0/34(0%), Strand: Plus/Plus

Query  1    GCCACAACTGCTTATGCTAATAGTGTCTTTAACA  34
            ||||| ||||||||||||||||||||||||||||
Sbjct  154  GCCACCACTGCTTATGCTAATAGTGTCTTTAACA  187


>Bat coronavirus isolate Beta-CoV/bat/LBN/LB20-CO-BAT-20A/2020 ORF1ab polyprotein, RNA-dependent RNA polymerase region, (ORF1ab) gene, partial cds
Sequence ID: MW881011.1 Length: 409 
Range 1: 188 to 221

Score:58.4 bits(31), Expect:5e-06, 
Identities:33/34(97%),  Gaps:0/34(0%), Strand: Plus/Plus

Query  1    GCCACAACTGCTTATGCTAATAGTGTCTTTAACA  34
            ||||| ||||||||||||||||||||||||||||
Sbjct  188  GCCACCACTGCTTATGCTAATAGTGTCTTTAACA  221


>Bat coronavirus isolate Beta-CoV/bat/LBN/LB20-CO-BAT-98A/2020 ORF1ab polyprotein, RNA-dependent RNA polymerase region, (ORF1ab) gene, partial cds
Sequence ID: MW881009.1 Length: 347 
Range 1: 131 to 164

Score:58.4 bits(31), Expect:5e-06, 
Identities:33/34(97%),  Gaps:0/34(0%), Strand: Plus/Plus

Query  1    GCCACAACTGCTTATGCTAATAGTGTCTTTAACA  34
            ||||| ||||||||||||||||||||||||||||
Sbjct  131  GCCACCACTGCTTATGCTAATAGTGTCTTTAACA  164


>Bat coronavirus isolate Beta-CoV/bat/LBN/LB20-CO-BAT-87A/2020 ORF1ab polyprotein, RNA-dependent RNA polymerase region, (ORF1ab) gene, partial cds
Sequence ID: MW881008.1 Length: 364 
Range 1: 145 to 178

Score:58.4 bits(31), Expect:5e-06, 
Identities:33/34(97%),  Gaps:0/34(0%), Strand: Plus/Plus

Query  1    GCCACAACTGCTTATGCTAATAGTGTCTTTAACA  34
            ||||| ||||||||||||||||||||||||||||
Sbjct  145  GCCACCACTGCTTATGCTAATAGTGTCTTTAACA  178


>Bat coronavirus isolate Beta-CoV/bat/LBN/LB20-CO-BAT-89A/2020 ORF1ab polyprotein, RNA-dependent RNA polymerase region, (ORF1ab) gene, partial cds
Sequence ID: MW881007.1 Length: 375 
Range 1: 155 to 188

Score:58.4 bits(31), Expect:5e-06, 
Identities:33/34(97%),  Gaps:0/34(0%), Strand: Plus/Plus

Query  1    GCCACAACTGCTTATGCTAATAGTGTCTTTAACA  34
            ||||| ||||||||||||||||||||||||||||
Sbjct  155  GCCACCACTGCTTATGCTAATAGTGTCTTTAACA  188


>Bat coronavirus isolate Beta-CoV/bat/LBN/LB20-CO-BAT-19A/2020 ORF1ab polyprotein, RNA-dependent RNA polymerase region, (ORF1ab) gene, partial cds
Sequence ID: MW881006.1 Length: 409 
Range 1: 188 to 221

Score:58.4 bits(31), Expect:5e-06, 
Identities:33/34(97%),  Gaps:0/34(0%), Strand: Plus/Plus

Query  1    GCCACAACTGCTTATGCTAATAGTGTCTTTAACA  34
            ||||| ||||||||||||||||||||||||||||
Sbjct  188  GCCACCACTGCTTATGCTAATAGTGTCTTTAACA  221


>Bat coronavirus isolate Beta-CoV/bat/LBN/LB20-CO-BAT-60A/2020 ORF1ab polyprotein, RNA-dependent RNA polymerase region, (ORF1ab) gene, partial cds
Sequence ID: MW881004.1 Length: 377 
Range 1: 154 to 187

Score:58.4 bits(31), Expect:5e-06, 
Identities:33/34(97%),  Gaps:0/34(0%), Strand: Plus/Plus

Query  1    GCCACAACTGCTTATGCTAATAGTGTCTTTAACA  34
            ||||| ||||||||||||||||||||||||||||
Sbjct  154  GCCACCACTGCTTATGCTAATAGTGTCTTTAACA  187


>Bat coronavirus isolate Beta-CoV/bat/LBN/LB20-CO-BAT-26A/2020 ORF1ab polyprotein, RNA-dependent RNA polymerase region, (ORF1ab) gene, partial cds
Sequence ID: MW880999.1 Length: 404 
Range 1: 187 to 220

Score:58.4 bits(31), Expect:5e-06, 
Identities:33/34(97%),  Gaps:0/34(0%), Strand: Plus/Plus

Query  1    GCCACAACTGCTTATGCTAATAGTGTCTTTAACA  34
            ||||| ||||||||||||||||||||||||||||
Sbjct  187  GCCACCACTGCTTATGCTAATAGTGTCTTTAACA  220


>Bat coronavirus isolate Beta-CoV/bat/LBN/LB20-CO-BAT-91A/2020 ORF1ab polyprotein, RNA-dependent RNA polymerase region, (ORF1ab) gene, partial cds
Sequence ID: MW880998.1 Length: 377 
Range 1: 155 to 188

Score:58.4 bits(31), Expect:5e-06, 
Identities:33/34(97%),  Gaps:0/34(0%), Strand: Plus/Plus

Query  1    GCCACAACTGCTTATGCTAATAGTGTCTTTAACA  34
            ||||| ||||||||||||||||||||||||||||
Sbjct  155  GCCACCACTGCTTATGCTAATAGTGTCTTTAACA  188


>Bat coronavirus isolate Beta-CoV/bat/LBN/LB20-CO-BAT-85A/2020 ORF1ab polyprotein, RNA-dependent RNA polymerase region, (ORF1ab) gene, partial cds
Sequence ID: MW880996.1 Length: 367 
Range 1: 150 to 183

Score:58.4 bits(31), Expect:5e-06, 
Identities:33/34(97%),  Gaps:0/34(0%), Strand: Plus/Plus

Query  1    GCCACAACTGCTTATGCTAATAGTGTCTTTAACA  34
            ||||| ||||||||||||||||||||||||||||
Sbjct  150  GCCACCACTGCTTATGCTAATAGTGTCTTTAACA  183


>Bat coronavirus isolate Beta-CoV/bat/LBN/LB20-CO-BAT-96A/2020 ORF1ab polyprotein, RNA-dependent RNA polymerase region, (ORF1ab) gene, partial cds
Sequence ID: MW880995.1 Length: 362 
Range 1: 145 to 178

Score:58.4 bits(31), Expect:5e-06, 
Identities:33/34(97%),  Gaps:0/34(0%), Strand: Plus/Plus

Query  1    GCCACAACTGCTTATGCTAATAGTGTCTTTAACA  34
            ||||| ||||||||||||||||||||||||||||
Sbjct  145  GCCACCACTGCTTATGCTAATAGTGTCTTTAACA  178


>Bat coronavirus isolate Beta-CoV/bat/LBN/LB20-CO-BAT-22A/2020 ORF1ab polyprotein, RNA-dependent RNA polymerase region, (ORF1ab) gene, partial cds
Sequence ID: MW880993.1 Length: 405 
Range 1: 188 to 221

Score:58.4 bits(31), Expect:5e-06, 
Identities:33/34(97%),  Gaps:0/34(0%), Strand: Plus/Plus

Query  1    GCCACAACTGCTTATGCTAATAGTGTCTTTAACA  34
            ||||| ||||||||||||||||||||||||||||
Sbjct  188  GCCACCACTGCTTATGCTAATAGTGTCTTTAACA  221


>Bat coronavirus isolate Beta-CoV/bat/LBN/LB20-CO-BAT-56A/2020 ORF1ab polyprotein, RNA-dependent RNA polymerase region, (ORF1ab) gene, partial cds
Sequence ID: MW880991.1 Length: 371 
Range 1: 154 to 187

Score:58.4 bits(31), Expect:5e-06, 
Identities:33/34(97%),  Gaps:0/34(0%), Strand: Plus/Plus

Query  1    GCCACAACTGCTTATGCTAATAGTGTCTTTAACA  34
            ||||| ||||||||||||||||||||||||||||
Sbjct  154  GCCACCACTGCTTATGCTAATAGTGTCTTTAACA  187


>Bat coronavirus isolate Beta-CoV/bat/LBN/LB20-CO-BAT-132A/2020 ORF1ab polyprotein, RNA-dependent RNA polymerase region, (ORF1ab) gene, partial cds
Sequence ID: MW880990.1 Length: 364 
Range 1: 147 to 180

Score:58.4 bits(31), Expect:5e-06, 
Identities:33/34(97%),  Gaps:0/34(0%), Strand: Plus/Plus

Query  1    GCCACAACTGCTTATGCTAATAGTGTCTTTAACA  34
            ||||| ||||||||||||||||||||||||||||
Sbjct  147  GCCACCACTGCTTATGCTAATAGTGTCTTTAACA  180


>Bat coronavirus isolate Beta-CoV/bat/LBN/LB20-CO-BAT-70A/2020 ORF1ab polyprotein, RNA-dependent RNA polymerase region, (ORF1ab) gene, partial cds
Sequence ID: MW880989.1 Length: 372 
Range 1: 150 to 183

Score:58.4 bits(31), Expect:5e-06, 
Identities:33/34(97%),  Gaps:0/34(0%), Strand: Plus/Plus

Query  1    GCCACAACTGCTTATGCTAATAGTGTCTTTAACA  34
            ||||| ||||||||||||||||||||||||||||
Sbjct  150  GCCACCACTGCTTATGCTAATAGTGTCTTTAACA  183


>Bat coronavirus isolate Beta-CoV/bat/LBN/LB20-CO-BAT-93A/2020 ORF1ab polyprotein, RNA-dependent RNA polymerase region, (ORF1ab) gene, partial cds
Sequence ID: MW880988.1 Length: 370 
Range 1: 154 to 187

Score:58.4 bits(31), Expect:5e-06, 
Identities:33/34(97%),  Gaps:0/34(0%), Strand: Plus/Plus

Query  1    GCCACAACTGCTTATGCTAATAGTGTCTTTAACA  34
            ||||| ||||||||||||||||||||||||||||
Sbjct  154  GCCACCACTGCTTATGCTAATAGTGTCTTTAACA  187


>Bat coronavirus isolate Beta-CoV/bat/LBN/LB20-CO-BAT-162A/2020 ORF1ab polyprotein, RNA-dependent RNA polymerase region, (ORF1ab) gene, partial cds
Sequence ID: MW880987.1 Length: 374 
Range 1: 154 to 187

Score:58.4 bits(31), Expect:5e-06, 
Identities:33/34(97%),  Gaps:0/34(0%), Strand: Plus/Plus

Query  1    GCCACAACTGCTTATGCTAATAGTGTCTTTAACA  34
            ||||| ||||||||||||||||||||||||||||
Sbjct  154  GCCACCACTGCTTATGCTAATAGTGTCTTTAACA  187


>Bat coronavirus isolate Beta-CoV/bat/LBN/LB20-CO-BAT-14A/2020 ORF1ab polyprotein, RNA-dependent RNA polymerase region, (ORF1ab) gene, partial cds
Sequence ID: MW880984.1 Length: 431 
Range 1: 210 to 243

Score:58.4 bits(31), Expect:5e-06, 
Identities:33/34(97%),  Gaps:0/34(0%), Strand: Plus/Plus

Query  1    GCCACAACTGCTTATGCTAATAGTGTCTTTAACA  34
            ||||| ||||||||||||||||||||||||||||
Sbjct  210  GCCACCACTGCTTATGCTAATAGTGTCTTTAACA  243


>Bat coronavirus isolate Beta-CoV/bat/LBN/LB20-CO-BAT-80A/2020 ORF1ab polyprotein, RNA-dependent RNA polymerase region, (ORF1ab) gene, partial cds
Sequence ID: MW880983.1 Length: 368 
Range 1: 147 to 180

Score:58.4 bits(31), Expect:5e-06, 
Identities:33/34(97%),  Gaps:0/34(0%), Strand: Plus/Plus

Query  1    GCCACAACTGCTTATGCTAATAGTGTCTTTAACA  34
            ||||| ||||||||||||||||||||||||||||
Sbjct  147  GCCACCACTGCTTATGCTAATAGTGTCTTTAACA  180


>Bat coronavirus isolate Beta-CoV/bat/LBN/LB20-CO-BAT-58A/2020 ORF1ab polyprotein, RNA-dependent RNA polymerase region, (ORF1ab) gene, partial cds
Sequence ID: MW880982.1 Length: 371 
Range 1: 155 to 188

Score:58.4 bits(31), Expect:5e-06, 
Identities:33/34(97%),  Gaps:0/34(0%), Strand: Plus/Plus

Query  1    GCCACAACTGCTTATGCTAATAGTGTCTTTAACA  34
            ||||| ||||||||||||||||||||||||||||
Sbjct  155  GCCACCACTGCTTATGCTAATAGTGTCTTTAACA  188


>Bat coronavirus isolate Beta-CoV/bat/LBN/LB20-CO-BAT-116A/2020 ORF1ab polyprotein, RNA-dependent RNA polymerase region, (ORF1ab) gene, partial cds
Sequence ID: MW880979.1 Length: 366 
Range 1: 146 to 179

Score:58.4 bits(31), Expect:5e-06, 
Identities:33/34(97%),  Gaps:0/34(0%), Strand: Plus/Plus

Query  1    GCCACAACTGCTTATGCTAATAGTGTCTTTAACA  34
            ||||| ||||||||||||||||||||||||||||
Sbjct  146  GCCACCACTGCTTATGCTAATAGTGTCTTTAACA  179


>Bat coronavirus isolate Beta-CoV/bat/LBN/LB20-CO-BAT-78A/2020 ORF1ab polyprotein, RNA-dependent RNA polymerase region, (ORF1ab) gene, partial cds
Sequence ID: MW880978.1 Length: 371 
Range 1: 150 to 183

Score:58.4 bits(31), Expect:5e-06, 
Identities:33/34(97%),  Gaps:0/34(0%), Strand: Plus/Plus

Query  1    GCCACAACTGCTTATGCTAATAGTGTCTTTAACA  34
            ||||| ||||||||||||||||||||||||||||
Sbjct  150  GCCACCACTGCTTATGCTAATAGTGTCTTTAACA  183


>Bat coronavirus isolate Beta-CoV/bat/LBN/LB20-CO-BAT-100A/2020 ORF1ab polyprotein, RNA-dependent RNA polymerase region, (ORF1ab) gene, partial cds
Sequence ID: MW880976.1 Length: 375 
Range 1: 154 to 187

Score:58.4 bits(31), Expect:5e-06, 
Identities:33/34(97%),  Gaps:0/34(0%), Strand: Plus/Plus

Query  1    GCCACAACTGCTTATGCTAATAGTGTCTTTAACA  34
            ||||| ||||||||||||||||||||||||||||
Sbjct  154  GCCACCACTGCTTATGCTAATAGTGTCTTTAACA  187


>Bat coronavirus isolate Beta-CoV/bat/LBN/LB20-CO-BAT-137A/2020 ORF1ab polyprotein, RNA-dependent RNA polymerase region, (ORF1ab) gene, partial cds
Sequence ID: MW880973.1 Length: 370 
Range 1: 147 to 180

Score:58.4 bits(31), Expect:5e-06, 
Identities:33/34(97%),  Gaps:0/34(0%), Strand: Plus/Plus

Query  1    GCCACAACTGCTTATGCTAATAGTGTCTTTAACA  34
            ||||| ||||||||||||||||||||||||||||
Sbjct  147  GCCACCACTGCTTATGCTAATAGTGTCTTTAACA  180


>Bat coronavirus isolate Beta-CoV/bat/LBN/LB20-CO-BAT-92A/2020 ORF1ab polyprotein, RNA-dependent RNA polymerase region, (ORF1ab) gene, partial cds
Sequence ID: MW880972.1 Length: 366 
Range 1: 150 to 183

Score:58.4 bits(31), Expect:5e-06, 
Identities:33/34(97%),  Gaps:0/34(0%), Strand: Plus/Plus

Query  1    GCCACAACTGCTTATGCTAATAGTGTCTTTAACA  34
            ||||| ||||||||||||||||||||||||||||
Sbjct  150  GCCACCACTGCTTATGCTAATAGTGTCTTTAACA  183


>Bat coronavirus isolate Beta-CoV/bat/LBN/LB20-CO-BAT-46A/2020 ORF1ab polyprotein, RNA-dependent RNA polymerase region, (ORF1ab) gene, partial cds
Sequence ID: MW880971.1 Length: 368 
Range 1: 150 to 183

Score:58.4 bits(31), Expect:5e-06, 
Identities:33/34(97%),  Gaps:0/34(0%), Strand: Plus/Plus

Query  1    GCCACAACTGCTTATGCTAATAGTGTCTTTAACA  34
            ||||| ||||||||||||||||||||||||||||
Sbjct  150  GCCACCACTGCTTATGCTAATAGTGTCTTTAACA  183


>Bat coronavirus isolate Beta-CoV/bat/LBN/LB20-CO-BAT-86A/2020 ORF1ab polyprotein, RNA-dependent RNA polymerase region, (ORF1ab) gene, partial cds
Sequence ID: MW880970.1 Length: 350 
Range 1: 132 to 165

Score:58.4 bits(31), Expect:5e-06, 
Identities:33/34(97%),  Gaps:0/34(0%), Strand: Plus/Plus

Query  1    GCCACAACTGCTTATGCTAATAGTGTCTTTAACA  34
            ||||| ||||||||||||||||||||||||||||
Sbjct  132  GCCACCACTGCTTATGCTAATAGTGTCTTTAACA  165


>Bat coronavirus isolate Beta-CoV/bat/LBN/LB20-CO-BAT-37A/2020 ORF1ab polyprotein, RNA-dependent RNA polymerase region, (ORF1ab) gene, partial cds
Sequence ID: MW880969.1 Length: 364 
Range 1: 143 to 176

Score:58.4 bits(31), Expect:5e-06, 
Identities:33/34(97%),  Gaps:0/34(0%), Strand: Plus/Plus

Query  1    GCCACAACTGCTTATGCTAATAGTGTCTTTAACA  34
            ||||| ||||||||||||||||||||||||||||
Sbjct  143  GCCACCACTGCTTATGCTAATAGTGTCTTTAACA  176


>Bat coronavirus isolate PrC31, complete genome
Sequence ID: MW703458.1 Length: 29765 
Range 1: 15452 to 15485

Score:58.4 bits(31), Expect:5e-06, 
Identities:33/34(97%),  Gaps:0/34(0%), Strand: Plus/Plus

Query  1      GCCACAACTGCTTATGCTAATAGTGTCTTTAACA  34
              || |||||||||||||||||||||||||||||||
Sbjct  15452  GCTACAACTGCTTATGCTAATAGTGTCTTTAACA  15485


		
