# Supplementary material for: Mathematical modeling based on RT-qPCR analysis of SARS-CoV-2 in wastewater as a tool for epidemiology
Source: Sci Rep. 2021 Sep 30;11:19456. doi: 10.1038/s41598-021-98653-x (PMC8484274; doi:10.1038/s41598-021-98653-x)
Supplement: Supplementary file 2 — Supplementary Information 2. [file 41598_2021_98653_MOESM2_ESM.zip › RdRP Vrakuna 03:03:2021.txt]

RID: J764XCDT013	
Job Title:Nucleotide Sequence				
Program: BLASTN 
Query: None ID: lcl|Query_16673(dna) Length: 33
Database: nt Nucleotide collection (nt)
	
Sequences producing significant alignments:
                                                                  Scientific      Common                     Max    Total Query   E   Per.   Acc.                        
Description                                                       Name            Name            Taxid      Score  Score cover Value Ident  Len        Accession        
Rhinolophus bat coronavirus BtCoV/4991 RNA-dependent RNA...       Rhinolophus ... NA              1788497    62.1   62.1  100%  4e-07 100.00 370        KP876546.1       
Severe acute respiratory syndrome coronavirus 2 genome assembl... Severe acute... NA              2697049    62.1   62.1  100%  4e-07 100.00 29888      OU489784.1       
Severe acute respiratory syndrome coronavirus 2 isolate...        Severe acute... NA              2697049    62.1   62.1  100%  4e-07 100.00 29809      MZ729655.1       
Severe acute respiratory syndrome coronavirus 2 isolate...        Severe acute... NA              2697049    62.1   62.1  100%  4e-07 100.00 29812      MZ729646.1       
Severe acute respiratory syndrome coronavirus 2 isolate...        Severe acute... NA              2697049    62.1   62.1  100%  4e-07 100.00 29809      MZ729533.1       
Severe acute respiratory syndrome coronavirus 2 isolate...        Severe acute... NA              2697049    62.1   62.1  100%  4e-07 100.00 29818      MZ619655.1       
Severe acute respiratory syndrome coronavirus 2 genome assembl... Severe acute... NA              2697049    62.1   62.1  100%  4e-07 100.00 29890      OU405452.1       
Severe acute respiratory syndrome coronavirus 2 genome assembl... Severe acute... NA              2697049    62.1   62.1  100%  4e-07 100.00 29890      OU405232.1       
Severe acute respiratory syndrome coronavirus 2 genome assembl... Severe acute... NA              2697049    62.1   62.1  100%  4e-07 100.00 29890      OU403420.1       
Severe acute respiratory syndrome coronavirus 2 isolate...        Severe acute... NA              2697049    62.1   62.1  100%  4e-07 100.00 29521      MZ440933.1       
Severe acute respiratory syndrome coronavirus 2 genome assembl... Severe acute... NA              2697049    62.1   62.1  100%  4e-07 100.00 29797      OU152932.1       
Severe acute respiratory syndrome coronavirus 2 genome assembl... Severe acute... NA              2697049    62.1   62.1  100%  4e-07 100.00 29683      OU152684.1       
Severe acute respiratory syndrome coronavirus 2 genome assembl... Severe acute... NA              2697049    62.1   62.1  100%  4e-07 100.00 29683      OU152592.1       
Severe acute respiratory syndrome coronavirus 2 genome assembl... Severe acute... NA              2697049    62.1   62.1  100%  4e-07 100.00 29867      OU138993.1       
Severe acute respiratory syndrome coronavirus 2 genome assembl... Severe acute... NA              2697049    62.1   62.1  100%  4e-07 100.00 29884      OU121297.1       
Severe acute respiratory syndrome coronavirus 2 genome assembl... Severe acute... NA              2697049    62.1   62.1  100%  4e-07 100.00 29884      OU121067.1       
Severe acute respiratory syndrome coronavirus 2 isolate...        Severe acute... NA              2697049    62.1   62.1  100%  4e-07 100.00 29876      MZ368237.1       
Severe acute respiratory syndrome coronavirus 2 isolate...        Severe acute... NA              2697049    62.1   62.1  100%  4e-07 100.00 29865      MZ259930.1       
Severe acute respiratory syndrome coronavirus 2 isolate...        Severe acute... NA              2697049    62.1   62.1  100%  4e-07 100.00 29884      MZ244549.1       
Severe acute respiratory syndrome coronavirus 2 isolate...        Severe acute... NA              2697049    62.1   62.1  100%  4e-07 100.00 29782      MZ243385.1       
Severe acute respiratory syndrome coronavirus 2 isolate...        Severe acute... NA              2697049    62.1   62.1  100%  4e-07 100.00 29782      MZ226313.1       
Severe acute respiratory syndrome coronavirus 2 isolate...        Severe acute... NA              2697049    62.1   62.1  100%  4e-07 100.00 29879      MZ210458.1       
Severe acute respiratory syndrome coronavirus 2 isolate...        Severe acute... NA              2697049    62.1   62.1  100%  4e-07 100.00 29880      MZ185906.1       
Severe acute respiratory syndrome coronavirus 2 isolate...        Severe acute... NA              2697049    62.1   62.1  100%  4e-07 100.00 29715      MZ071516.1       
Severe acute respiratory syndrome coronavirus 2 isolate...        Severe acute... NA              2697049    62.1   62.1  100%  4e-07 100.00 29713      MZ038384.1       
Severe acute respiratory syndrome coronavirus 2 isolate...        Severe acute... NA              2697049    62.1   62.1  100%  4e-07 100.00 29714      MW986807.1       
Severe acute respiratory syndrome coronavirus 2 isolate...        Severe acute... NA              2697049    62.1   62.1  100%  4e-07 100.00 29772      MW976363.1       
Severe acute respiratory syndrome coronavirus 2 genome assembl... Severe acute... NA              2697049    62.1   62.1  100%  4e-07 100.00 29903      OA980777.1       
Severe acute respiratory syndrome coronavirus 2 isolate...        Severe acute... NA              2697049    62.1   62.1  100%  4e-07 100.00 29891      MW943107.1       
Severe acute respiratory syndrome coronavirus 2 isolate...        Severe acute... NA              2697049    62.1   62.1  100%  4e-07 100.00 29513      MW907372.1       
Severe acute respiratory syndrome coronavirus 2 isolate...        Severe acute... NA              2697049    62.1   62.1  100%  4e-07 100.00 29870      MW779402.1       
Severe acute respiratory syndrome coronavirus 2 isolate...        Severe acute... NA              2697049    62.1   62.1  100%  4e-07 100.00 29902      MW772033.1       
Severe acute respiratory syndrome coronavirus 2 isolate...        Severe acute... NA              2697049    62.1   62.1  100%  4e-07 100.00 29873      MW771843.1       
Bat coronavirus RaTG13, complete genome                           Bat coronavi... NA              2709072    62.1   62.1  100%  4e-07 100.00 29855      MN996532.2       
Avian coronavirus isolate K554/Anas clypeata/091223 RNA...        Avian corona... NA              694014     62.1   62.1  100%  4e-07 100.00 360        JN788869.1       
Avian coronavirus isolate J10127/091217 RNA dependent RNA...      Avian corona... NA              694014     62.1   62.1  100%  4e-07 100.00 360        JN788808.1       
Bat SARS-like coronavirus isolate NL140391 RNA-dependent RNA...   Bat SARS-lik... NA              1508227    60.2   60.2  96%   2e-06 100.00 404        MN312845.1       
Bat SARS-like coronavirus isolate HZ13488 RNA-dependent RNA...    Bat SARS-lik... NA              1508227    60.2   60.2  96%   2e-06 100.00 433        MN312831.1       
Bat SARS-like coronavirus isolate HZ13484 RNA-dependent RNA...    Bat SARS-lik... NA              1508227    60.2   60.2  96%   2e-06 100.00 442        MN312830.1       
Bat SARS-like coronavirus isolate HZ13479 RNA-dependent RNA...    Bat SARS-lik... NA              1508227    60.2   60.2  96%   2e-06 100.00 423        MN312829.1       
Bat SARS-like coronavirus isolate 9408 RNA-dependent RNA...       Bat SARS-lik... NA              1508227    60.2   60.2  96%   2e-06 100.00 358        MN312821.1       
Bat SARS-like coronavirus isolate 9403 RNA-dependent RNA...       Bat SARS-lik... NA              1508227    60.2   60.2  96%   2e-06 100.00 360        MN312819.1       
Bat SARS-like coronavirus isolate 9400 RNA-dependent RNA...       Bat SARS-lik... NA              1508227    60.2   60.2  96%   2e-06 100.00 364        MN312818.1       
Bat SARS-like coronavirus isolate 141600 RNA-dependent RNA...     Bat SARS-lik... NA              1508227    60.2   60.2  96%   2e-06 100.00 382        MN312664.1       
Bat SARS-like coronavirus isolate 141599 RNA-dependent RNA...     Bat SARS-lik... NA              1508227    60.2   60.2  96%   2e-06 100.00 370        MN312663.1       
Bat SARS-like coronavirus isolate 141598 RNA-dependent RNA...     Bat SARS-lik... NA              1508227    60.2   60.2  96%   2e-06 100.00 373        MN312662.1       
Bat SARS-like coronavirus isolate 141582 RNA-dependent RNA...     Bat SARS-lik... NA              1508227    60.2   60.2  96%   2e-06 100.00 382        MN312661.1       
Bat SARS-like coronavirus isolate 141579 RNA-dependent RNA...     Bat SARS-lik... NA              1508227    60.2   60.2  96%   2e-06 100.00 383        MN312660.1       
Bat SARS-like coronavirus isolate 141577 RNA-dependent RNA...     Bat SARS-lik... NA              1508227    60.2   60.2  96%   2e-06 100.00 383        MN312659.1       
Bat SARS-like coronavirus isolate 141570 RNA-dependent RNA...     Bat SARS-lik... NA              1508227    60.2   60.2  96%   2e-06 100.00 384        MN312657.1       
Bat SARS-like coronavirus isolate 141569 RNA-dependent RNA...     Bat SARS-lik... NA              1508227    60.2   60.2  96%   2e-06 100.00 382        MN312656.1       
Bat SARS-like coronavirus isolate 141567 RNA-dependent RNA...     Bat SARS-lik... NA              1508227    60.2   60.2  96%   2e-06 100.00 370        MN312655.1       
Bat SARS-like coronavirus isolate 141470 RNA-dependent RNA...     Bat SARS-lik... NA              1508227    60.2   60.2  96%   2e-06 100.00 364        MN312654.1       
Bat SARS-like coronavirus isolate 141464 RNA-dependent RNA...     Bat SARS-lik... NA              1508227    60.2   60.2  96%   2e-06 100.00 374        MN312653.1       
Bat SARS-like coronavirus isolate 141456 RNA-dependent RNA...     Bat SARS-lik... NA              1508227    60.2   60.2  96%   2e-06 100.00 366        MN312651.1       
Bat SARS-like coronavirus isolate 141455 RNA-dependent RNA...     Bat SARS-lik... NA              1508227    60.2   60.2  96%   2e-06 100.00 371        MN312650.1       
Bat SARS-like coronavirus isolate 7330 RNA-dependent RNA...       Bat SARS-lik... NA              1508227    60.2   60.2  96%   2e-06 100.00 402        MN312606.1       
Bat SARS-like coronavirus isolate 7326 RNA-dependent RNA...       Bat SARS-lik... NA              1508227    60.2   60.2  96%   2e-06 100.00 403        MN312605.1       
Bat SARS-like coronavirus isolate 7325 RNA-dependent RNA...       Bat SARS-lik... NA              1508227    60.2   60.2  96%   2e-06 100.00 405        MN312604.1       
Bat SARS-like coronavirus isolate 6533 RNA-dependent RNA...       Bat SARS-lik... NA              1508227    60.2   60.2  96%   2e-06 100.00 406        MN312603.1       
Bat SARS-like coronavirus isolate 6530 RNA-dependent RNA...       Bat SARS-lik... NA              1508227    60.2   60.2  96%   2e-06 100.00 399        MN312602.1       
Bat SARS-like coronavirus isolate 6500 RNA-dependent RNA...       Bat SARS-lik... NA              1508227    60.2   60.2  96%   2e-06 100.00 400        MN312601.1       
Bat SARS-like coronavirus isolate 6301 RNA-dependent RNA...       Bat SARS-lik... NA              1508227    60.2   60.2  96%   2e-06 100.00 371        MN312599.1       
Bat SARS-like coronavirus isolate 6278 RNA-dependent RNA...       Bat SARS-lik... NA              1508227    60.2   60.2  96%   2e-06 100.00 378        MN312598.1       
Bat SARS-like coronavirus isolate 6266 RNA-dependent RNA...       Bat SARS-lik... NA              1508227    60.2   60.2  96%   2e-06 100.00 402        MN312597.1       
Bat SARS-like coronavirus isolate 6255 RNA-dependent RNA...       Bat SARS-lik... NA              1508227    60.2   60.2  96%   2e-06 100.00 402        MN312596.1       
Bat SARS-like coronavirus isolate 6233 RNA-dependent RNA...       Bat SARS-lik... NA              1508227    60.2   60.2  96%   2e-06 100.00 375        MN312595.1       
Mutant SARS coronavirus Urbani clone...                           SARS coronav... NA              228330     60.2   60.2  96%   2e-06 100.00 29730      MT308984.1       
Coronavirus BtRs-BetaCoV/YN2018D, complete genome                 Coronavirus ... NA              2591237    60.2   60.2  96%   2e-06 100.00 30213      MK211378.1       
Coronavirus BtRs-BetaCoV/YN2018C, complete genome                 Coronavirus ... NA              2591236    60.2   60.2  96%   2e-06 100.00 29689      MK211377.1       
Coronavirus BtRs-BetaCoV/YN2018B, complete genome                 Coronavirus ... NA              2591235    60.2   60.2  96%   2e-06 100.00 30256      MK211376.1       
Coronavirus BtRs-BetaCoV/YN2018A, complete genome                 Coronavirus ... NA              2591234    60.2   60.2  96%   2e-06 100.00 29698      MK211375.1       
Coronavirus BtRl-BetaCoV/SC2018, complete genome                  Coronavirus ... NA              2591233    60.2   60.2  96%   2e-06 100.00 29648      MK211374.1       
SARS coronavirus Urbani isolate icSARS-C7-MA, complete genome     SARS coronav... NA              228330     60.2   60.2  96%   2e-06 100.00 29874      MK062184.1       
SARS coronavirus Urbani isolate icSARS-C7, complete genome        SARS coronav... NA              228330     60.2   60.2  96%   2e-06 100.00 29874      MK062183.1       
SARS coronavirus Urbani isolate icSARS-C3-MA, complete genome     SARS coronav... NA              228330     60.2   60.2  96%   2e-06 100.00 29727      MK062182.1       
SARS coronavirus Urbani isolate icSARS-C3, complete genome        SARS coronav... NA              228330     60.2   60.2  96%   2e-06 100.00 29727      MK062181.1       
SARS coronavirus Urbani isolate icSARS-MA, complete genome        SARS coronav... NA              228330     60.2   60.2  96%   2e-06 100.00 29727      MK062180.1       
SARS coronavirus Urbani isolate icSARS, complete genome           SARS coronav... NA              228330     60.2   60.2  96%   2e-06 100.00 29727      MK062179.1       
SARS-related betacoronavirus Rp3/2004 PREDICT-EHA-156-12-HZ134... SARS-related... NA              2042698    60.2   60.2  96%   2e-06 100.00 387        KX285181.1       
SARS-related betacoronavirus Rp3/2004 PREDICT-EHA-156-12-HZ134... SARS-related... NA              2042698    60.2   60.2  96%   2e-06 100.00 387        KX285180.1       
SARS-related bat coronavirus RsSHC014...                          SARS-related... NA              2042697    60.2   60.2  96%   2e-06 100.00 387        KX285134.1       
Bat SARS-like coronavirus isolate Rs9401, complete genome         Bat SARS-lik... NA              1508227    60.2   60.2  96%   2e-06 100.00 29769      KY417152.1       
Bat SARS-like coronavirus isolate Rs7327, complete genome         Bat SARS-lik... NA              1508227    60.2   60.2  96%   2e-06 100.00 30307      KY417151.1       
Bat SARS-like coronavirus isolate Rs4874, complete genome         Bat SARS-lik... NA              1508227    60.2   60.2  96%   2e-06 100.00 30311      KY417150.1       
Bat SARS-like coronavirus isolate Rs4255, complete genome         Bat SARS-lik... NA              1508227    60.2   60.2  96%   2e-06 100.00 29743      KY417149.1       
Rhinolophus affinis coronavirus 171931 RNA-dependent RNA...       Rhinolophus ... NA              2856885    60.2   60.2  96%   2e-06 100.00 387        MW600713.1       
Rhinolophus sinicus coronavirus 162181 RNA-dependent RNA...       Rhinolophus ... NA              2856919    60.2   60.2  96%   2e-06 100.00 387        MW600682.1       
Rhinolophus sinicus coronavirus 162176 RNA-dependent RNA...       Rhinolophus ... NA              2856916    60.2   60.2  96%   2e-06 100.00 387        MW600681.1       
Rhinolophus sinicus coronavirus 162172 RNA-dependent RNA...       Rhinolophus ... NA              2856914    60.2   60.2  96%   2e-06 100.00 387        MW600680.1       
Rhinolophus sinicus coronavirus 162173 RNA-dependent RNA...       Rhinolophus ... NA              2856915    60.2   60.2  96%   2e-06 100.00 387        MW600679.1       
Rhinolophus sinicus coronavirus 162171 RNA-dependent RNA...       Rhinolophus ... NA              2856913    60.2   60.2  96%   2e-06 100.00 387        MW600678.1       
Rhinolophus sinicus coronavirus 162166 RNA-dependent RNA...       Rhinolophus ... NA              2856911    60.2   60.2  96%   2e-06 100.00 387        MW600677.1       
Rhinolophus sinicus coronavirus 162155 RNA-dependent RNA...       Rhinolophus ... NA              2856910    60.2   60.2  96%   2e-06 100.00 387        MW600676.1       
Rhinolophus sinicus coronavirus 162182 RNA-dependent RNA...       Rhinolophus ... NA              2856920    60.2   60.2  96%   2e-06 100.00 387        MW600675.1       
Rhinolophus sinicus coronavirus 162180 RNA-dependent RNA...       Rhinolophus ... NA              2856918    60.2   60.2  96%   2e-06 100.00 387        MW600674.1       
Rhinolophus sinicus coronavirus 162177 RNA-dependent RNA...       Rhinolophus ... NA              2856917    60.2   60.2  96%   2e-06 100.00 387        MW600673.1       
Rhinolophus sinicus coronavirus 162170 RNA-dependent RNA...       Rhinolophus ... NA              2856912    60.2   60.2  96%   2e-06 100.00 387        MW600670.1       
Betacoronavirus sp. strain bat/Yunnan/RsYN03/2019, complete...    Betacoronavi... NA              1928434    60.2   60.2  96%   2e-06 100.00 29737      MZ081379.1       
Bat coronavirus isolate PrC31, complete genome                    Bat coronavirus NA              1508220    60.2   60.2  96%   2e-06 100.00 29765      MW703458.1       

Alignments:
>Rhinolophus bat coronavirus BtCoV/4991 RNA-dependent RNA polymerase (RdRp) gene, partial cds
Sequence ID: KP876546.1 Length: 370 
Range 1: 156 to 188

Score:62.1 bits(33), Expect:4e-07, 
Identities:33/33(100%),  Gaps:0/33(0%), Strand: Plus/Plus

Query  1    CACAACTGCTTATGCTAATAGTGTCTTTAACAT  33
            |||||||||||||||||||||||||||||||||
Sbjct  156  CACAACTGCTTATGCTAATAGTGTCTTTAACAT  188


>Severe acute respiratory syndrome coronavirus 2 genome assembly, complete genome: monopartite
Sequence ID: OU489784.1 Length: 29888 
Range 1: 15495 to 15527

Score:62.1 bits(33), Expect:4e-07, 
Identities:33/33(100%),  Gaps:0/33(0%), Strand: Plus/Plus

Query  1      CACAACTGCTTATGCTAATAGTGTCTTTAACAT  33
              |||||||||||||||||||||||||||||||||
Sbjct  15495  CACAACTGCTTATGCTAATAGTGTCTTTAACAT  15527


>Severe acute respiratory syndrome coronavirus 2 isolate SARS-CoV-2/human/USA/NY-CDC-FG-041286/2021 ORF1ab polyprotein (ORF1ab) and ORF1a polyprotein (ORF1ab) genes, partial cds; surface glycoprotein (S), ORF3a protein (ORF3a), envelope protein (E), membrane glycoprotein (M), ORF6 protein (ORF6), ORF7a protein (ORF7a), and ORF7b (ORF7b) genes, complete cds; ORF8 gene, complete sequence; and nucleocapsid phosphoprotein (N) and ORF10 protein (ORF10) genes, complete cds
Sequence ID: MZ729655.1 Length: 29809 
Range 1: 15455 to 15487

Score:62.1 bits(33), Expect:4e-07, 
Identities:33/33(100%),  Gaps:0/33(0%), Strand: Plus/Plus

Query  1      CACAACTGCTTATGCTAATAGTGTCTTTAACAT  33
              |||||||||||||||||||||||||||||||||
Sbjct  15455  CACAACTGCTTATGCTAATAGTGTCTTTAACAT  15487


>Severe acute respiratory syndrome coronavirus 2 isolate SARS-CoV-2/human/USA/NJ-CDC-FG-041257/2021 ORF1ab polyprotein (ORF1ab) and ORF1a polyprotein (ORF1ab) genes, partial cds; surface glycoprotein (S), ORF3a protein (ORF3a), envelope protein (E), membrane glycoprotein (M), ORF6 protein (ORF6), ORF7a protein (ORF7a), and ORF7b (ORF7b) genes, complete cds; ORF8 gene, complete sequence; and nucleocapsid phosphoprotein (N) and ORF10 protein (ORF10) genes, complete cds
Sequence ID: MZ729646.1 Length: 29812 
Range 1: 15458 to 15490

Score:62.1 bits(33), Expect:4e-07, 
Identities:33/33(100%),  Gaps:0/33(0%), Strand: Plus/Plus

Query  1      CACAACTGCTTATGCTAATAGTGTCTTTAACAT  33
              |||||||||||||||||||||||||||||||||
Sbjct  15458  CACAACTGCTTATGCTAATAGTGTCTTTAACAT  15490


>Severe acute respiratory syndrome coronavirus 2 isolate SARS-CoV-2/human/USA/NY-CDC-FG-041396/2021 ORF1ab polyprotein (ORF1ab) and ORF1a polyprotein (ORF1ab) genes, partial cds; surface glycoprotein (S), ORF3a protein (ORF3a), envelope protein (E), membrane glycoprotein (M), ORF6 protein (ORF6), ORF7a protein (ORF7a), and ORF7b (ORF7b) genes, complete cds; ORF8 gene, complete sequence; and nucleocapsid phosphoprotein (N) and ORF10 protein (ORF10) genes, complete cds
Sequence ID: MZ729533.1 Length: 29809 
Range 1: 15455 to 15487

Score:62.1 bits(33), Expect:4e-07, 
Identities:33/33(100%),  Gaps:0/33(0%), Strand: Plus/Plus

Query  1      CACAACTGCTTATGCTAATAGTGTCTTTAACAT  33
              |||||||||||||||||||||||||||||||||
Sbjct  15455  CACAACTGCTTATGCTAATAGTGTCTTTAACAT  15487


>Severe acute respiratory syndrome coronavirus 2 isolate SARS-CoV-2/human/USA/JW0746/2021 ORF1ab polyprotein (ORF1ab), ORF1a polyprotein (ORF1ab), surface glycoprotein (S), ORF3a protein (ORF3a), envelope protein (E), membrane glycoprotein (M), ORF6 protein (ORF6), ORF7a protein (ORF7a), and ORF7b (ORF7b) genes, complete cds; ORF8 gene, complete sequence; and nucleocapsid phosphoprotein (N) and ORF10 protein (ORF10) genes, complete cds
Sequence ID: MZ619655.1 Length: 29818 
Range 1: 15447 to 15479

Score:62.1 bits(33), Expect:4e-07, 
Identities:33/33(100%),  Gaps:0/33(0%), Strand: Plus/Plus

Query  1      CACAACTGCTTATGCTAATAGTGTCTTTAACAT  33
              |||||||||||||||||||||||||||||||||
Sbjct  15447  CACAACTGCTTATGCTAATAGTGTCTTTAACAT  15479


>Severe acute respiratory syndrome coronavirus 2 genome assembly, chromosome: 1
Sequence ID: OU405452.1 Length: 29890 
Range 1: 15495 to 15527

Score:62.1 bits(33), Expect:4e-07, 
Identities:33/33(100%),  Gaps:0/33(0%), Strand: Plus/Plus

Query  1      CACAACTGCTTATGCTAATAGTGTCTTTAACAT  33
              |||||||||||||||||||||||||||||||||
Sbjct  15495  CACAACTGCTTATGCTAATAGTGTCTTTAACAT  15527


>Severe acute respiratory syndrome coronavirus 2 genome assembly, chromosome: 1
Sequence ID: OU405232.1 Length: 29890 
>Severe acute respiratory syndrome coronavirus 2 genome assembly, chromosome: 1
Sequence ID: OU405299.1 Length: 29890  
Range 1: 15495 to 15527

Score:62.1 bits(33), Expect:4e-07, 
Identities:33/33(100%),  Gaps:0/33(0%), Strand: Plus/Plus

Query  1      CACAACTGCTTATGCTAATAGTGTCTTTAACAT  33
              |||||||||||||||||||||||||||||||||
Sbjct  15495  CACAACTGCTTATGCTAATAGTGTCTTTAACAT  15527


>Severe acute respiratory syndrome coronavirus 2 genome assembly, chromosome: 1
Sequence ID: OU403420.1 Length: 29890 
>Severe acute respiratory syndrome coronavirus 2 genome assembly, chromosome: 1
Sequence ID: OU403772.1 Length: 29890  
Range 1: 15495 to 15527

Score:62.1 bits(33), Expect:4e-07, 
Identities:33/33(100%),  Gaps:0/33(0%), Strand: Plus/Plus

Query  1      CACAACTGCTTATGCTAATAGTGTCTTTAACAT  33
              |||||||||||||||||||||||||||||||||
Sbjct  15495  CACAACTGCTTATGCTAATAGTGTCTTTAACAT  15527


>Severe acute respiratory syndrome coronavirus 2 isolate SARS-CoV-2/human/USA/WA-CDC-UW21061457901/2021 ORF1ab polyprotein (ORF1ab), ORF1a polyprotein (ORF1ab), surface glycoprotein (S), ORF3a protein (ORF3a), envelope protein (E), membrane glycoprotein (M), ORF6 protein (ORF6), ORF7a protein (ORF7a), ORF7b (ORF7b), truncated ORF8 protein (ORF8), nucleocapsid phosphoprotein (N), and ORF10 protein (ORF10) genes, complete cds
Sequence ID: MZ440933.1 Length: 29521 
Range 1: 15285 to 15317

Score:62.1 bits(33), Expect:4e-07, 
Identities:33/33(100%),  Gaps:0/33(0%), Strand: Plus/Plus

Query  1      CACAACTGCTTATGCTAATAGTGTCTTTAACAT  33
              |||||||||||||||||||||||||||||||||
Sbjct  15285  CACAACTGCTTATGCTAATAGTGTCTTTAACAT  15317


>Severe acute respiratory syndrome coronavirus 2 genome assembly, chromosome: 1
Sequence ID: OU152932.1 Length: 29797 
Range 1: 15449 to 15481

Score:62.1 bits(33), Expect:4e-07, 
Identities:33/33(100%),  Gaps:0/33(0%), Strand: Plus/Plus

Query  1      CACAACTGCTTATGCTAATAGTGTCTTTAACAT  33
              |||||||||||||||||||||||||||||||||
Sbjct  15449  CACAACTGCTTATGCTAATAGTGTCTTTAACAT  15481


>Severe acute respiratory syndrome coronavirus 2 genome assembly, chromosome: 1
Sequence ID: OU152684.1 Length: 29683 
Range 1: 15465 to 15497

Score:62.1 bits(33), Expect:4e-07, 
Identities:33/33(100%),  Gaps:0/33(0%), Strand: Plus/Plus

Query  1      CACAACTGCTTATGCTAATAGTGTCTTTAACAT  33
              |||||||||||||||||||||||||||||||||
Sbjct  15465  CACAACTGCTTATGCTAATAGTGTCTTTAACAT  15497


>Severe acute respiratory syndrome coronavirus 2 genome assembly, chromosome: 1
Sequence ID: OU152592.1 Length: 29683 
Range 1: 15465 to 15497

Score:62.1 bits(33), Expect:4e-07, 
Identities:33/33(100%),  Gaps:0/33(0%), Strand: Plus/Plus

Query  1      CACAACTGCTTATGCTAATAGTGTCTTTAACAT  33
              |||||||||||||||||||||||||||||||||
Sbjct  15465  CACAACTGCTTATGCTAATAGTGTCTTTAACAT  15497


>Severe acute respiratory syndrome coronavirus 2 genome assembly, chromosome: 1
Sequence ID: OU138993.1 Length: 29867 
Range 1: 15469 to 15501

Score:62.1 bits(33), Expect:4e-07, 
Identities:33/33(100%),  Gaps:0/33(0%), Strand: Plus/Plus

Query  1      CACAACTGCTTATGCTAATAGTGTCTTTAACAT  33
              |||||||||||||||||||||||||||||||||
Sbjct  15469  CACAACTGCTTATGCTAATAGTGTCTTTAACAT  15501


>Severe acute respiratory syndrome coronavirus 2 genome assembly, chromosome: 1
Sequence ID: OU121297.1 Length: 29884 
Range 1: 15486 to 15518

Score:62.1 bits(33), Expect:4e-07, 
Identities:33/33(100%),  Gaps:0/33(0%), Strand: Plus/Plus

Query  1      CACAACTGCTTATGCTAATAGTGTCTTTAACAT  33
              |||||||||||||||||||||||||||||||||
Sbjct  15486  CACAACTGCTTATGCTAATAGTGTCTTTAACAT  15518


>Severe acute respiratory syndrome coronavirus 2 genome assembly, chromosome: 1
Sequence ID: OU121067.1 Length: 29884 
Range 1: 15486 to 15518

Score:62.1 bits(33), Expect:4e-07, 
Identities:33/33(100%),  Gaps:0/33(0%), Strand: Plus/Plus

Query  1      CACAACTGCTTATGCTAATAGTGTCTTTAACAT  33
              |||||||||||||||||||||||||||||||||
Sbjct  15486  CACAACTGCTTATGCTAATAGTGTCTTTAACAT  15518


>Severe acute respiratory syndrome coronavirus 2 isolate SARS-CoV-2/human/USA/ID-CDC-ASC210021711/2021, complete genome
Sequence ID: MZ368237.1 Length: 29876 
Range 1: 15468 to 15500

Score:62.1 bits(33), Expect:4e-07, 
Identities:33/33(100%),  Gaps:0/33(0%), Strand: Plus/Plus

Query  1      CACAACTGCTTATGCTAATAGTGTCTTTAACAT  33
              |||||||||||||||||||||||||||||||||
Sbjct  15468  CACAACTGCTTATGCTAATAGTGTCTTTAACAT  15500


>Severe acute respiratory syndrome coronavirus 2 isolate SARS-CoV-2/human/USA/NC-CDC-ASC210000904/2021 ORF1ab polyprotein (ORF1ab) gene, partial cds; and ORF1a polyprotein (ORF1ab), surface glycoprotein (S), ORF3a protein (ORF3a), envelope protein (E), membrane glycoprotein (M), ORF6 protein (ORF6), ORF7a protein (ORF7a), ORF7b (ORF7b), ORF8 protein (ORF8), nucleocapsid phosphoprotein (N), and ORF10 protein (ORF10) genes, complete cds
Sequence ID: MZ259930.1 Length: 29865 
Range 1: 15459 to 15491

Score:62.1 bits(33), Expect:4e-07, 
Identities:33/33(100%),  Gaps:0/33(0%), Strand: Plus/Plus

Query  1      CACAACTGCTTATGCTAATAGTGTCTTTAACAT  33
              |||||||||||||||||||||||||||||||||
Sbjct  15459  CACAACTGCTTATGCTAATAGTGTCTTTAACAT  15491


>Severe acute respiratory syndrome coronavirus 2 isolate SARS-CoV-2/human/USA/IN-CDC-ASC210061328/2021, complete genome
Sequence ID: MZ244549.1 Length: 29884 
Range 1: 15486 to 15518

Score:62.1 bits(33), Expect:4e-07, 
Identities:33/33(100%),  Gaps:0/33(0%), Strand: Plus/Plus

Query  1      CACAACTGCTTATGCTAATAGTGTCTTTAACAT  33
              |||||||||||||||||||||||||||||||||
Sbjct  15486  CACAACTGCTTATGCTAATAGTGTCTTTAACAT  15518


>Severe acute respiratory syndrome coronavirus 2 isolate SARS-CoV-2/human/USA/MA-CDC-QDX24476814/2021, complete genome
Sequence ID: MZ243385.1 Length: 29782 
Range 1: 15441 to 15473

Score:62.1 bits(33), Expect:4e-07, 
Identities:33/33(100%),  Gaps:0/33(0%), Strand: Plus/Plus

Query  1      CACAACTGCTTATGCTAATAGTGTCTTTAACAT  33
              |||||||||||||||||||||||||||||||||
Sbjct  15441  CACAACTGCTTATGCTAATAGTGTCTTTAACAT  15473


>Severe acute respiratory syndrome coronavirus 2 isolate SARS-CoV-2/human/USA/MA-CDC-QDX24476815/2021, complete genome
Sequence ID: MZ226313.1 Length: 29782 
Range 1: 15441 to 15473

Score:62.1 bits(33), Expect:4e-07, 
Identities:33/33(100%),  Gaps:0/33(0%), Strand: Plus/Plus

Query  1      CACAACTGCTTATGCTAATAGTGTCTTTAACAT  33
              |||||||||||||||||||||||||||||||||
Sbjct  15441  CACAACTGCTTATGCTAATAGTGTCTTTAACAT  15473


>Severe acute respiratory syndrome coronavirus 2 isolate SARS-CoV-2/human/USA/MI-CDC-ASC210056967/2021, complete genome
Sequence ID: MZ210458.1 Length: 29879 
Range 1: 15481 to 15513

Score:62.1 bits(33), Expect:4e-07, 
Identities:33/33(100%),  Gaps:0/33(0%), Strand: Plus/Plus

Query  1      CACAACTGCTTATGCTAATAGTGTCTTTAACAT  33
              |||||||||||||||||||||||||||||||||
Sbjct  15481  CACAACTGCTTATGCTAATAGTGTCTTTAACAT  15513


>Severe acute respiratory syndrome coronavirus 2 isolate SARS-CoV-2/human/USA/OH-CDC-ASC210029649/2021, complete genome
Sequence ID: MZ185906.1 Length: 29880 
Range 1: 15482 to 15514

Score:62.1 bits(33), Expect:4e-07, 
Identities:33/33(100%),  Gaps:0/33(0%), Strand: Plus/Plus

Query  1      CACAACTGCTTATGCTAATAGTGTCTTTAACAT  33
              |||||||||||||||||||||||||||||||||
Sbjct  15482  CACAACTGCTTATGCTAATAGTGTCTTTAACAT  15514


>Severe acute respiratory syndrome coronavirus 2 isolate SARS-CoV-2/human/USA/NC-CDC-LC0047201/2021 ORF1ab polyprotein (ORF1ab), ORF1a polyprotein (ORF1ab), surface glycoprotein (S), ORF3a protein (ORF3a), envelope protein (E), membrane glycoprotein (M), ORF6 protein (ORF6), ORF7a protein (ORF7a), and ORF7b (ORF7b) genes, complete cds; ORF8 gene, complete sequence; and nucleocapsid phosphoprotein (N) and ORF10 protein (ORF10) genes, complete cds
Sequence ID: MZ071516.1 Length: 29715 
Range 1: 15442 to 15474

Score:62.1 bits(33), Expect:4e-07, 
Identities:33/33(100%),  Gaps:0/33(0%), Strand: Plus/Plus

Query  1      CACAACTGCTTATGCTAATAGTGTCTTTAACAT  33
              |||||||||||||||||||||||||||||||||
Sbjct  15442  CACAACTGCTTATGCTAATAGTGTCTTTAACAT  15474


>Severe acute respiratory syndrome coronavirus 2 isolate SARS-CoV-2/human/USA/NC-CDC-LC0042839/2021 ORF1ab polyprotein (ORF1ab), ORF1a polyprotein (ORF1ab), surface glycoprotein (S), ORF3a protein (ORF3a), envelope protein (E), membrane glycoprotein (M), ORF6 protein (ORF6), ORF7a protein (ORF7a), and ORF7b (ORF7b) genes, complete cds; ORF8 gene, complete sequence; and nucleocapsid phosphoprotein (N) and ORF10 protein (ORF10) genes, complete cds
Sequence ID: MZ038384.1 Length: 29713 
Range 1: 15441 to 15473

Score:62.1 bits(33), Expect:4e-07, 
Identities:33/33(100%),  Gaps:0/33(0%), Strand: Plus/Plus

Query  1      CACAACTGCTTATGCTAATAGTGTCTTTAACAT  33
              |||||||||||||||||||||||||||||||||
Sbjct  15441  CACAACTGCTTATGCTAATAGTGTCTTTAACAT  15473


>Severe acute respiratory syndrome coronavirus 2 isolate SARS-CoV-2/human/USA/NC-CDC-LC0027605/2021 ORF1ab polyprotein (ORF1ab), ORF1a polyprotein (ORF1ab), surface glycoprotein (S), ORF3a protein (ORF3a), envelope protein (E), membrane glycoprotein (M), ORF6 protein (ORF6), ORF7a protein (ORF7a), and ORF7b (ORF7b) genes, complete cds; ORF8 gene, complete sequence; and nucleocapsid phosphoprotein (N) and ORF10 protein (ORF10) genes, complete cds
Sequence ID: MW986807.1 Length: 29714 
Range 1: 15441 to 15473

Score:62.1 bits(33), Expect:4e-07, 
Identities:33/33(100%),  Gaps:0/33(0%), Strand: Plus/Plus

Query  1      CACAACTGCTTATGCTAATAGTGTCTTTAACAT  33
              |||||||||||||||||||||||||||||||||
Sbjct  15441  CACAACTGCTTATGCTAATAGTGTCTTTAACAT  15473


>Severe acute respiratory syndrome coronavirus 2 isolate SARS-CoV-2/human/USA/NJ-CDC-QDX22946639/2021, complete genome
Sequence ID: MW976363.1 Length: 29772 
Range 1: 15432 to 15464

Score:62.1 bits(33), Expect:4e-07, 
Identities:33/33(100%),  Gaps:0/33(0%), Strand: Plus/Plus

Query  1      CACAACTGCTTATGCTAATAGTGTCTTTAACAT  33
              |||||||||||||||||||||||||||||||||
Sbjct  15432  CACAACTGCTTATGCTAATAGTGTCTTTAACAT  15464


>Severe acute respiratory syndrome coronavirus 2 genome assembly, complete genome: monopartite
Sequence ID: OA980777.1 Length: 29903 
Range 1: 15495 to 15527

Score:62.1 bits(33), Expect:4e-07, 
Identities:33/33(100%),  Gaps:0/33(0%), Strand: Plus/Plus

Query  1      CACAACTGCTTATGCTAATAGTGTCTTTAACAT  33
              |||||||||||||||||||||||||||||||||
Sbjct  15495  CACAACTGCTTATGCTAATAGTGTCTTTAACAT  15527


>Severe acute respiratory syndrome coronavirus 2 isolate SARS-CoV-2/human/USA/NC-CDC-STM-000025542/2021 ORF1ab polyprotein (ORF1ab) and ORF1a polyprotein (ORF1ab) genes, partial cds; surface glycoprotein (S), ORF3a protein (ORF3a), envelope protein (E), membrane glycoprotein (M), ORF6 protein (ORF6), ORF7a protein (ORF7a), and ORF7b (ORF7b) genes, complete cds; ORF8 gene, complete sequence; and nucleocapsid phosphoprotein (N) and ORF10 protein (ORF10) genes, complete cds
Sequence ID: MW943107.1 Length: 29891 
Range 1: 15483 to 15515

Score:62.1 bits(33), Expect:4e-07, 
Identities:33/33(100%),  Gaps:0/33(0%), Strand: Plus/Plus

Query  1      CACAACTGCTTATGCTAATAGTGTCTTTAACAT  33
              |||||||||||||||||||||||||||||||||
Sbjct  15483  CACAACTGCTTATGCTAATAGTGTCTTTAACAT  15515


>Severe acute respiratory syndrome coronavirus 2 isolate SARS-CoV-2/human/USA/MD-MDH-1621/2021 ORF1ab polyprotein (ORF1ab) and ORF1a polyprotein (ORF1ab) genes, partial cds; surface glycoprotein (S), ORF3a protein (ORF3a), envelope protein (E), membrane glycoprotein (M), and ORF6 protein (ORF6) genes, complete cds; ORF7a protein (ORF7a) and ORF7b (ORF7b) genes, partial cds; and ORF8 protein (ORF8), nucleocapsid phosphoprotein (N), and ORF10 protein (ORF10) genes, complete cds
Sequence ID: MW907372.1 Length: 29513 
Range 1: 15159 to 15191

Score:62.1 bits(33), Expect:4e-07, 
Identities:33/33(100%),  Gaps:0/33(0%), Strand: Plus/Plus

Query  1      CACAACTGCTTATGCTAATAGTGTCTTTAACAT  33
              |||||||||||||||||||||||||||||||||
Sbjct  15159  CACAACTGCTTATGCTAATAGTGTCTTTAACAT  15191


>Severe acute respiratory syndrome coronavirus 2 isolate SARS-CoV-2/human/USA/NC-CDC-STM-000023241/2021 ORF1ab polyprotein (ORF1ab), ORF1a polyprotein (ORF1ab), and surface glycoprotein (S) genes, partial cds; and ORF3a protein (ORF3a), envelope protein (E), membrane glycoprotein (M), ORF6 protein (ORF6), ORF7a protein (ORF7a), ORF7b (ORF7b), ORF8 protein (ORF8), nucleocapsid phosphoprotein (N), and ORF10 protein (ORF10) genes, complete cds
Sequence ID: MW779402.1 Length: 29870 
Range 1: 15465 to 15497

Score:62.1 bits(33), Expect:4e-07, 
Identities:33/33(100%),  Gaps:0/33(0%), Strand: Plus/Plus

Query  1      CACAACTGCTTATGCTAATAGTGTCTTTAACAT  33
              |||||||||||||||||||||||||||||||||
Sbjct  15465  CACAACTGCTTATGCTAATAGTGTCTTTAACAT  15497


>Severe acute respiratory syndrome coronavirus 2 isolate SARS-CoV-2/human/USA/NC-CDC-STM-000026027/2021, complete genome
Sequence ID: MW772033.1 Length: 29902 
Range 1: 15494 to 15526

Score:62.1 bits(33), Expect:4e-07, 
Identities:33/33(100%),  Gaps:0/33(0%), Strand: Plus/Plus

Query  1      CACAACTGCTTATGCTAATAGTGTCTTTAACAT  33
              |||||||||||||||||||||||||||||||||
Sbjct  15494  CACAACTGCTTATGCTAATAGTGTCTTTAACAT  15526


>Severe acute respiratory syndrome coronavirus 2 isolate SARS-CoV-2/human/USA/NC-CDC-STM-000026326/2021, complete genome
Sequence ID: MW771843.1 Length: 29873 
Range 1: 15465 to 15497

Score:62.1 bits(33), Expect:4e-07, 
Identities:33/33(100%),  Gaps:0/33(0%), Strand: Plus/Plus

Query  1      CACAACTGCTTATGCTAATAGTGTCTTTAACAT  33
              |||||||||||||||||||||||||||||||||
Sbjct  15465  CACAACTGCTTATGCTAATAGTGTCTTTAACAT  15497


>Bat coronavirus RaTG13, complete genome
Sequence ID: MN996532.2 Length: 29855 
Range 1: 15492 to 15524

Score:62.1 bits(33), Expect:4e-07, 
Identities:33/33(100%),  Gaps:0/33(0%), Strand: Plus/Plus

Query  1      CACAACTGCTTATGCTAATAGTGTCTTTAACAT  33
              |||||||||||||||||||||||||||||||||
Sbjct  15492  CACAACTGCTTATGCTAATAGTGTCTTTAACAT  15524


>Avian coronavirus isolate K554/Anas clypeata/091223 RNA dependent RNA polymerase gene, partial cds
Sequence ID: JN788869.1 Length: 360 
Range 1: 156 to 188

Score:62.1 bits(33), Expect:4e-07, 
Identities:33/33(100%),  Gaps:0/33(0%), Strand: Plus/Plus

Query  1    CACAACTGCTTATGCTAATAGTGTCTTTAACAT  33
            |||||||||||||||||||||||||||||||||
Sbjct  156  CACAACTGCTTATGCTAATAGTGTCTTTAACAT  188


>Avian coronavirus isolate J10127/091217 RNA dependent RNA polymerase gene, partial cds
Sequence ID: JN788808.1 Length: 360 
Range 1: 156 to 188

Score:62.1 bits(33), Expect:4e-07, 
Identities:33/33(100%),  Gaps:0/33(0%), Strand: Plus/Plus

Query  1    CACAACTGCTTATGCTAATAGTGTCTTTAACAT  33
            |||||||||||||||||||||||||||||||||
Sbjct  156  CACAACTGCTTATGCTAATAGTGTCTTTAACAT  188


>Bat SARS-like coronavirus isolate NL140391 RNA-dependent RNA polymerase (RdRp) gene, partial cds
Sequence ID: MN312845.1 Length: 404 
Range 1: 189 to 220

Score:60.2 bits(32), Expect:2e-06, 
Identities:32/32(100%),  Gaps:0/32(0%), Strand: Plus/Plus

Query  2    ACAACTGCTTATGCTAATAGTGTCTTTAACAT  33
            ||||||||||||||||||||||||||||||||
Sbjct  189  ACAACTGCTTATGCTAATAGTGTCTTTAACAT  220


>Bat SARS-like coronavirus isolate HZ13488 RNA-dependent RNA polymerase (RdRp) gene, partial cds
Sequence ID: MN312831.1 Length: 433 
Range 1: 217 to 248

Score:60.2 bits(32), Expect:2e-06, 
Identities:32/32(100%),  Gaps:0/32(0%), Strand: Plus/Plus

Query  2    ACAACTGCTTATGCTAATAGTGTCTTTAACAT  33
            ||||||||||||||||||||||||||||||||
Sbjct  217  ACAACTGCTTATGCTAATAGTGTCTTTAACAT  248


>Bat SARS-like coronavirus isolate HZ13484 RNA-dependent RNA polymerase (RdRp) gene, partial cds
Sequence ID: MN312830.1 Length: 442 
Range 1: 217 to 248

Score:60.2 bits(32), Expect:2e-06, 
Identities:32/32(100%),  Gaps:0/32(0%), Strand: Plus/Plus

Query  2    ACAACTGCTTATGCTAATAGTGTCTTTAACAT  33
            ||||||||||||||||||||||||||||||||
Sbjct  217  ACAACTGCTTATGCTAATAGTGTCTTTAACAT  248


>Bat SARS-like coronavirus isolate HZ13479 RNA-dependent RNA polymerase (RdRp) gene, partial cds
Sequence ID: MN312829.1 Length: 423 
Range 1: 207 to 238

Score:60.2 bits(32), Expect:2e-06, 
Identities:32/32(100%),  Gaps:0/32(0%), Strand: Plus/Plus

Query  2    ACAACTGCTTATGCTAATAGTGTCTTTAACAT  33
            ||||||||||||||||||||||||||||||||
Sbjct  207  ACAACTGCTTATGCTAATAGTGTCTTTAACAT  238


>Bat SARS-like coronavirus isolate 9408 RNA-dependent RNA polymerase (RdRp) gene, partial cds
Sequence ID: MN312821.1 Length: 358 
Range 1: 182 to 213

Score:60.2 bits(32), Expect:2e-06, 
Identities:32/32(100%),  Gaps:0/32(0%), Strand: Plus/Plus

Query  2    ACAACTGCTTATGCTAATAGTGTCTTTAACAT  33
            ||||||||||||||||||||||||||||||||
Sbjct  182  ACAACTGCTTATGCTAATAGTGTCTTTAACAT  213


>Bat SARS-like coronavirus isolate 9403 RNA-dependent RNA polymerase (RdRp) gene, partial cds
Sequence ID: MN312819.1 Length: 360 
>Bat SARS-like coronavirus isolate 9406 RNA-dependent RNA polymerase (RdRp) gene, partial cds
Sequence ID: MN312820.1 Length: 360  
Range 1: 182 to 213

Score:60.2 bits(32), Expect:2e-06, 
Identities:32/32(100%),  Gaps:0/32(0%), Strand: Plus/Plus

Query  2    ACAACTGCTTATGCTAATAGTGTCTTTAACAT  33
            ||||||||||||||||||||||||||||||||
Sbjct  182  ACAACTGCTTATGCTAATAGTGTCTTTAACAT  213


>Bat SARS-like coronavirus isolate 9400 RNA-dependent RNA polymerase (RdRp) gene, partial cds
Sequence ID: MN312818.1 Length: 364 
Range 1: 182 to 213

Score:60.2 bits(32), Expect:2e-06, 
Identities:32/32(100%),  Gaps:0/32(0%), Strand: Plus/Plus

Query  2    ACAACTGCTTATGCTAATAGTGTCTTTAACAT  33
            ||||||||||||||||||||||||||||||||
Sbjct  182  ACAACTGCTTATGCTAATAGTGTCTTTAACAT  213


>Bat SARS-like coronavirus isolate 141600 RNA-dependent RNA polymerase (RdRp) gene, partial cds
Sequence ID: MN312664.1 Length: 382 
Range 1: 206 to 237

Score:60.2 bits(32), Expect:2e-06, 
Identities:32/32(100%),  Gaps:0/32(0%), Strand: Plus/Plus

Query  2    ACAACTGCTTATGCTAATAGTGTCTTTAACAT  33
            ||||||||||||||||||||||||||||||||
Sbjct  206  ACAACTGCTTATGCTAATAGTGTCTTTAACAT  237


>Bat SARS-like coronavirus isolate 141599 RNA-dependent RNA polymerase (RdRp) gene, partial cds
Sequence ID: MN312663.1 Length: 370 
Range 1: 195 to 226

Score:60.2 bits(32), Expect:2e-06, 
Identities:32/32(100%),  Gaps:0/32(0%), Strand: Plus/Plus

Query  2    ACAACTGCTTATGCTAATAGTGTCTTTAACAT  33
            ||||||||||||||||||||||||||||||||
Sbjct  195  ACAACTGCTTATGCTAATAGTGTCTTTAACAT  226


>Bat SARS-like coronavirus isolate 141598 RNA-dependent RNA polymerase (RdRp) gene, partial cds
Sequence ID: MN312662.1 Length: 373 
Range 1: 195 to 226

Score:60.2 bits(32), Expect:2e-06, 
Identities:32/32(100%),  Gaps:0/32(0%), Strand: Plus/Plus

Query  2    ACAACTGCTTATGCTAATAGTGTCTTTAACAT  33
            ||||||||||||||||||||||||||||||||
Sbjct  195  ACAACTGCTTATGCTAATAGTGTCTTTAACAT  226


>Bat SARS-like coronavirus isolate 141582 RNA-dependent RNA polymerase (RdRp) gene, partial cds
Sequence ID: MN312661.1 Length: 382 
Range 1: 206 to 237

Score:60.2 bits(32), Expect:2e-06, 
Identities:32/32(100%),  Gaps:0/32(0%), Strand: Plus/Plus

Query  2    ACAACTGCTTATGCTAATAGTGTCTTTAACAT  33
            ||||||||||||||||||||||||||||||||
Sbjct  206  ACAACTGCTTATGCTAATAGTGTCTTTAACAT  237


>Bat SARS-like coronavirus isolate 141579 RNA-dependent RNA polymerase (RdRp) gene, partial cds
Sequence ID: MN312660.1 Length: 383 
Range 1: 207 to 238

Score:60.2 bits(32), Expect:2e-06, 
Identities:32/32(100%),  Gaps:0/32(0%), Strand: Plus/Plus

Query  2    ACAACTGCTTATGCTAATAGTGTCTTTAACAT  33
            ||||||||||||||||||||||||||||||||
Sbjct  207  ACAACTGCTTATGCTAATAGTGTCTTTAACAT  238


>Bat SARS-like coronavirus isolate 141577 RNA-dependent RNA polymerase (RdRp) gene, partial cds
Sequence ID: MN312659.1 Length: 383 
Range 1: 207 to 238

Score:60.2 bits(32), Expect:2e-06, 
Identities:32/32(100%),  Gaps:0/32(0%), Strand: Plus/Plus

Query  2    ACAACTGCTTATGCTAATAGTGTCTTTAACAT  33
            ||||||||||||||||||||||||||||||||
Sbjct  207  ACAACTGCTTATGCTAATAGTGTCTTTAACAT  238


>Bat SARS-like coronavirus isolate 141570 RNA-dependent RNA polymerase (RdRp) gene, partial cds
Sequence ID: MN312657.1 Length: 384 
Range 1: 207 to 238

Score:60.2 bits(32), Expect:2e-06, 
Identities:32/32(100%),  Gaps:0/32(0%), Strand: Plus/Plus

Query  2    ACAACTGCTTATGCTAATAGTGTCTTTAACAT  33
            ||||||||||||||||||||||||||||||||
Sbjct  207  ACAACTGCTTATGCTAATAGTGTCTTTAACAT  238


>Bat SARS-like coronavirus isolate 141569 RNA-dependent RNA polymerase (RdRp) gene, partial cds
Sequence ID: MN312656.1 Length: 382 
Range 1: 206 to 237

Score:60.2 bits(32), Expect:2e-06, 
Identities:32/32(100%),  Gaps:0/32(0%), Strand: Plus/Plus

Query  2    ACAACTGCTTATGCTAATAGTGTCTTTAACAT  33
            ||||||||||||||||||||||||||||||||
Sbjct  206  ACAACTGCTTATGCTAATAGTGTCTTTAACAT  237


>Bat SARS-like coronavirus isolate 141567 RNA-dependent RNA polymerase (RdRp) gene, partial cds
Sequence ID: MN312655.1 Length: 370 
>Bat SARS-like coronavirus isolate 141575 RNA-dependent RNA polymerase (RdRp) gene, partial cds
Sequence ID: MN312658.1 Length: 370  
Range 1: 194 to 225

Score:60.2 bits(32), Expect:2e-06, 
Identities:32/32(100%),  Gaps:0/32(0%), Strand: Plus/Plus

Query  2    ACAACTGCTTATGCTAATAGTGTCTTTAACAT  33
            ||||||||||||||||||||||||||||||||
Sbjct  194  ACAACTGCTTATGCTAATAGTGTCTTTAACAT  225


>Bat SARS-like coronavirus isolate 141470 RNA-dependent RNA polymerase (RdRp) gene, partial cds
Sequence ID: MN312654.1 Length: 364 
Range 1: 196 to 227

Score:60.2 bits(32), Expect:2e-06, 
Identities:32/32(100%),  Gaps:0/32(0%), Strand: Plus/Plus

Query  2    ACAACTGCTTATGCTAATAGTGTCTTTAACAT  33
            ||||||||||||||||||||||||||||||||
Sbjct  196  ACAACTGCTTATGCTAATAGTGTCTTTAACAT  227


>Bat SARS-like coronavirus isolate 141464 RNA-dependent RNA polymerase (RdRp) gene, partial cds
Sequence ID: MN312653.1 Length: 374 
Range 1: 206 to 237

Score:60.2 bits(32), Expect:2e-06, 
Identities:32/32(100%),  Gaps:0/32(0%), Strand: Plus/Plus

Query  2    ACAACTGCTTATGCTAATAGTGTCTTTAACAT  33
            ||||||||||||||||||||||||||||||||
Sbjct  206  ACAACTGCTTATGCTAATAGTGTCTTTAACAT  237


>Bat SARS-like coronavirus isolate 141456 RNA-dependent RNA polymerase (RdRp) gene, partial cds
Sequence ID: MN312651.1 Length: 366 
Range 1: 190 to 221

Score:60.2 bits(32), Expect:2e-06, 
Identities:32/32(100%),  Gaps:0/32(0%), Strand: Plus/Plus

Query  2    ACAACTGCTTATGCTAATAGTGTCTTTAACAT  33
            ||||||||||||||||||||||||||||||||
Sbjct  190  ACAACTGCTTATGCTAATAGTGTCTTTAACAT  221


>Bat SARS-like coronavirus isolate 141455 RNA-dependent RNA polymerase (RdRp) gene, partial cds
Sequence ID: MN312650.1 Length: 371 
Range 1: 192 to 223

Score:60.2 bits(32), Expect:2e-06, 
Identities:32/32(100%),  Gaps:0/32(0%), Strand: Plus/Plus

Query  2    ACAACTGCTTATGCTAATAGTGTCTTTAACAT  33
            ||||||||||||||||||||||||||||||||
Sbjct  192  ACAACTGCTTATGCTAATAGTGTCTTTAACAT  223


>Bat SARS-like coronavirus isolate 7330 RNA-dependent RNA polymerase (RdRp) gene, partial cds
Sequence ID: MN312606.1 Length: 402 
>Bat SARS-like coronavirus isolate 7335 RNA-dependent RNA polymerase (RdRp) gene, partial cds
Sequence ID: MN312607.1 Length: 402  
Range 1: 187 to 218

Score:60.2 bits(32), Expect:2e-06, 
Identities:32/32(100%),  Gaps:0/32(0%), Strand: Plus/Plus

Query  2    ACAACTGCTTATGCTAATAGTGTCTTTAACAT  33
            ||||||||||||||||||||||||||||||||
Sbjct  187  ACAACTGCTTATGCTAATAGTGTCTTTAACAT  218


>Bat SARS-like coronavirus isolate 7326 RNA-dependent RNA polymerase (RdRp) gene, partial cds
Sequence ID: MN312605.1 Length: 403 
Range 1: 187 to 218

Score:60.2 bits(32), Expect:2e-06, 
Identities:32/32(100%),  Gaps:0/32(0%), Strand: Plus/Plus

Query  2    ACAACTGCTTATGCTAATAGTGTCTTTAACAT  33
            ||||||||||||||||||||||||||||||||
Sbjct  187  ACAACTGCTTATGCTAATAGTGTCTTTAACAT  218


>Bat SARS-like coronavirus isolate 7325 RNA-dependent RNA polymerase (RdRp) gene, partial cds
Sequence ID: MN312604.1 Length: 405 
Range 1: 192 to 223

Score:60.2 bits(32), Expect:2e-06, 
Identities:32/32(100%),  Gaps:0/32(0%), Strand: Plus/Plus

Query  2    ACAACTGCTTATGCTAATAGTGTCTTTAACAT  33
            ||||||||||||||||||||||||||||||||
Sbjct  192  ACAACTGCTTATGCTAATAGTGTCTTTAACAT  223


>Bat SARS-like coronavirus isolate 6533 RNA-dependent RNA polymerase (RdRp) gene, partial cds
Sequence ID: MN312603.1 Length: 406 
Range 1: 192 to 223

Score:60.2 bits(32), Expect:2e-06, 
Identities:32/32(100%),  Gaps:0/32(0%), Strand: Plus/Plus

Query  2    ACAACTGCTTATGCTAATAGTGTCTTTAACAT  33
            ||||||||||||||||||||||||||||||||
Sbjct  192  ACAACTGCTTATGCTAATAGTGTCTTTAACAT  223


>Bat SARS-like coronavirus isolate 6530 RNA-dependent RNA polymerase (RdRp) gene, partial cds
Sequence ID: MN312602.1 Length: 399 
Range 1: 185 to 216

Score:60.2 bits(32), Expect:2e-06, 
Identities:32/32(100%),  Gaps:0/32(0%), Strand: Plus/Plus

Query  2    ACAACTGCTTATGCTAATAGTGTCTTTAACAT  33
            ||||||||||||||||||||||||||||||||
Sbjct  185  ACAACTGCTTATGCTAATAGTGTCTTTAACAT  216


>Bat SARS-like coronavirus isolate 6500 RNA-dependent RNA polymerase (RdRp) gene, partial cds
Sequence ID: MN312601.1 Length: 400 
Range 1: 191 to 222

Score:60.2 bits(32), Expect:2e-06, 
Identities:32/32(100%),  Gaps:0/32(0%), Strand: Plus/Plus

Query  2    ACAACTGCTTATGCTAATAGTGTCTTTAACAT  33
            ||||||||||||||||||||||||||||||||
Sbjct  191  ACAACTGCTTATGCTAATAGTGTCTTTAACAT  222


>Bat SARS-like coronavirus isolate 6301 RNA-dependent RNA polymerase (RdRp) gene, partial cds
Sequence ID: MN312599.1 Length: 371 
Range 1: 194 to 225

Score:60.2 bits(32), Expect:2e-06, 
Identities:32/32(100%),  Gaps:0/32(0%), Strand: Plus/Plus

Query  2    ACAACTGCTTATGCTAATAGTGTCTTTAACAT  33
            ||||||||||||||||||||||||||||||||
Sbjct  194  ACAACTGCTTATGCTAATAGTGTCTTTAACAT  225


>Bat SARS-like coronavirus isolate 6278 RNA-dependent RNA polymerase (RdRp) gene, partial cds
Sequence ID: MN312598.1 Length: 378 
Range 1: 193 to 224

Score:60.2 bits(32), Expect:2e-06, 
Identities:32/32(100%),  Gaps:0/32(0%), Strand: Plus/Plus

Query  2    ACAACTGCTTATGCTAATAGTGTCTTTAACAT  33
            ||||||||||||||||||||||||||||||||
Sbjct  193  ACAACTGCTTATGCTAATAGTGTCTTTAACAT  224


>Bat SARS-like coronavirus isolate 6266 RNA-dependent RNA polymerase (RdRp) gene, partial cds
Sequence ID: MN312597.1 Length: 402 
>Bat SARS-like coronavirus isolate 6303 RNA-dependent RNA polymerase (RdRp) gene, partial cds
Sequence ID: MN312600.1 Length: 402  
Range 1: 187 to 218

Score:60.2 bits(32), Expect:2e-06, 
Identities:32/32(100%),  Gaps:0/32(0%), Strand: Plus/Plus

Query  2    ACAACTGCTTATGCTAATAGTGTCTTTAACAT  33
            ||||||||||||||||||||||||||||||||
Sbjct  187  ACAACTGCTTATGCTAATAGTGTCTTTAACAT  218


>Bat SARS-like coronavirus isolate 6255 RNA-dependent RNA polymerase (RdRp) gene, partial cds
Sequence ID: MN312596.1 Length: 402 
Range 1: 187 to 218

Score:60.2 bits(32), Expect:2e-06, 
Identities:32/32(100%),  Gaps:0/32(0%), Strand: Plus/Plus

Query  2    ACAACTGCTTATGCTAATAGTGTCTTTAACAT  33
            ||||||||||||||||||||||||||||||||
Sbjct  187  ACAACTGCTTATGCTAATAGTGTCTTTAACAT  218


>Bat SARS-like coronavirus isolate 6233 RNA-dependent RNA polymerase (RdRp) gene, partial cds
Sequence ID: MN312595.1 Length: 375 
Range 1: 191 to 222

Score:60.2 bits(32), Expect:2e-06, 
Identities:32/32(100%),  Gaps:0/32(0%), Strand: Plus/Plus

Query  2    ACAACTGCTTATGCTAATAGTGTCTTTAACAT  33
            ||||||||||||||||||||||||||||||||
Sbjct  191  ACAACTGCTTATGCTAATAGTGTCTTTAACAT  222


>Mutant SARS coronavirus Urbani clone SARS-Urbani-MA_SHC014-spike, complete genome
Sequence ID: MT308984.1 Length: 29730 
Range 1: 15426 to 15457

Score:60.2 bits(32), Expect:2e-06, 
Identities:32/32(100%),  Gaps:0/32(0%), Strand: Plus/Plus

Query  2      ACAACTGCTTATGCTAATAGTGTCTTTAACAT  33
              ||||||||||||||||||||||||||||||||
Sbjct  15426  ACAACTGCTTATGCTAATAGTGTCTTTAACAT  15457


>Coronavirus BtRs-BetaCoV/YN2018D, complete genome
Sequence ID: MK211378.1 Length: 30213 
Range 1: 15426 to 15457

Score:60.2 bits(32), Expect:2e-06, 
Identities:32/32(100%),  Gaps:0/32(0%), Strand: Plus/Plus

Query  2      ACAACTGCTTATGCTAATAGTGTCTTTAACAT  33
              ||||||||||||||||||||||||||||||||
Sbjct  15426  ACAACTGCTTATGCTAATAGTGTCTTTAACAT  15457


>Coronavirus BtRs-BetaCoV/YN2018C, complete genome
Sequence ID: MK211377.1 Length: 29689 
Range 1: 15424 to 15455

Score:60.2 bits(32), Expect:2e-06, 
Identities:32/32(100%),  Gaps:0/32(0%), Strand: Plus/Plus

Query  2      ACAACTGCTTATGCTAATAGTGTCTTTAACAT  33
              ||||||||||||||||||||||||||||||||
Sbjct  15424  ACAACTGCTTATGCTAATAGTGTCTTTAACAT  15455


>Coronavirus BtRs-BetaCoV/YN2018B, complete genome
Sequence ID: MK211376.1 Length: 30256 
Range 1: 15425 to 15456

Score:60.2 bits(32), Expect:2e-06, 
Identities:32/32(100%),  Gaps:0/32(0%), Strand: Plus/Plus

Query  2      ACAACTGCTTATGCTAATAGTGTCTTTAACAT  33
              ||||||||||||||||||||||||||||||||
Sbjct  15425  ACAACTGCTTATGCTAATAGTGTCTTTAACAT  15456


>Coronavirus BtRs-BetaCoV/YN2018A, complete genome
Sequence ID: MK211375.1 Length: 29698 
Range 1: 15427 to 15458

Score:60.2 bits(32), Expect:2e-06, 
Identities:32/32(100%),  Gaps:0/32(0%), Strand: Plus/Plus

Query  2      ACAACTGCTTATGCTAATAGTGTCTTTAACAT  33
              ||||||||||||||||||||||||||||||||
Sbjct  15427  ACAACTGCTTATGCTAATAGTGTCTTTAACAT  15458


>Coronavirus BtRl-BetaCoV/SC2018, complete genome
Sequence ID: MK211374.1 Length: 29648 
Range 1: 15389 to 15420

Score:60.2 bits(32), Expect:2e-06, 
Identities:32/32(100%),  Gaps:0/32(0%), Strand: Plus/Plus

Query  2      ACAACTGCTTATGCTAATAGTGTCTTTAACAT  33
              ||||||||||||||||||||||||||||||||
Sbjct  15389  ACAACTGCTTATGCTAATAGTGTCTTTAACAT  15420


>SARS coronavirus Urbani isolate icSARS-C7-MA, complete genome
Sequence ID: MK062184.1 Length: 29874 
Range 1: 15427 to 15458

Score:60.2 bits(32), Expect:2e-06, 
Identities:32/32(100%),  Gaps:0/32(0%), Strand: Plus/Plus

Query  2      ACAACTGCTTATGCTAATAGTGTCTTTAACAT  33
              ||||||||||||||||||||||||||||||||
Sbjct  15427  ACAACTGCTTATGCTAATAGTGTCTTTAACAT  15458


>SARS coronavirus Urbani isolate icSARS-C7, complete genome
Sequence ID: MK062183.1 Length: 29874 
Range 1: 15427 to 15458

Score:60.2 bits(32), Expect:2e-06, 
Identities:32/32(100%),  Gaps:0/32(0%), Strand: Plus/Plus

Query  2      ACAACTGCTTATGCTAATAGTGTCTTTAACAT  33
              ||||||||||||||||||||||||||||||||
Sbjct  15427  ACAACTGCTTATGCTAATAGTGTCTTTAACAT  15458


>SARS coronavirus Urbani isolate icSARS-C3-MA, complete genome
Sequence ID: MK062182.1 Length: 29727 
Range 1: 15426 to 15457

Score:60.2 bits(32), Expect:2e-06, 
Identities:32/32(100%),  Gaps:0/32(0%), Strand: Plus/Plus

Query  2      ACAACTGCTTATGCTAATAGTGTCTTTAACAT  33
              ||||||||||||||||||||||||||||||||
Sbjct  15426  ACAACTGCTTATGCTAATAGTGTCTTTAACAT  15457


>SARS coronavirus Urbani isolate icSARS-C3, complete genome
Sequence ID: MK062181.1 Length: 29727 
Range 1: 15426 to 15457

Score:60.2 bits(32), Expect:2e-06, 
Identities:32/32(100%),  Gaps:0/32(0%), Strand: Plus/Plus

Query  2      ACAACTGCTTATGCTAATAGTGTCTTTAACAT  33
              ||||||||||||||||||||||||||||||||
Sbjct  15426  ACAACTGCTTATGCTAATAGTGTCTTTAACAT  15457


>SARS coronavirus Urbani isolate icSARS-MA, complete genome
Sequence ID: MK062180.1 Length: 29727 
Range 1: 15426 to 15457

Score:60.2 bits(32), Expect:2e-06, 
Identities:32/32(100%),  Gaps:0/32(0%), Strand: Plus/Plus

Query  2      ACAACTGCTTATGCTAATAGTGTCTTTAACAT  33
              ||||||||||||||||||||||||||||||||
Sbjct  15426  ACAACTGCTTATGCTAATAGTGTCTTTAACAT  15457


>SARS coronavirus Urbani isolate icSARS, complete genome
Sequence ID: MK062179.1 Length: 29727 
Range 1: 15426 to 15457

Score:60.2 bits(32), Expect:2e-06, 
Identities:32/32(100%),  Gaps:0/32(0%), Strand: Plus/Plus

Query  2      ACAACTGCTTATGCTAATAGTGTCTTTAACAT  33
              ||||||||||||||||||||||||||||||||
Sbjct  15426  ACAACTGCTTATGCTAATAGTGTCTTTAACAT  15457


>SARS-related betacoronavirus Rp3/2004 PREDICT-EHA-156-12-HZ13484 RNA-dependent RNA polymerase mRNA, partial cds
Sequence ID: KX285181.1 Length: 387 
Range 1: 182 to 213

Score:60.2 bits(32), Expect:2e-06, 
Identities:32/32(100%),  Gaps:0/32(0%), Strand: Plus/Plus

Query  2    ACAACTGCTTATGCTAATAGTGTCTTTAACAT  33
            ||||||||||||||||||||||||||||||||
Sbjct  182  ACAACTGCTTATGCTAATAGTGTCTTTAACAT  213


>SARS-related betacoronavirus Rp3/2004 PREDICT-EHA-156-12-HZ13479 RNA-dependent RNA polymerase mRNA, partial cds
Sequence ID: KX285180.1 Length: 387 
>SARS-related betacoronavirus Rp3/2004 PREDICT-EHA-156-12-HZ13488 RNA-dependent RNA polymerase mRNA, partial cds
Sequence ID: KX285182.1 Length: 387  
Range 1: 182 to 213

Score:60.2 bits(32), Expect:2e-06, 
Identities:32/32(100%),  Gaps:0/32(0%), Strand: Plus/Plus

Query  2    ACAACTGCTTATGCTAATAGTGTCTTTAACAT  33
            ||||||||||||||||||||||||||||||||
Sbjct  182  ACAACTGCTTATGCTAATAGTGTCTTTAACAT  213


>SARS-related bat coronavirus RsSHC014 PREDICT-EHA-156-11-YN-SHC014 RNA-dependent RNA polymerase mRNA, partial cds
Sequence ID: KX285134.1 Length: 387 
Range 1: 182 to 213

Score:60.2 bits(32), Expect:2e-06, 
Identities:32/32(100%),  Gaps:0/32(0%), Strand: Plus/Plus

Query  2    ACAACTGCTTATGCTAATAGTGTCTTTAACAT  33
            ||||||||||||||||||||||||||||||||
Sbjct  182  ACAACTGCTTATGCTAATAGTGTCTTTAACAT  213


>Bat SARS-like coronavirus isolate Rs9401, complete genome
Sequence ID: KY417152.1 Length: 29769 
Range 1: 15426 to 15457

Score:60.2 bits(32), Expect:2e-06, 
Identities:32/32(100%),  Gaps:0/32(0%), Strand: Plus/Plus

Query  2      ACAACTGCTTATGCTAATAGTGTCTTTAACAT  33
              ||||||||||||||||||||||||||||||||
Sbjct  15426  ACAACTGCTTATGCTAATAGTGTCTTTAACAT  15457


>Bat SARS-like coronavirus isolate Rs7327, complete genome
Sequence ID: KY417151.1 Length: 30307 
Range 1: 15426 to 15457

Score:60.2 bits(32), Expect:2e-06, 
Identities:32/32(100%),  Gaps:0/32(0%), Strand: Plus/Plus

Query  2      ACAACTGCTTATGCTAATAGTGTCTTTAACAT  33
              ||||||||||||||||||||||||||||||||
Sbjct  15426  ACAACTGCTTATGCTAATAGTGTCTTTAACAT  15457


>Bat SARS-like coronavirus isolate Rs4874, complete genome
Sequence ID: KY417150.1 Length: 30311 
Range 1: 15426 to 15457

Score:60.2 bits(32), Expect:2e-06, 
Identities:32/32(100%),  Gaps:0/32(0%), Strand: Plus/Plus

Query  2      ACAACTGCTTATGCTAATAGTGTCTTTAACAT  33
              ||||||||||||||||||||||||||||||||
Sbjct  15426  ACAACTGCTTATGCTAATAGTGTCTTTAACAT  15457


>Bat SARS-like coronavirus isolate Rs4255, complete genome
Sequence ID: KY417149.1 Length: 29743 
Range 1: 15426 to 15457

Score:60.2 bits(32), Expect:2e-06, 
Identities:32/32(100%),  Gaps:0/32(0%), Strand: Plus/Plus

Query  2      ACAACTGCTTATGCTAATAGTGTCTTTAACAT  33
              ||||||||||||||||||||||||||||||||
Sbjct  15426  ACAACTGCTTATGCTAATAGTGTCTTTAACAT  15457


>Rhinolophus affinis coronavirus 171931 RNA-dependent RNA polymerase (RdRp) gene, partial cds
Sequence ID: MW600713.1 Length: 387 
Range 1: 182 to 213

Score:60.2 bits(32), Expect:2e-06, 
Identities:32/32(100%),  Gaps:0/32(0%), Strand: Plus/Plus

Query  2    ACAACTGCTTATGCTAATAGTGTCTTTAACAT  33
            ||||||||||||||||||||||||||||||||
Sbjct  182  ACAACTGCTTATGCTAATAGTGTCTTTAACAT  213


>Rhinolophus sinicus coronavirus 162181 RNA-dependent RNA polymerase (RdRp) gene, partial cds
Sequence ID: MW600682.1 Length: 387 
Range 1: 182 to 213

Score:60.2 bits(32), Expect:2e-06, 
Identities:32/32(100%),  Gaps:0/32(0%), Strand: Plus/Plus

Query  2    ACAACTGCTTATGCTAATAGTGTCTTTAACAT  33
            ||||||||||||||||||||||||||||||||
Sbjct  182  ACAACTGCTTATGCTAATAGTGTCTTTAACAT  213


>Rhinolophus sinicus coronavirus 162176 RNA-dependent RNA polymerase (RdRp) gene, partial cds
Sequence ID: MW600681.1 Length: 387 
Range 1: 182 to 213

Score:60.2 bits(32), Expect:2e-06, 
Identities:32/32(100%),  Gaps:0/32(0%), Strand: Plus/Plus

Query  2    ACAACTGCTTATGCTAATAGTGTCTTTAACAT  33
            ||||||||||||||||||||||||||||||||
Sbjct  182  ACAACTGCTTATGCTAATAGTGTCTTTAACAT  213


>Rhinolophus sinicus coronavirus 162172 RNA-dependent RNA polymerase (RdRp) gene, partial cds
Sequence ID: MW600680.1 Length: 387 
Range 1: 182 to 213

Score:60.2 bits(32), Expect:2e-06, 
Identities:32/32(100%),  Gaps:0/32(0%), Strand: Plus/Plus

Query  2    ACAACTGCTTATGCTAATAGTGTCTTTAACAT  33
            ||||||||||||||||||||||||||||||||
Sbjct  182  ACAACTGCTTATGCTAATAGTGTCTTTAACAT  213


>Rhinolophus sinicus coronavirus 162173 RNA-dependent RNA polymerase (RdRp) gene, partial cds
Sequence ID: MW600679.1 Length: 387 
Range 1: 182 to 213

Score:60.2 bits(32), Expect:2e-06, 
Identities:32/32(100%),  Gaps:0/32(0%), Strand: Plus/Plus

Query  2    ACAACTGCTTATGCTAATAGTGTCTTTAACAT  33
            ||||||||||||||||||||||||||||||||
Sbjct  182  ACAACTGCTTATGCTAATAGTGTCTTTAACAT  213


>Rhinolophus sinicus coronavirus 162171 RNA-dependent RNA polymerase (RdRp) gene, partial cds
Sequence ID: MW600678.1 Length: 387 
Range 1: 182 to 213

Score:60.2 bits(32), Expect:2e-06, 
Identities:32/32(100%),  Gaps:0/32(0%), Strand: Plus/Plus

Query  2    ACAACTGCTTATGCTAATAGTGTCTTTAACAT  33
            ||||||||||||||||||||||||||||||||
Sbjct  182  ACAACTGCTTATGCTAATAGTGTCTTTAACAT  213


>Rhinolophus sinicus coronavirus 162166 RNA-dependent RNA polymerase (RdRp) gene, partial cds
Sequence ID: MW600677.1 Length: 387 
Range 1: 182 to 213

Score:60.2 bits(32), Expect:2e-06, 
Identities:32/32(100%),  Gaps:0/32(0%), Strand: Plus/Plus

Query  2    ACAACTGCTTATGCTAATAGTGTCTTTAACAT  33
            ||||||||||||||||||||||||||||||||
Sbjct  182  ACAACTGCTTATGCTAATAGTGTCTTTAACAT  213


>Rhinolophus sinicus coronavirus 162155 RNA-dependent RNA polymerase (RdRp) gene, partial cds
Sequence ID: MW600676.1 Length: 387 
Range 1: 182 to 213

Score:60.2 bits(32), Expect:2e-06, 
Identities:32/32(100%),  Gaps:0/32(0%), Strand: Plus/Plus

Query  2    ACAACTGCTTATGCTAATAGTGTCTTTAACAT  33
            ||||||||||||||||||||||||||||||||
Sbjct  182  ACAACTGCTTATGCTAATAGTGTCTTTAACAT  213


>Rhinolophus sinicus coronavirus 162182 RNA-dependent RNA polymerase (RdRp) gene, partial cds
Sequence ID: MW600675.1 Length: 387 
Range 1: 182 to 213

Score:60.2 bits(32), Expect:2e-06, 
Identities:32/32(100%),  Gaps:0/32(0%), Strand: Plus/Plus

Query  2    ACAACTGCTTATGCTAATAGTGTCTTTAACAT  33
            ||||||||||||||||||||||||||||||||
Sbjct  182  ACAACTGCTTATGCTAATAGTGTCTTTAACAT  213


>Rhinolophus sinicus coronavirus 162180 RNA-dependent RNA polymerase (RdRp) gene, partial cds
Sequence ID: MW600674.1 Length: 387 
Range 1: 182 to 213

Score:60.2 bits(32), Expect:2e-06, 
Identities:32/32(100%),  Gaps:0/32(0%), Strand: Plus/Plus

Query  2    ACAACTGCTTATGCTAATAGTGTCTTTAACAT  33
            ||||||||||||||||||||||||||||||||
Sbjct  182  ACAACTGCTTATGCTAATAGTGTCTTTAACAT  213


>Rhinolophus sinicus coronavirus 162177 RNA-dependent RNA polymerase (RdRp) gene, partial cds
Sequence ID: MW600673.1 Length: 387 
Range 1: 182 to 213

Score:60.2 bits(32), Expect:2e-06, 
Identities:32/32(100%),  Gaps:0/32(0%), Strand: Plus/Plus

Query  2    ACAACTGCTTATGCTAATAGTGTCTTTAACAT  33
            ||||||||||||||||||||||||||||||||
Sbjct  182  ACAACTGCTTATGCTAATAGTGTCTTTAACAT  213


>Rhinolophus sinicus coronavirus 162170 RNA-dependent RNA polymerase (RdRp) gene, partial cds
Sequence ID: MW600670.1 Length: 387 
Range 1: 182 to 213

Score:60.2 bits(32), Expect:2e-06, 
Identities:32/32(100%),  Gaps:0/32(0%), Strand: Plus/Plus

Query  2    ACAACTGCTTATGCTAATAGTGTCTTTAACAT  33
            ||||||||||||||||||||||||||||||||
Sbjct  182  ACAACTGCTTATGCTAATAGTGTCTTTAACAT  213


>Betacoronavirus sp. strain bat/Yunnan/RsYN03/2019, complete genome
Sequence ID: MZ081379.1 Length: 29737 
Range 1: 15427 to 15458

Score:60.2 bits(32), Expect:2e-06, 
Identities:32/32(100%),  Gaps:0/32(0%), Strand: Plus/Plus

Query  2      ACAACTGCTTATGCTAATAGTGTCTTTAACAT  33
              ||||||||||||||||||||||||||||||||
Sbjct  15427  ACAACTGCTTATGCTAATAGTGTCTTTAACAT  15458


>Bat coronavirus isolate PrC31, complete genome
Sequence ID: MW703458.1 Length: 29765 
Range 1: 15455 to 15486

Score:60.2 bits(32), Expect:2e-06, 
Identities:32/32(100%),  Gaps:0/32(0%), Strand: Plus/Plus

Query  2      ACAACTGCTTATGCTAATAGTGTCTTTAACAT  33
              ||||||||||||||||||||||||||||||||
Sbjct  15455  ACAACTGCTTATGCTAATAGTGTCTTTAACAT  15486


		
